# Supplementary material for: Computational deconvolution of genome wide expression data from Parkinson's and Huntington's disease brain tissues using population-specific expression analysis
Source: Front Neurosci. 2015 Jan 9;8:441. doi: 10.3389/fnins.2014.00441 (PMC4288238; doi:10.3389/fnins.2014.00441)
Supplement: Supplementary file 1 [file Table1.XLSX]

## Sheet: regressors HD cortex
Table S1. PSEA regressors in HD cortex.
Probeset	HD regressor Neuron	HD regressor Astro	HD regressor Oligo	HD regressor micro	HGNC
212699_at	neuron	NA	NA	NA	SCAMP5
222918_at	neuron	NA	NA	NA	RAB9B
232426_at	neuron	NA	NA	NA	SV2B
222534_s_at	neuron	astro	oligo	NA	INF2
223472_at	neuron	NA	NA	NA	WHSC1
227434_at	neuron	NA	NA	NA	WBSCR17
205399_at	neuron	NA	NA	NA	DCLK1
227846_at	neuron	astro	NA	NA	GPR176
218545_at	neuron	NA	oligo	NA	CCDC91
226305_at	neuron	NA	NA	NA	LYNX1
206046_at	neuron	astro	NA	NA	ADAM23
239118_at	neuron	NA	oligo	NA	KCNA2
230691_at	neuron	NA	oligo	NA	STX1B
202020_s_at	neuron	NA	oligo	NA	LANCL1
213245_at	neuron	NA	NA	NA	ADCY1
225949_at	neuron	NA	oligo	NA	NRBP2
218824_at	neuron	NA	NA	NA	PNMAL1
209159_s_at	neuron	astro	NA	NA	NDRG4
214383_x_at	neuron	NA	NA	NA	KLHDC3
222127_s_at	neuron	astro	oligo	NA	EXOC1
226690_at	neuron	astro	NA	NA	ADCYAP1R1
229925_at	neuron	NA	NA	NA	SLC6A17
228667_at	neuron	NA	oligo	NA	AGPAT4
223529_at	neuron	NA	NA	micro	SYT4
204105_s_at	neuron	astro	NA	NA	NRCAM
201903_at	neuron	NA	oligo	NA	UQCRC1
218534_s_at	neuron	NA	NA	NA	AGGF1
205202_at	neuron	NA	NA	NA	PCMT1
209576_at	neuron	NA	oligo	NA	GNAI1
235049_at	neuron	NA	NA	NA	ADCY1
200918_s_at	neuron	NA	NA	micro	SRPR
204953_at	neuron	NA	NA	NA	SNAP91
224335_s_at	neuron	NA	oligo	NA	BACE1
221908_at	neuron	NA	NA	NA	RNFT2
209566_at	neuron	NA	NA	NA	INSIG2
204230_s_at	neuron	astro	NA	NA	SLC17A7
212361_s_at	neuron	NA	NA	NA	ATP2A2
225779_at	neuron	NA	oligo	NA	SLC27A4
231128_at	neuron	astro	oligo	NA	FAM181B
227357_at	neuron	NA	oligo	NA	TAB3
224458_at	neuron	NA	oligo	NA	TMEM246
226183_at	neuron	NA	NA	NA	GSK3B
201411_s_at	neuron	NA	NA	NA	PLEKHB2
201215_at	neuron	astro	oligo	NA	PLS3
206050_s_at	neuron	astro	oligo	NA	RNH1
215363_x_at	neuron	NA	oligo	NA	FOLH1	FOLH1B
217750_s_at	neuron	NA	NA	micro	UBE2Z
201501_s_at	neuron	NA	NA	NA	GRSF1
209481_at	neuron	astro	NA	NA	SNRK
203410_at	neuron	NA	NA	NA	AP3M2
225179_at	neuron	astro	NA	NA	UBE2K
202914_s_at	neuron	NA	NA	NA	ARHGEF11
213646_x_at	neuron	NA	oligo	NA	TUBA1B
219770_at	neuron	NA	oligo	NA	GTDC1
208722_s_at	neuron	NA	oligo	NA	ANAPC5
220260_at	neuron	NA	oligo	micro	TBC1D19
203817_at	neuron	astro	NA	NA	GUCY1B3
200623_s_at	neuron	NA	NA	NA	CALM2	CALM3	CALM1
203460_s_at	neuron	NA	oligo	NA	PSEN1
212195_at	neuron	astro	oligo	NA	IL6ST
209444_at	neuron	NA	oligo	NA	RAP1GDS1
208833_s_at	neuron	NA	oligo	NA	ATXN10
209018_s_at	neuron	NA	oligo	NA	PINK1
225972_at	neuron	NA	oligo	NA	TMEM64
225125_at	neuron	NA	oligo	NA	MMGT1
203544_s_at	neuron	NA	oligo	NA	STAM
221482_s_at	neuron	NA	NA	NA	ARPP19
212805_at	neuron	NA	oligo	NA	PRUNE2
204313_s_at	neuron	NA	oligo	NA	CREB1
203404_at	neuron	NA	NA	NA	ARMCX2
217886_at	neuron	NA	NA	NA	EPS15
210406_s_at	neuron	NA	NA	NA	RAB6C	WTH3DI	RAB6A
203895_at	neuron	NA	NA	NA	PLCB4
226391_at	neuron	NA	NA	NA	BRAF
223346_at	neuron	astro	oligo	NA	VPS18
200953_s_at	neuron	NA	NA	NA	CCND2
211684_s_at	neuron	astro	oligo	NA	DYNC1I2
205691_at	neuron	NA	NA	NA	SYNGR3
210933_s_at	neuron	NA	oligo	NA	FSCN1
224895_at	neuron	astro	NA	NA	YAP1
203413_at	neuron	NA	NA	NA	NELL2
203607_at	neuron	NA	oligo	NA	INPP5F
212877_at	neuron	NA	NA	NA	KLC1
201581_at	neuron	NA	oligo	NA	TMX4
217943_s_at	neuron	astro	oligo	NA	MAP7D1
212607_at	neuron	NA	NA	NA	AKT3
209311_at	neuron	NA	NA	NA	BCL2L2
216944_s_at	neuron	NA	NA	NA	ITPR1
214998_at	neuron	NA	NA	NA	AAK1
213386_at	neuron	NA	NA	NA	TMEM246
212502_at	neuron	NA	oligo	NA	ADO
213849_s_at	neuron	NA	oligo	NA	PPP2R2B
224301_x_at	neuron	astro	oligo	micro	H2AFJ
201889_at	neuron	NA	NA	NA	FAM3C
203846_at	neuron	NA	oligo	NA	TRIM32
226769_at	neuron	astro	oligo	NA	FIBIN
203389_at	neuron	NA	NA	NA	KIF3C
211855_s_at	neuron	NA	NA	NA	SLC25A14
208002_s_at	neuron	NA	oligo	NA	ACOT7
201552_at	neuron	astro	oligo	NA	LAMP1
202825_at	neuron	NA	oligo	NA	SLC25A4
215171_s_at	neuron	NA	NA	NA	TIMM17A
213405_at	neuron	astro	NA	NA	RAB22A
225354_s_at	neuron	NA	oligo	NA	SH3BGRL2
238418_at	neuron	NA	oligo	NA	SLC35B4
224878_at	neuron	astro	oligo	NA	UBFD1
203865_s_at	neuron	NA	NA	NA	ADARB1
234926_s_at	neuron	NA	oligo	NA	RTFDC1
208671_at	neuron	NA	oligo	NA	SERINC1
207079_s_at	neuron	NA	NA	NA	MED6
200693_at	neuron	NA	oligo	NA	YWHAQ
227053_at	neuron	NA	NA	NA	PACSIN1
236420_s_at	neuron	NA	oligo	NA	ANO4
204869_at	neuron	NA	NA	NA	PCSK2
202829_s_at	neuron	NA	oligo	NA	VAMP7
220990_s_at	neuron	NA	oligo	NA	VMP1	MIR21
235301_at	neuron	NA	oligo	NA	KIAA1324L
217800_s_at	neuron	NA	NA	NA	NDFIP1
226507_at	neuron	NA	NA	NA	PAK1
214270_s_at	neuron	NA	NA	NA	MAPRE3
212978_at	neuron	NA	NA	NA	LRRC8B
227154_at	neuron	NA	oligo	NA	IGSF21
218120_s_at	neuron	NA	oligo	NA	HMOX2
209014_at	neuron	NA	NA	NA	MAGED1
209630_s_at	neuron	NA	NA	NA	FBXW2
233825_s_at	neuron	NA	oligo	NA	CD99L2
214687_x_at	neuron	NA	NA	micro	ALDOA
212038_s_at	neuron	NA	oligo	NA	VDAC1
208792_s_at	neuron	astro	NA	NA	CLU
212338_at	neuron	NA	oligo	NA	MYO1D
235225_at	neuron	NA	oligo	NA	SCN2B
224564_s_at	neuron	NA	oligo	NA	RTN3
231930_at	neuron	NA	NA	NA	ELMOD1	LOC643923
225205_at	neuron	NA	NA	NA	KIF3B
204764_at	neuron	NA	oligo	NA	FNTB	CHURC1-FNTB
211072_x_at	neuron	NA	oligo	NA	TUBA1B
211750_x_at	neuron	NA	oligo	micro	TUBA1C
208841_s_at	neuron	NA	NA	NA	G3BP2
202583_s_at	neuron	NA	NA	NA	RANBP9
221761_at	neuron	NA	oligo	NA	ADSS
203264_s_at	neuron	NA	NA	NA	ARHGEF9
228123_s_at	neuron	NA	oligo	NA	ABHD12
211779_x_at	neuron	NA	NA	NA	AP2A2
209298_s_at	neuron	astro	NA	NA	ITSN1
212125_at	neuron	NA	oligo	NA	RANGAP1
225325_at	neuron	NA	oligo	NA	MFSD6
206013_s_at	neuron	NA	NA	NA	ACTL6B
221667_s_at	neuron	astro	NA	micro	HSPB8
223177_at	neuron	NA	oligo	NA	NT5DC1
230306_at	neuron	NA	oligo	NA	VPS26B
217976_s_at	neuron	NA	NA	NA	DYNC1LI1
224393_s_at	neuron	NA	NA	NA	CECR6
211662_s_at	neuron	NA	NA	micro	VDAC2
201090_x_at	neuron	NA	oligo	NA	TUBA1B
217873_at	neuron	NA	NA	NA	CAB39
215952_s_at	neuron	NA	NA	NA	OAZ1
207142_at	neuron	NA	NA	NA	KCNJ3
202501_at	neuron	NA	oligo	NA	MAPRE2
211984_at	neuron	NA	NA	NA	CALM2	CALM1	CALM3
207809_s_at	neuron	NA	oligo	NA	ATP6AP1
212155_at	neuron	NA	oligo	NA	RNF187
201241_at	neuron	NA	oligo	NA	DDX1
225882_at	neuron	NA	NA	NA	SLC35B4
222477_s_at	neuron	NA	oligo	NA	TM7SF3
236456_at	neuron	NA	NA	NA	PTPN5
206434_at	neuron	NA	oligo	NA	SPOCK3
207483_s_at	neuron	NA	NA	NA	CAND1
232003_at	neuron	NA	oligo	NA	PNMAL2
214762_at	neuron	NA	NA	NA	ATP6V1G2
229192_s_at	neuron	NA	oligo	NA	TBCD
206481_s_at	neuron	NA	NA	NA	LDB2
202427_s_at	neuron	NA	oligo	NA	MPC2
214717_at	neuron	astro	NA	NA	PKI55
201047_x_at	neuron	NA	NA	NA	RAB6A
235296_at	neuron	NA	oligo	NA	EIF5A2
227944_at	neuron	NA	NA	NA	PTPN3
222503_s_at	neuron	NA	oligo	NA	WDR41
212791_at	neuron	NA	NA	NA	C1orf216
202919_at	neuron	NA	NA	NA	MOB4
200675_at	neuron	astro	oligo	NA	CD81
200614_at	neuron	NA	oligo	NA	CLTC
206710_s_at	neuron	NA	oligo	NA	EPB41L3
201176_s_at	neuron	astro	oligo	NA	ARCN1
224613_s_at	neuron	NA	NA	micro	DNAJC5
202614_at	neuron	NA	NA	NA	SLC30A9
211537_x_at	neuron	NA	NA	NA	MAP3K7
202073_at	neuron	NA	NA	NA	OPTN
200886_s_at	neuron	NA	NA	NA	PGAM1
205751_at	neuron	NA	NA	NA	SH3GL2
222462_s_at	neuron	NA	oligo	NA	BACE1
228132_at	neuron	NA	NA	NA	ABLIM2
222775_s_at	neuron	NA	NA	NA	MRPL35
201190_s_at	neuron	NA	oligo	NA	PITPNA
229286_at	neuron	NA	NA	NA	MAGEE1
201662_s_at	neuron	astro	NA	NA	ACSL3
204796_at	neuron	NA	oligo	NA	EML1
212712_at	neuron	NA	NA	NA	CAMSAP1
223460_at	neuron	NA	NA	NA	CAMKK1
212639_x_at	neuron	NA	oligo	NA	TUBA1B
203531_at	neuron	astro	oligo	NA	CUL5
201330_at	neuron	NA	NA	NA	RARS
201490_s_at	neuron	NA	oligo	NA	PPIF
217891_at	neuron	NA	oligo	NA	C16orf58
208968_s_at	neuron	NA	oligo	NA	CIAPIN1
202854_at	neuron	NA	NA	NA	HPRT1
200613_at	neuron	NA	NA	NA	AP2M1
214771_x_at	neuron	NA	NA	NA	MPRIP
218342_s_at	neuron	NA	oligo	NA	ERMP1
221904_at	neuron	NA	NA	NA	FAM131A
209115_at	neuron	NA	oligo	NA	UBA3
224663_s_at	neuron	NA	oligo	NA	CFL2
227872_at	neuron	NA	NA	NA	POLR3A
214044_at	neuron	NA	NA	NA	RYR2
225161_at	neuron	NA	oligo	NA	GFM1
217540_at	neuron	NA	oligo	NA	NXPE3
212166_at	neuron	NA	NA	NA	XPO7
213309_at	neuron	NA	NA	NA	PLCL2
211769_x_at	neuron	NA	oligo	NA	SERINC3
229108_at	neuron	NA	oligo	NA	-
210667_s_at	neuron	NA	oligo	NA	C21orf33
235015_at	neuron	NA	oligo	NA	ZDHHC9
225245_x_at	neuron	astro	oligo	micro	H2AFJ
201068_s_at	neuron	NA	oligo	NA	PSMC2
225375_at	neuron	NA	oligo	micro	TMEM199	MIR4723
203266_s_at	neuron	NA	NA	NA	MAP2K4
201251_at	neuron	NA	oligo	NA	PKM
239575_at	neuron	NA	oligo	NA	OPALIN
201595_s_at	neuron	NA	NA	NA	ZC3H15
231783_at	neuron	NA	NA	NA	CHRM1
210024_s_at	neuron	NA	NA	NA	UBE2E3
200673_at	neuron	astro	NA	micro	LAPTM4A
204216_s_at	neuron	NA	NA	micro	ZC3H14
209186_at	neuron	NA	oligo	NA	ATP2A2
233124_s_at	neuron	NA	oligo	NA	ECHDC1
207833_s_at	neuron	NA	oligo	micro	HLCS
209300_s_at	neuron	NA	NA	NA	NECAP1
217770_at	neuron	NA	oligo	NA	PIGT
202658_at	neuron	NA	NA	NA	PEX11B
216733_s_at	neuron	astro	oligo	NA	GATM
227240_at	neuron	NA	NA	NA	NGEF
222750_s_at	neuron	NA	oligo	micro	SRD5A3
212678_at	neuron	NA	NA	NA	NF1
232401_at	neuron	NA	oligo	NA	KCNS2
205744_at	neuron	NA	NA	NA	DOC2A
215143_at	neuron	NA	NA	NA	DPY19L2P2
208308_s_at	neuron	NA	NA	NA	GPI
223184_s_at	neuron	NA	oligo	NA	AGPAT3
221504_s_at	neuron	NA	NA	NA	ATP6V1H
222125_s_at	neuron	NA	NA	NA	P4HTM
200966_x_at	neuron	NA	NA	NA	ALDOA
203000_at	neuron	NA	oligo	NA	STMN2
201955_at	neuron	NA	NA	NA	CCNC
231336_at	neuron	NA	NA	NA	CPNE4
218449_at	neuron	NA	oligo	NA	UFSP2
209574_s_at	neuron	NA	oligo	NA	LDLRAD4
235070_at	neuron	NA	NA	NA	RBFOX1
212956_at	neuron	NA	NA	NA	TBC1D9
212453_at	neuron	NA	oligo	NA	KIAA1279
203243_s_at	neuron	astro	NA	NA	PDLIM5
209471_s_at	neuron	NA	oligo	NA	FNTA
230884_s_at	neuron	NA	oligo	NA	SPG7
220773_s_at	neuron	NA	NA	NA	GPHN
201207_at	neuron	NA	NA	NA	TNFAIP1
214821_at	neuron	NA	NA	NA	SLC25A4
223921_s_at	neuron	NA	oligo	NA	GBA2
205257_s_at	neuron	NA	NA	NA	AMPH
225620_at	neuron	NA	oligo	NA	RAB35
208660_at	neuron	NA	NA	micro	CS
207627_s_at	neuron	NA	NA	NA	TFCP2
218980_at	neuron	NA	NA	NA	FHOD3
224612_s_at	neuron	NA	oligo	NA	DNAJC5
228959_at	neuron	NA	NA	NA	PDK3
226442_at	neuron	NA	oligo	NA	ABTB1
215714_s_at	neuron	NA	NA	NA	SMARCA4
225739_at	neuron	NA	oligo	NA	RAB11FIP4
226423_at	neuron	astro	oligo	NA	PAQR8
211536_x_at	neuron	NA	oligo	NA	MAP3K7
228880_at	neuron	astro	oligo	micro	NAT8L
221473_x_at	neuron	NA	oligo	NA	SERINC3
202207_at	neuron	NA	NA	NA	ARL4C
209180_at	neuron	astro	oligo	NA	RABGGTB
226440_at	neuron	NA	oligo	NA	DUSP22	LOC100653247
227506_at	NA	astro	NA	NA	SLC16A9
225575_at	NA	astro	oligo	NA	LIFR
235795_at	NA	astro	NA	NA	PAX6
227461_at	NA	astro	NA	NA	STON2
209291_at	NA	astro	NA	NA	ID4
210830_s_at	NA	astro	NA	NA	PON2
224761_at	NA	astro	NA	micro	GNA13
228121_at	NA	astro	NA	NA	TGFB2
200921_s_at	NA	astro	NA	NA	BTG1
212412_at	NA	astro	NA	NA	PDLIM5
209355_s_at	NA	astro	NA	NA	PPAP2B
227084_at	NA	astro	NA	NA	DTNA
212977_at	NA	astro	NA	NA	ACKR3
214428_x_at	NA	astro	NA	NA	C4B	C4B_2	C4A
224361_s_at	NA	astro	NA	NA	IL17RB
228501_at	NA	astro	oligo	NA	GALNT15
221589_s_at	NA	astro	NA	NA	ALDH6A1
209292_at	NA	astro	NA	NA	ID4
227484_at	NA	astro	NA	micro	SRGAP1
228038_at	NA	astro	NA	NA	SOX2
230067_at	NA	astro	oligo	NA	FAM124A
224899_s_at	NA	astro	oligo	NA	MAGT1
211663_x_at	NA	astro	oligo	NA	PTGDS
201412_at	NA	astro	NA	micro	LRP10
211748_x_at	NA	astro	oligo	NA	PTGDS
210473_s_at	NA	astro	NA	NA	GPR125
202976_s_at	NA	astro	NA	micro	RHOBTB3
202075_s_at	NA	astro	NA	NA	PLTP
231771_at	NA	astro	NA	NA	GJB6
206915_at	NA	astro	oligo	NA	NKX2-2
201589_at	NA	astro	oligo	NA	SMC1A
217762_s_at	NA	astro	NA	NA	RAB31
202936_s_at	NA	astro	NA	NA	SOX9
226228_at	NA	astro	oligo	NA	AQP4
210749_x_at	NA	astro	oligo	NA	MIR4640	DDR1
218094_s_at	NA	astro	oligo	NA	DBNDD2	SYS1-DBNDD2	SYS1
1007_s_at	NA	astro	oligo	NA	DDR1	MIR4640
200701_at	NA	astro	oligo	micro	NPC2
214586_at	NA	astro	oligo	NA	GPR37
209684_at	NA	astro	NA	micro	RIN2
227197_at	NA	astro	NA	NA	ARHGEF26
224975_at	NA	astro	oligo	NA	NFIA
208779_x_at	NA	astro	oligo	NA	MIR4640	DDR1
224999_at	NA	astro	NA	NA	EGFR
238008_at	NA	astro	oligo	NA	PRR18
200660_at	NA	astro	NA	micro	S100A11
201876_at	NA	astro	NA	NA	PON2
212226_s_at	NA	astro	NA	NA	PPAP2B
224918_x_at	NA	astro	NA	NA	MGST1
236361_at	NA	astro	oligo	NA	GALNT15
226490_at	NA	astro	NA	NA	NHSL1
212398_at	NA	astro	oligo	NA	RDX
207838_x_at	NA	astro	NA	NA	PBXIP1
200923_at	NA	astro	oligo	NA	LGALS3BP
218706_s_at	NA	astro	NA	NA	GRAMD3
208622_s_at	NA	astro	NA	NA	EZR
213994_s_at	NA	astro	NA	NA	SPON1
221796_at	NA	astro	NA	NA	NTRK2
227801_at	NA	NA	oligo	NA	TRIM59
200090_at	NA	NA	oligo	NA	FNTA
228696_at	NA	NA	oligo	micro	SLC45A3
210100_s_at	NA	NA	oligo	NA	ABCA2
241717_at	NA	NA	oligo	NA	MOBP
234963_s_at	NA	NA	oligo	NA	FA2H
222451_s_at	NA	NA	oligo	NA	ZDHHC9
230942_at	NA	NA	oligo	NA	CMTM5
204038_s_at	NA	NA	oligo	micro	LPAR1
209631_s_at	NA	NA	oligo	NA	GPR37	SEL1L2
212813_at	NA	NA	oligo	NA	JAM3
214040_s_at	NA	NA	oligo	NA	GSN
200706_s_at	NA	NA	oligo	micro	LITAF
219429_at	NA	NA	oligo	NA	FA2H
218876_at	NA	NA	oligo	NA	TPPP3
212698_s_at	NA	NA	oligo	NA	2010-09-01
218028_at	NA	NA	oligo	NA	ELOVL1
205670_at	NA	NA	oligo	NA	GAL3ST1
201178_at	NA	NA	oligo	micro	FBXO7
205034_at	NA	NA	oligo	micro	CCNE2
229061_s_at	NA	NA	oligo	NA	SLC25A13
230135_at	NA	NA	oligo	NA	HHIP
200644_at	NA	NA	oligo	NA	MARCKSL1
213371_at	NA	NA	oligo	NA	LDB3
206030_at	NA	NA	oligo	NA	ASPA
235109_at	NA	NA	oligo	micro	ZBED3
230464_at	NA	NA	oligo	NA	S1PR5
209392_at	NA	NA	oligo	NA	ENPP2
212522_at	NA	NA	oligo	NA	PDE8A
224836_at	NA	NA	oligo	NA	TP53INP2
223170_at	NA	NA	oligo	NA	TMEM98
203400_s_at	NA	NA	oligo	NA	TF
228080_at	NA	NA	oligo	micro	LAYN
204400_at	NA	NA	oligo	NA	EFS
208912_s_at	NA	NA	oligo	NA	CNP
204519_s_at	NA	NA	oligo	NA	PLLP
228601_at	NA	NA	oligo	NA	HAGLR
200696_s_at	NA	NA	oligo	NA	GSN
214063_s_at	NA	NA	oligo	NA	TF
