# Supplementary material for: Computational deconvolution of genome wide expression data from Parkinson's and Huntington's disease brain tissues using population-specific expression analysis
Source: Front Neurosci. 2015 Jan 9;8:441. doi: 10.3389/fnins.2014.00441 (PMC4288238; doi:10.3389/fnins.2014.00441)
Supplement: Supplementary file 2 [file Table2.XLSX]

## Sheet: regressors PD cortex
Table S2. PSEA regressors in PD cortex.
Probeset	PD regressor Neuron	PD regressor Astro	PD regressor Oligo	PD regressor micro	HGNC
206290_s_at	neuron	NA	NA	NA	RGS7
205489_at	neuron	NA	NA	NA	CRYM
203797_at	neuron	NA	NA	NA	VSNL1
203817_at	neuron	NA	NA	NA	GUCY1B3
221620_s_at	neuron	NA	NA	micro	APOO
218332_at	neuron	NA	NA	NA	BEX1
211071_s_at	neuron	NA	NA	NA	MLLT11
219032_x_at	neuron	NA	NA	NA	OPN3
205352_at	neuron	NA	NA	NA	SERPINI1
204337_at	neuron	NA	NA	NA	RGS4
218623_at	neuron	NA	NA	NA	HMP19
201581_at	neuron	NA	NA	NA	TMX4
201310_s_at	neuron	NA	NA	NA	NREP
201022_s_at	neuron	NA	NA	micro	DSTN
200978_at	neuron	NA	NA	NA	MDH1
202658_at	neuron	NA	NA	NA	PEX11B
209598_at	neuron	NA	NA	NA	PNMA2
222275_at	neuron	NA	NA	NA	MRPS30
204365_s_at	neuron	NA	NA	NA	REEP1
209200_at	neuron	NA	NA	NA	MEF2C
205348_s_at	neuron	NA	NA	NA	DYNC1I1
203663_s_at	neuron	NA	NA	micro	COX5A
213482_at	neuron	NA	oligo	NA	DOCK3
202432_at	neuron	NA	NA	NA	PPP3CB
210222_s_at	neuron	NA	NA	NA	RTN1
202596_at	neuron	NA	oligo	NA	ENSA
203919_at	neuron	NA	oligo	NA	TCEA2
204813_at	neuron	NA	NA	NA	MAPK10
212508_at	neuron	NA	NA	micro	MOAP1
212990_at	neuron	NA	NA	NA	SYNJ1
204749_at	neuron	NA	NA	NA	NAP1L3
212978_at	neuron	NA	NA	NA	LRRC8B
205399_at	neuron	NA	NA	NA	DCLK1
202471_s_at	neuron	NA	oligo	NA	IDH3G
204260_at	neuron	NA	NA	NA	CHGB
203724_s_at	neuron	NA	NA	NA	RUFY3
207957_s_at	neuron	NA	NA	NA	PRKCB
204591_at	neuron	NA	NA	NA	CHL1
201174_s_at	neuron	NA	NA	NA	TERF2IP
209839_at	neuron	NA	NA	NA	DNM3
208873_s_at	neuron	NA	NA	NA	REEP5
217979_at	neuron	NA	NA	NA	TSPAN13
203188_at	neuron	NA	NA	NA	B3GNT1
206448_at	neuron	NA	NA	NA	ZNF365
203413_at	neuron	NA	NA	NA	NELL2
206710_s_at	neuron	NA	NA	NA	EPB41L3
201410_at	neuron	NA	NA	NA	PLEKHB2
208846_s_at	neuron	NA	NA	NA	VDAC3
221931_s_at	neuron	NA	NA	NA	SEH1L
204141_at	neuron	NA	NA	NA	TUBB2A
202392_s_at	neuron	NA	NA	NA	PISD
219619_at	neuron	NA	NA	NA	DIRAS2
204967_at	neuron	astro	NA	NA	SHROOM2
204466_s_at	neuron	NA	NA	NA	SNCA
209242_at	neuron	NA	NA	NA	PEG3
208678_at	neuron	NA	NA	NA	ATP6V1E1
205202_at	neuron	NA	NA	NA	PCMT1
213967_at	neuron	NA	NA	NA	RALYL
214436_at	neuron	NA	NA	NA	FBXL2
212661_x_at	neuron	astro	oligo	NA	PPIA	LOC101060363
201818_at	neuron	astro	NA	NA	LPCAT1
202228_s_at	neuron	astro	NA	NA	NPTN
213386_at	neuron	NA	oligo	NA	TMEM246
202698_x_at	neuron	astro	NA	micro	COX4I1
213465_s_at	neuron	NA	NA	micro	PPP1R7
201199_s_at	neuron	NA	NA	micro	PSMD1
209248_at	neuron	NA	NA	NA	GHITM
204754_at	neuron	NA	NA	NA	HLF
211072_x_at	neuron	NA	oligo	micro	TUBA1B
201577_at	neuron	NA	NA	NA	NME1
212922_s_at	neuron	NA	NA	NA	SMYD2
213009_s_at	neuron	NA	NA	NA	TRIM37
201966_at	neuron	NA	NA	NA	NDUFS2
201293_x_at	neuron	NA	NA	micro	PPIA	LOC101060363
218491_s_at	neuron	NA	NA	micro	THYN1
200786_at	neuron	astro	NA	NA	PSMB7
214998_at	neuron	NA	NA	NA	AAK1
212361_s_at	neuron	NA	NA	NA	ATP2A2
212798_s_at	neuron	astro	NA	NA	ANKMY2
200955_at	neuron	NA	NA	micro	IMMT
201628_s_at	neuron	NA	NA	NA	RRAGA
210715_s_at	neuron	NA	NA	NA	SPINT2
214293_at	neuron	NA	NA	NA	2011-09-01
219301_s_at	neuron	NA	NA	NA	CNTNAP2
215696_s_at	neuron	astro	NA	NA	SEC16A
216215_s_at	neuron	NA	oligo	NA	RBFOX2
201962_s_at	neuron	NA	NA	NA	RNF41
211378_x_at	neuron	NA	NA	micro	PPIA	LOC101060363
211978_x_at	neuron	astro	NA	micro	LOC101060363	PPIA
201740_at	neuron	astro	NA	NA	NDUFS3
208313_s_at	neuron	NA	NA	micro	SF1
209092_s_at	neuron	NA	NA	NA	GLOD4
206984_s_at	neuron	NA	NA	NA	RIT2
201090_x_at	neuron	NA	oligo	micro	TUBA1B
218231_at	neuron	astro	NA	micro	NAGK
214376_at	neuron	NA	NA	NA	-
205948_at	neuron	NA	oligo	NA	PTPRT
200754_x_at	neuron	astro	NA	NA	MIR636	SRSF2
201519_at	neuron	NA	NA	NA	TOMM70A
202495_at	neuron	astro	NA	NA	TBCC
214629_x_at	neuron	NA	NA	NA	RTN4
208420_x_at	neuron	NA	oligo	micro	SUPT6H
206280_at	neuron	NA	NA	NA	CDH18
213990_s_at	neuron	NA	NA	NA	PAK7
201714_at	neuron	NA	NA	NA	TUBG1
211483_x_at	neuron	NA	oligo	NA	CAMK2B
203266_s_at	neuron	NA	NA	NA	MAP2K4
200642_at	neuron	NA	NA	micro	SOD1
218027_at	neuron	astro	NA	NA	MRPL15
220359_s_at	neuron	NA	NA	NA	ARPP21
204246_s_at	neuron	NA	NA	NA	DCTN3
203389_at	neuron	NA	NA	NA	KIF3C
209990_s_at	neuron	NA	NA	NA	GABBR2
202670_at	neuron	NA	NA	NA	MAP2K1
214434_at	neuron	NA	NA	micro	HSPA12A
209549_s_at	neuron	NA	NA	micro	DGUOK
201522_x_at	neuron	NA	oligo	NA	SNURF	PWARSN	SNRPN	SNORD107
212448_at	neuron	NA	NA	NA	NEDD4L
217733_s_at	neuron	NA	oligo	micro	TMSB10
218539_at	neuron	NA	NA	NA	FBXO34
218101_s_at	neuron	NA	NA	NA	NDUFC2-KCTD14	NDUFC2
202130_at	neuron	astro	NA	NA	RIOK3
202391_at	neuron	NA	NA	NA	BASP1
205280_at	neuron	NA	NA	NA	GLRB
208722_s_at	neuron	astro	NA	NA	ANAPC5
213313_at	neuron	NA	NA	NA	RABGAP1
218001_at	neuron	astro	oligo	NA	MRPS2
200703_at	neuron	NA	NA	micro	DYNLL1
220948_s_at	neuron	NA	NA	NA	ATP1A1
218942_at	neuron	NA	NA	NA	PIP4K2C
200075_s_at	neuron	astro	oligo	NA	GUK1
212513_s_at	neuron	astro	NA	NA	USP33
218493_at	neuron	NA	NA	NA	SNRNP25
210252_s_at	neuron	NA	NA	NA	MADD
200694_s_at	neuron	NA	oligo	NA	DDX24
212510_at	neuron	NA	NA	NA	GPD1L
208749_x_at	neuron	NA	oligo	NA	FLOT1
204730_at	neuron	NA	NA	NA	RIMS3
202073_at	neuron	NA	NA	NA	OPTN
201405_s_at	neuron	astro	NA	NA	COPS6
202477_s_at	neuron	NA	NA	NA	TUBGCP2
201939_at	neuron	NA	NA	NA	PLK2
221504_s_at	neuron	astro	NA	NA	ATP6V1H
202128_at	neuron	astro	NA	NA	AREL1
201076_at	neuron	NA	NA	NA	NHP2L1
203816_at	neuron	NA	NA	micro	DGUOK
201241_at	neuron	astro	NA	NA	DDX1
201441_at	neuron	astro	NA	micro	COX6B1
218033_s_at	neuron	NA	NA	micro	SNN
206051_at	neuron	NA	NA	NA	ELAVL4
213045_at	neuron	NA	oligo	NA	MAST3
200818_at	neuron	astro	NA	NA	ATP5O
214841_at	neuron	NA	NA	NA	CNIH3
209147_s_at	neuron	astro	NA	micro	PPAP2A
208158_s_at	neuron	astro	NA	NA	OSBPL1A
210142_x_at	neuron	NA	oligo	NA	FLOT1
217774_s_at	neuron	NA	NA	NA	TRMT112
209608_s_at	neuron	astro	NA	NA	ACAT2
219572_at	neuron	NA	NA	NA	CADPS2
201232_s_at	neuron	NA	NA	NA	PSMD13
212928_at	neuron	NA	oligo	NA	TSPYL4
202104_s_at	neuron	astro	NA	NA	SPG7
214769_at	neuron	NA	NA	NA	CLCN4
219463_at	neuron	NA	NA	NA	LAMP5
210825_s_at	neuron	astro	oligo	micro	PEBP1
212252_at	neuron	NA	NA	NA	CAMKK2
200000_s_at	neuron	astro	NA	NA	PRPF8
205113_at	neuron	NA	NA	NA	NEFM
219825_at	neuron	astro	NA	NA	CYP26B1
218026_at	neuron	astro	NA	micro	COA3
202927_at	neuron	NA	oligo	NA	PIN1
202078_at	neuron	NA	NA	micro	COPS3
213912_at	neuron	NA	NA	NA	TBC1D30
203339_at	neuron	NA	NA	NA	SLC25A12
209793_at	neuron	NA	NA	NA	GRIA1
213938_at	neuron	NA	NA	NA	ERC2
205635_at	neuron	NA	NA	NA	KALRN
201216_at	neuron	NA	NA	micro	ERP29
206118_at	neuron	NA	NA	NA	STAT4
202825_at	neuron	NA	NA	NA	SLC25A4
219762_s_at	neuron	NA	oligo	micro	RPL36
218214_at	neuron	NA	NA	NA	ATG101
207299_s_at	neuron	NA	NA	NA	GRM1
211043_s_at	neuron	NA	oligo	NA	CLTB
208743_s_at	neuron	NA	NA	NA	YWHAB
218072_at	neuron	astro	NA	NA	COMMD9
212282_at	neuron	NA	NA	micro	TMEM97
219308_s_at	neuron	NA	NA	NA	AK5
213408_s_at	neuron	NA	NA	NA	PI4KAP2	PI4KA	PI4KAP1
201920_at	neuron	astro	NA	NA	SLC20A1
219022_at	neuron	NA	NA	NA	C12orf43
211928_at	neuron	NA	NA	NA	DYNC1H1
214179_s_at	neuron	astro	NA	NA	NFE2L1
216295_s_at	neuron	NA	NA	NA	CLTA
217897_at	neuron	NA	NA	NA	FXYD6
221908_at	neuron	NA	NA	NA	RNFT2
221771_s_at	neuron	astro	NA	NA	MPHOSPH8
207789_s_at	neuron	NA	oligo	NA	DPP6
217943_s_at	neuron	NA	oligo	NA	MAP7D1
201588_at	neuron	astro	NA	NA	TXNL1
221853_s_at	neuron	NA	NA	NA	NOMO1	NOMO2	LOC101060373	NOMO3
221984_s_at	neuron	NA	NA	NA	FAM134A
222064_s_at	neuron	NA	NA	NA	PTGES3L-AARSD1	PTGES3L	AARSD1
203467_at	neuron	NA	NA	NA	PMM1
202042_at	neuron	NA	NA	NA	HARS
209075_s_at	neuron	astro	NA	NA	ISCU
201620_at	neuron	astro	NA	NA	MBTPS1
202836_s_at	neuron	NA	NA	micro	TXNL4A
212697_at	neuron	astro	oligo	NA	FAM134C
203950_s_at	neuron	astro	NA	NA	CLCN6
204586_at	neuron	NA	oligo	NA	BSN
212271_at	neuron	NA	NA	NA	MAPK1
203616_at	neuron	astro	NA	NA	POLB
209104_s_at	neuron	astro	NA	NA	NHP2
214956_at	neuron	NA	NA	NA	AAK1
212787_at	neuron	astro	NA	NA	YLPM1
221273_s_at	neuron	NA	oligo	NA	RNF208
209014_at	neuron	NA	NA	NA	MAGED1
217722_s_at	neuron	NA	NA	NA	NGRN
212992_at	neuron	NA	NA	NA	AHNAK2
205751_at	neuron	NA	NA	NA	SH3GL2
205541_s_at	neuron	astro	NA	micro	GSPT2
203431_s_at	neuron	NA	NA	NA	ARHGAP32
214821_at	neuron	NA	NA	NA	SLC25A4
212485_at	neuron	astro	NA	NA	GPATCH8
212131_at	neuron	astro	NA	NA	LSM14A
218504_at	neuron	NA	oligo	micro	FAHD2A
214736_s_at	neuron	astro	oligo	NA	ADD1
218380_at	neuron	astro	NA	NA	LOC728392
214717_at	neuron	NA	oligo	micro	PKI55
212830_at	neuron	astro	NA	NA	MEGF9
209503_s_at	neuron	astro	NA	NA	PSMC5
201114_x_at	neuron	astro	NA	micro	PSMA7
218312_s_at	neuron	NA	NA	NA	ZSCAN18
212688_at	neuron	NA	NA	NA	PIK3CB
209117_at	neuron	NA	oligo	NA	WBP2
203031_s_at	neuron	astro	NA	NA	UROS
205273_s_at	neuron	astro	NA	NA	PITRM1
219933_at	neuron	NA	NA	NA	GLRX2
203190_at	neuron	NA	oligo	NA	NDUFS8	MIR4691
202754_at	neuron	NA	NA	NA	R3HDM1
221865_at	neuron	NA	NA	NA	C9orf91
217727_x_at	neuron	NA	NA	micro	VPS35
208398_s_at	neuron	astro	NA	NA	TBPL1
219877_at	neuron	NA	NA	NA	ZMAT4
212895_s_at	neuron	astro	NA	NA	ABR
210645_s_at	neuron	NA	NA	NA	TTC3	TTC3P1
217860_at	neuron	astro	NA	NA	NDUFA10
200979_at	neuron	astro	NA	NA	PDHA1
200708_at	neuron	NA	NA	NA	GOT2
219107_at	neuron	NA	oligo	NA	BCAN
213486_at	neuron	astro	NA	NA	COPG2IT1
203907_s_at	neuron	NA	NA	NA	IQSEC1
202524_s_at	neuron	NA	oligo	NA	SPOCK2
207081_s_at	neuron	NA	NA	NA	PI4KA
222011_s_at	neuron	NA	NA	NA	SNORA29	TCP1
201365_at	neuron	astro	NA	NA	OAZ2
204362_at	neuron	NA	oligo	NA	SKAP2
213318_s_at	neuron	NA	oligo	NA	BAG6
202974_at	neuron	astro	NA	NA	MPP1
221619_s_at	neuron	NA	NA	NA	MTCH1
221725_at	NA	astro	oligo	NA	WASF2
208683_at	NA	astro	NA	NA	CAPN2
219235_s_at	NA	astro	oligo	NA	PHACTR4
202443_x_at	NA	astro	NA	NA	NOTCH2
213156_at	NA	astro	NA	NA	-
215823_x_at	NA	astro	NA	NA	RLIM	PABPC1
205997_at	NA	astro	oligo	micro	ADAM28
213263_s_at	NA	astro	oligo	micro	PCBP2
221747_at	NA	astro	oligo	NA	TNS1
203516_at	NA	astro	oligo	NA	SNTA1
218706_s_at	NA	astro	NA	NA	GRAMD3
215734_at	NA	astro	oligo	NA	IZUMO4
202834_at	NA	astro	oligo	NA	AGT
208779_x_at	NA	astro	oligo	NA	MIR4640	DDR1
218028_at	NA	astro	oligo	NA	ELOVL1
210749_x_at	NA	astro	oligo	NA	MIR4640	DDR1
215807_s_at	NA	astro	oligo	NA	PLXNB1
205577_at	NA	astro	oligo	NA	PYGM
213628_at	NA	astro	oligo	NA	CLCC1
204642_at	NA	astro	NA	NA	S1PR1
200621_at	NA	astro	oligo	NA	CSRP1
218251_at	NA	astro	oligo	NA	MID1IP1
201146_at	NA	astro	NA	NA	NFE2L2
212259_s_at	NA	astro	oligo	NA	PBXIP1
211429_s_at	NA	astro	NA	micro	SERPINA1
207169_x_at	NA	astro	oligo	NA	DDR1	MIR4640
211219_s_at	NA	astro	oligo	NA	LHX2
216570_x_at	NA	NA	oligo	micro	-
215464_s_at	NA	NA	oligo	NA	P2RX5-TAX1BP3	TAX1BP3
213622_at	NA	NA	oligo	NA	COL9A2
212143_s_at	NA	NA	oligo	NA	IGFBP3
209381_x_at	NA	NA	oligo	NA	SF3A2
201525_at	NA	NA	oligo	NA	APOD
204986_s_at	NA	NA	oligo	NA	TAOK2
218632_at	NA	NA	oligo	NA	HECTD3
219415_at	NA	NA	oligo	NA	TTYH1
214258_x_at	NA	NA	oligo	NA	KAT5
