# Supplementary material for: Computational deconvolution of genome wide expression data from Parkinson's and Huntington's disease brain tissues using population-specific expression analysis
Source: Front Neurosci. 2015 Jan 9;8:441. doi: 10.3389/fnins.2014.00441 (PMC4288238; doi:10.3389/fnins.2014.00441)
Supplement: Supplementary file 3 [file Table3.XLSX]

## Sheet: PSEA HD cortex
Table S3. Differentially expressed genes within specific cell types in the motor cortex of Huntingtion's diseased brains as revealed by PSEA.
NEURONS
probeset	gene_name	expr	expr_HD	d_expr	p_d_expr	FC	logFC	R	int	p_model
212699_at	SCAMP5	18.6966	16.4977	-2.19889	0.00308587	0.882391	-0.18051	0.750331	486.884	1.73095e-10
222918_at	RAB9B	5.51529	6.04852	0.533236	0.00621192	1.09668	0.133147	0.691799	26.5365	4.5296e-09
232426_at	SV2B	13.4849	12.4453	-1.03964	0.00909508	0.922904	-0.115748	0.82106	-303.213	9.91053e-13
222534_s_at	INF2	0.513829	0.395335	-0.118494	0.0136856	0.769389	-0.378214	0.680397	44.943	1.15116e-07
223472_at	WHSC1	4.66049	4.9644	0.303909	0.0150639	1.06521	0.0911375	0.795687	-89.1596	7.7396e-12
227434_at	WBSCR17	15.7473	16.9317	1.18441	0.0158443	1.07521	0.104623	0.739599	-520.316	3.32345e-10
205399_at	DCLK1	30.3641	27.0404	-3.32363	0.0171836	0.890541	-0.167247	0.672605	666.503	1.15549e-08
227846_at	GPR176	6.47155	6.98907	0.517517	0.0185953	1.07997	0.110989	0.732425	-52.8829	2.43043e-09
218545_at	CCDC91	3.85144	4.20458	0.353133	0.0211386	1.09169	0.126561	0.678311	-85.9106	3.73397e-08
226305_at	LYNX1	13.8633	12.5189	-1.34432	0.024577	0.90303	-0.147155	0.688447	220.45	5.35664e-09
206046_at	ADAM23	6.69661	5.95165	-0.744965	0.0287359	0.888755	-0.170142	0.727816	97.9972	3.13218e-09
239118_at	KCNA2	16.8965	15.3409	-1.55558	0.0297589	0.907935	-0.13934	0.727701	36.5728	3.15179e-09
230691_at	STX1B	8.98851	8.04922	-0.939287	0.0382303	0.895501	-0.159233	0.657259	528.571	9.54257e-08
202020_s_at	LANCL1	29.5464	31.927	2.38066	0.0407971	1.08057	0.111798	0.751626	-1443.98	8.0382e-10
ASTROCYTES
probeset	gene_name	expr	expr_HD	d_expr	p_d_expr	FC	logFC	R	int	p_model
227506_at	SLC16A9	0.58664	1.05497	0.468329	0.012321	1.79832	0.846653	0.693945	149.144	4.06478e-09
225575_at	LIFR	2.76748	4.81911	2.05163	0.0138395	1.74134	0.800194	0.686225	249.778	2.58173e-08
235795_at	PAX6	0.310321	0.487071	0.176751	0.0141053	1.56957	0.650373	0.750828	34.5148	1.67837e-10
227461_at	STON2	2.0035	3.04487	1.04137	0.0322782	1.51977	0.603857	0.710629	255.265	1.70486e-09
209291_at	ID4	4.26212	5.60212	1.34	0.038447	1.3144	0.394401	0.810005	72.4245	2.50982e-12
226690_at	ADCYAP1R1	3.60888	4.90797	1.29909	0.0473005	1.35997	0.443577	0.659259	-6.24187	8.75122e-08
OLIGODENDROCYTES
probeset	gene_name	expr	expr_HD	d_expr	p_d_expr	FC	logFC	R	int	p_model
227801_at	TRIM59	1.63311	1.87171	0.238603	0.00748875	1.1461	0.196737	0.836325	-12.5349	2.48799e-13
200090_at	FNTA	5.49724	6.65572	1.15848	0.0135068	1.21074	0.275886	0.675458	399.125	1.00886e-08
218545_at	CCDC91	0.439332	0.811509	0.372176	0.0167257	1.84714	0.885294	0.682743	-98.7731	3.04024e-08
225575_at	LIFR	2.0423	3.79744	1.75514	0.0208477	1.85939	0.894831	0.678488	203.959	3.70352e-08
228696_at	SLC45A3	2.41412	1.90693	-0.507191	0.0257132	0.789906	-0.340246	0.724406	45.4768	3.76815e-09
222534_s_at	INF2	0.252991	0.148823	-0.104167	0.0326792	0.588257	-0.765482	0.662951	49.1647	2.43941e-07
223346_at	VPS18	0.36574	0.592307	0.226567	0.0415862	1.61948	0.695527	0.654256	23.0192	3.49438e-07
209444_at	RAP1GDS1	2.79225	3.80208	1.00982	0.0448895	1.36165	0.445358	0.694169	-395.608	1.76543e-08
