# Supplementary material for: Computational deconvolution of genome wide expression data from Parkinson's and Huntington's disease brain tissues using population-specific expression analysis
Source: Front Neurosci. 2015 Jan 9;8:441. doi: 10.3389/fnins.2014.00441 (PMC4288238; doi:10.3389/fnins.2014.00441)
Supplement: Supplementary file 4 [file Table4.XLSX]

## Sheet: PSEA PD cortex
Table S4. Differentially expressed genes within specific cell types in the prefrontal cortex of Parkinson's diseased brains as revealed by PSEA.
NEURONS
probeset	gene_name	expr	expr_PD	d_expr	p_d_expr	FC	logFC	R	int	p_model
206290_s_at	RGS7	17.1794	9.40418	-7.77524	7.99837e-09	0.54741	-0.869307	0.903791	102.791	2.30877e-14
205489_at	CRYM	17.9454	9.90013	-8.04529	1.19809e-06	0.55168	-0.858096	0.843502	81.1137	1.28889e-11
203797_at	VSNL1	75.2985	53.6147	-21.6838	1.84731e-06	0.712029	-0.489992	0.925047	326.381	8.9924e-16
203817_at	GUCY1B3	9.26551	5.27828	-3.98723	2.97618e-06	0.56967	-0.811802	0.838186	88.7346	1.98973e-11
221620_s_at	APOO	3.94783	2.42722	-1.5206	4.49843e-06	0.614825	-0.701753	0.845052	-25.0945	7.01333e-11
218332_at	BEX1	62.028	37.7875	-24.2406	5.99287e-06	0.6092	-0.715012	0.850439	274.337	7.14912e-12
211071_s_at	MLLT11	34.387	19.0836	-15.3034	6.39736e-06	0.554966	-0.849529	0.814137	1172.09	1.20538e-10
219032_x_at	OPN3	4.44564	2.57031	-1.87533	9.73691e-06	0.578165	-0.790448	0.820676	103.467	7.56681e-11
205352_at	SERPINI1	33.1835	22.2131	-10.9704	1.73971e-05	0.669401	-0.579057	0.872489	-361.62	8.9896e-13
204337_at	RGS4	50.3147	32.5937	-17.721	2.64474e-05	0.647796	-0.626388	0.849712	-467.924	7.61397e-12
218623_at	HMP19	10.0852	6.92777	-3.15743	2.84364e-05	0.686924	-0.541777	0.876698	200.026	5.81062e-13
201581_at	TMX4	10.761	6.48675	-4.27425	3.16452e-05	0.602802	-0.730245	0.812265	29.506	1.37306e-10
201310_s_at	NREP	14.5595	10.1356	-4.42384	3.55996e-05	0.696154	-0.522522	0.879621	369.587	4.25343e-13
201022_s_at	DSTN	28.5212	17.3324	-11.1887	4.07531e-05	0.607704	-0.718559	0.790745	11.9483	2.92124e-09
200978_at	MDH1	65.642	39.6852	-25.9568	4.28633e-05	0.60457	-0.726018	0.806357	-124.384	2.05411e-10
202658_at	PEX11B	4.42609	3.2191	-1.20699	6.96687e-05	0.727301	-0.459375	0.891597	12.999	1.08926e-13
209598_at	PNMA2	29.0932	17.7921	-11.3011	9.28625e-05	0.611555	-0.709446	0.791934	180.081	5.22657e-10
222275_at	MRPS30	1.04231	0.62811	-0.4142	0.000119029	0.602613	-0.730696	0.777208	71.2856	1.27142e-09
204365_s_at	REEP1	8.51545	5.70999	-2.80547	0.000136274	0.670544	-0.576596	0.832643	181.255	3.08302e-11
209200_at	MEF2C	31.112	21.0061	-10.1059	0.00014666	0.675177	-0.566662	0.834909	124.544	2.58218e-11
205348_s_at	DYNC1I1	15.9951	11.2201	-4.77502	0.000165982	0.70147	-0.511547	0.854875	-172.354	4.83354e-12
203663_s_at	COX5A	11.8804	8.32955	-3.55084	0.000170706	0.701117	-0.512273	0.836641	-376.505	1.3525e-10
213482_at	DOCK3	2.66756	1.74765	-0.919907	0.000179517	0.65515	-0.610102	0.781794	-45.1304	4.90918e-09
202432_at	PPP3CB	20.9928	14.9048	-6.08796	0.000196675	0.709997	-0.494115	0.858581	193.298	3.45309e-12
210222_s_at	RTN1	53.2394	34.9115	-18.3278	0.00019933	0.655746	-0.60879	0.809691	-929.88	1.639e-10
202596_at	ENSA	10.6563	6.97588	-3.68043	0.000221144	0.654624	-0.611261	0.771841	-25.6299	8.53e-09
203919_at	TCEA2	3.52285	2.50462	-1.01823	0.000227979	0.710964	-0.492151	0.824617	-51.3037	3.26734e-10
204813_at	MAPK10	9.22145	6.66378	-2.55767	0.000236951	0.722639	-0.468652	0.865634	541.161	1.77567e-12
212508_at	MOAP1	22.8526	15.5172	-7.33539	0.000249138	0.679013	-0.55849	0.807329	-1028.89	1.04927e-09
212990_at	SYNJ1	8.08022	4.9485	-3.13172	0.000329613	0.612421	-0.707404	0.753277	-73.7122	4.78995e-09
204749_at	NAP1L3	24.5013	15.3672	-9.13416	0.000371301	0.627198	-0.673008	0.763426	187.586	2.77437e-09
212978_at	LRRC8B	2.81366	1.76732	-1.04635	0.000391162	0.62812	-0.670889	0.762522	56.6684	2.91537e-09
205399_at	DCLK1	18.6084	12.9476	-5.66077	0.000412058	0.695795	-0.523266	0.827484	-90.3421	4.57472e-11
202471_s_at	IDH3G	3.38038	2.50647	-0.873919	0.000416878	0.741474	-0.431533	0.846538	-21.816	6.22175e-11
204260_at	CHGB	8.67239	5.75799	-2.9144	0.000429845	0.663945	-0.590864	0.794858	-129.96	4.34814e-10
203724_s_at	RUFY3	6.36519	4.1559	-2.20929	0.000528243	0.652911	-0.615041	0.776948	143.8	1.29084e-09
207957_s_at	PRKCB	16.5808	11.1573	-5.42354	0.000605499	0.672903	-0.571529	0.792885	-149.406	4.92422e-10
204591_at	CHL1	9.75562	6.38463	-3.371	0.000644982	0.654456	-0.611631	0.771539	12.6378	1.7626e-09
201174_s_at	TERF2IP	18.1406	11.657	-6.48364	0.000654768	0.64259	-0.638029	0.758608	1037.89	3.60581e-09
209839_at	DNM3	9.8256	6.69554	-3.13007	0.000659166	0.681438	-0.553346	0.798957	60.1973	3.34468e-10
208873_s_at	REEP5	19.8989	15.0089	-4.89003	0.000721599	0.754257	-0.406873	0.870205	955.204	1.13228e-12
217979_at	TSPAN13	11.5427	7.38406	-4.15864	0.000724861	0.639716	-0.644495	0.751741	285.373	5.19248e-09
203188_at	B3GNT1	15.2043	11.672	-3.53231	0.00077378	0.767677	-0.381428	0.881475	570.552	3.4763e-13
206448_at	ZNF365	19.7649	13.4749	-6.29	0.000813755	0.681759	-0.552666	0.792254	332.901	5.12288e-10
203413_at	NELL2	33.1801	25.3435	-7.83668	0.000824557	0.763814	-0.388706	0.876395	-527.958	5.99902e-13
206710_s_at	EPB41L3	6.93274	4.3918	-2.54093	0.000830568	0.633488	-0.658611	0.739766	-68.3007	9.57921e-09
201410_at	PLEKHB2	11.3716	7.58527	-3.78635	0.000879819	0.667035	-0.584166	0.773627	517.223	1.56434e-09
208846_s_at	VDAC3	5.86261	3.72424	-2.13837	0.000945764	0.635252	-0.654598	0.736343	82.3105	1.13531e-08
221931_s_at	SEH1L	8.23464	5.71479	-2.51985	0.000999497	0.693994	-0.527005	0.798425	54.1791	3.4617e-10
204141_at	TUBB2A	47.6698	30.9597	-16.7102	0.00106776	0.64946	-0.622687	0.74687	1819.64	6.68462e-09
202392_s_at	PISD	2.64368	3.70998	1.0663	0.00109065	1.40334	0.488862	0.807327	212.33	1.92424e-10
219619_at	DIRAS2	16.9288	11.067	-5.86174	0.00110142	0.65374	-0.61321	0.750338	103.663	5.58698e-09
204967_at	SHROOM2	4.83017	7.11001	2.27984	0.00111872	1.472	0.557777	0.748278	-16.9151	2.87872e-08
204466_s_at	SNCA	19.3666	12.9195	-6.44705	0.00118516	0.667104	-0.584015	0.762301	-232.017	2.95083e-09
209242_at	PEG3	18.492	12.8795	-5.61244	0.00140194	0.696493	-0.52182	0.789125	931.961	6.22176e-10
208678_at	ATP6V1E1	25.5595	19.3478	-6.21167	0.00143045	0.756972	-0.401688	0.855771	469.103	4.45928e-12
205202_at	PCMT1	24.6687	17.6741	-6.99454	0.00144512	0.716461	-0.48104	0.810747	210.897	1.52463e-10
213967_at	RALYL	9.3124	6.99419	-2.31821	0.00144814	0.751062	-0.412997	0.849073	303.663	8.04608e-12
214436_at	FBXL2	3.34704	2.45382	-0.893228	0.00202727	0.733129	-0.44786	0.81822	227.625	9.03012e-11
212661_x_at	PPIA; LOC101060363	71.193	54.1779	-17.0151	0.00205181	0.761001	-0.39403	0.794092	-1536.1	9.94119e-09
201818_at	LPCAT1	1.1507	1.50329	0.352587	0.00210115	1.30641	0.385609	0.831223	104.864	2.02837e-10
202228_s_at	NPTN	34.1172	25.6655	-8.45175	0.00213381	0.752273	-0.410671	0.804322	-1230.02	1.27152e-09
213386_at	TMEM246	4.34695	3.18006	-1.16689	0.00226005	0.731562	-0.450948	0.782674	47.8658	4.6692e-09
202698_x_at	COX4I1	29.0628	21.6623	-7.40048	0.00261905	0.745362	-0.423987	0.766695	771.732	4.33561e-08
213465_s_at	PPP1R7	5.30605	3.78277	-1.52329	0.00262786	0.712916	-0.488197	0.761147	-162.025	1.50389e-08
201199_s_at	PSMD1	8.90289	6.2339	-2.66899	0.00266127	0.700211	-0.514139	0.739551	-22.2325	4.38777e-08
209248_at	GHITM	22.1628	15.289	-6.87377	0.0026778	0.689851	-0.535643	0.754541	1007.84	4.48047e-09
204754_at	HLF	6.54662	4.94908	-1.59754	0.00272424	0.755974	-0.403591	0.835051	106.607	2.5536e-11
211072_x_at	TUBA1B	118.161	84.7772	-33.3841	0.00319143	0.71747	-0.479009	0.715893	-6227.58	4.38322e-07
201577_at	NME1	9.91708	7.19777	-2.7193	0.00332481	0.725796	-0.462364	0.790316	29.7868	5.78011e-10
212922_s_at	SMYD2	6.6882	4.64294	-2.04526	0.00332727	0.694199	-0.526578	0.749897	50.2175	5.71673e-09
213009_s_at	TRIM37	21.2596	16.6756	-4.58398	0.00348062	0.78438	-0.350375	0.86079	440.556	2.81385e-12
201966_at	NDUFS2	9.06985	6.47188	-2.59798	0.0036258	0.713559	-0.486896	0.770827	515.732	1.83537e-09
201293_x_at	PPIA; LOC101060363	65.574	46.9103	-18.6636	0.00377218	0.71538	-0.483218	0.744972	-281.257	3.38294e-08
218491_s_at	THYN1	4.01765	3.12368	-0.893975	0.00390928	0.777488	-0.363107	0.826327	-199.8	2.89311e-10
200786_at	PSMB7	12.2788	9.27132	-3.00746	0.003918	0.755069	-0.40532	0.788318	-144.075	3.37016e-09
214998_at	AAK1	1.63278	1.20613	-0.426654	0.00405157	0.738695	-0.436949	0.798558	9.22542	3.43191e-10
212361_s_at	ATP2A2	32.949	24.8217	-8.12725	0.00431668	0.753338	-0.40863	0.814914	45.1405	1.14145e-10
212798_s_at	ANKMY2	7.30836	5.39155	-1.91681	0.00445054	0.737723	-0.438848	0.748601	-362.293	2.8334e-08
200955_at	IMMT	4.28847	3.01718	-1.27129	0.00510238	0.703556	-0.507263	0.706234	-120.415	1.9407e-07
201628_s_at	RRAGA	9.53805	6.88989	-2.64816	0.00561097	0.722359	-0.469213	0.761639	264.461	3.05949e-09
210715_s_at	SPINT2	5.1609	3.75655	-1.40436	0.00584075	0.727886	-0.458216	0.767252	136.135	2.24446e-09
214293_at	2011-09-01	7.00726	4.74833	-2.25892	0.0058668	0.677631	-0.561428	0.697555	78.0967	6.76093e-08
219301_s_at	CNTNAP2	3.99462	2.80549	-1.18913	0.00586789	0.702318	-0.509805	0.731557	170.569	1.43445e-08
215696_s_at	SEC16A	3.56717	4.94835	1.38118	0.00627648	1.38719	0.472168	0.700391	-82.3153	2.47445e-07
216215_s_at	RBFOX2	5.34049	3.82131	-1.51918	0.00688615	0.715535	-0.482906	0.693665	272.734	3.25379e-07
201962_s_at	RNF41	4.78177	3.68614	-1.09564	0.00787427	0.770872	-0.375436	0.813129	156.032	1.29314e-10
211378_x_at	PPIA; LOC101060363	53.7676	40.3868	-13.3808	0.00796154	0.751136	-0.412854	0.75603	-572.64	1.95501e-08
211978_x_at	LOC101060363; PPIA	58.1627	45.6113	-12.5514	0.00826377	0.784202	-0.350703	0.779434	-1876.64	2.23746e-08
201740_at	NDUFS3	11.09	8.37727	-2.71274	0.0088103	0.755389	-0.404709	0.744948	39.079	3.38681e-08
208313_s_at	SF1	3.10547	4.26269	1.15721	0.0091167	1.37264	0.456951	0.709755	82.2595	1.67233e-07
209092_s_at	GLOD4	2.59598	1.96158	-0.634404	0.00936664	0.755621	-0.404265	0.782755	67.0103	9.16107e-10
206984_s_at	RIT2	3.41514	2.39411	-1.02103	0.00972179	0.701027	-0.512457	0.699266	-57.8029	6.2801e-08
201090_x_at	TUBA1B	113.566	85.3372	-28.2286	0.0101933	0.751434	-0.412282	0.6983	-7419.63	8.852e-07
218231_at	NAGK	3.0852	3.83741	0.752215	0.0146053	1.24381	0.314771	0.789355	42.1287	1.30022e-08
214376_at	-	11.2065	8.97144	-2.23508	0.0147766	0.800556	-0.320926	0.827235	23.1315	4.66163e-11
205948_at	PTPRT	2.93704	2.29383	-0.643205	0.0154312	0.781002	-0.356602	0.753295	74.6881	2.24417e-08
200754_x_at	MIR636; SRSF2	5.21685	3.93443	-1.28241	0.0155497	0.754179	-0.407022	0.693034	123.528	3.33742e-07
201519_at	TOMM70A	9.03252	6.81114	-2.22139	0.0155945	0.754068	-0.407234	0.750783	392.363	5.45881e-09
202495_at	TBCC	1.75747	1.33408	-0.423397	0.0189369	0.759088	-0.397661	0.680038	62.0868	5.56357e-07
214629_x_at	RTN4	32.5837	24.083	-8.50077	0.0209104	0.73911	-0.436139	0.705164	1984.22	4.85449e-08
208420_x_at	SUPT6H	1.06415	1.41574	0.351598	0.0215403	1.3304	0.411864	0.679596	-64.9874	1.78644e-06
206280_at	CDH18	5.77518	4.56621	-1.20897	0.0224231	0.790661	-0.338869	0.788342	100.135	6.52918e-10
213990_s_at	PAK7	1.88886	2.53392	0.645062	0.0251372	1.34151	0.423856	0.690758	101.825	9.02578e-08
201714_at	TUBG1	0.999695	0.748795	-0.2509	0.02557	0.749024	-0.416917	0.706339	72.7051	4.60901e-08
211483_x_at	CAMK2B	9.23778	11.5975	2.35976	0.0258698	1.25545	0.3282	0.731285	-383.05	6.45567e-08
203266_s_at	MAP2K4	8.86672	6.96273	-1.90399	0.0287821	0.785266	-0.348747	0.761976	-94.4149	3.00383e-09
200642_at	SOD1	40.8243	31.4976	-9.32666	0.0295065	0.771541	-0.374185	0.701044	-2209.46	2.40877e-07
218027_at	MRPL15	4.22267	3.20434	-1.01832	0.0296343	0.758844	-0.398125	0.657994	-116.076	1.26356e-06
220359_s_at	ARPP21	9.20417	6.99011	-2.21406	0.029853	0.75945	-0.396972	0.712212	54.7602	3.54448e-08
204246_s_at	DCTN3	6.88635	5.37247	-1.51388	0.0300023	0.780162	-0.358155	0.74961	273.773	5.80269e-09
203389_at	KIF3C	12.0696	14.3992	2.32962	0.0320973	1.19301	0.254612	0.844107	234.707	1.2256e-11
209990_s_at	GABBR2	21.8867	16.6822	-5.20452	0.0357157	0.762206	-0.391747	0.701648	1038.68	5.66344e-08
202670_at	MAP2K1	13.2551	10.168	-3.08718	0.037802	0.767096	-0.382521	0.705754	-81.5681	4.72978e-08
214434_at	HSPA12A	9.55135	7.73721	-1.81414	0.0394471	0.810064	-0.303892	0.761842	-436.696	1.45061e-08
209549_s_at	DGUOK	2.11924	1.65267	-0.466568	0.041421	0.779842	-0.358746	0.685936	144.49	4.42364e-07
201522_x_at	SNURF; PWARSN; SNRPN; SNORD107	55.7427	45.2483	-10.4945	0.0422139	0.811734	-0.300922	0.740153	-206.112	4.26393e-08
212448_at	NEDD4L	4.36987	5.82266	1.45279	0.0436615	1.33246	0.414089	0.64839	129.938	4.79063e-07
217733_s_at	TMSB10	40.7751	33.0778	-7.69727	0.0447422	0.811226	-0.301824	0.705981	-563.276	6.54774e-07
218539_at	FBXO34	2.76987	2.13775	-0.632119	0.0448379	0.771787	-0.373724	0.698685	192.296	6.43971e-08
218101_s_at	NDUFC2-KCTD14; NDUFC2	11.2117	8.41913	-2.79254	0.0470747	0.750926	-0.413258	0.652466	809.707	4.11689e-07
202130_at	RIOK3	2.87939	2.27936	-0.60003	0.0477674	0.791612	-0.337135	0.654575	41.5791	1.428e-06
ASTROCYTES
probeset	gene_name	expr	expr_PD	d_expr	p_d_expr	FC	logFC	R	int	p_model
221725_at	WASF2	0.968389	1.3967	0.42831	0.00214042	1.44229	0.528363	0.736276	150.686	5.1205e-08
208683_at	CAPN2	10.7461	14.6646	3.91846	0.00244466	1.36464	0.448521	0.715625	253.664	3.03522e-08
215696_s_at	SEC16A	2.11421	3.56275	1.44853	0.00582237	1.68514	0.752869	0.702039	-177.169	2.31168e-07
202443_x_at	NOTCH2	8.80933	11.5801	2.77076	0.00635766	1.31453	0.394542	0.709741	-60.2943	3.96104e-08
213156_at	MIR568	2.4773	3.07179	0.594492	0.040493	1.23998	0.310312	0.662577	-52.528	2.80463e-07
MICROGLIA
probeset	gene_name	expr	expr_PD	d_expr	p_d_expr	FC	logFC	R	int	p_model
221620_s_at	APOO	1.99411	0.608486	-1.38562	0.000583671	0.305142	-1.71245	0.774531	74.0574	7.36476e-09
201022_s_at	DSTN	15.217	4.77425	-10.4428	0.00124616	0.313744	-1.67234	0.728256	752.079	7.41487e-08
203663_s_at	COX5A	6.75273	3.61738	-3.13535	0.00515254	0.535692	-0.900524	0.788801	-149.254	3.27597e-09
216570_x_at	-	2.41737	1.41481	-1.00255	0.00986118	0.585271	-0.772824	0.707592	44.0859	1.83281e-07
208420_x_at	SUPT6H	0.926952	1.36463	0.437677	0.0103085	1.47217	0.557942	0.696798	-84.6868	9.38096e-07
211072_x_at	TUBA1B	68.221	36.745	-31.476	0.0170179	0.538616	-0.89267	0.677259	-4511.28	1.9444e-06
205997_at	ADAM28	0.271271	0.317905	0.046634	0.0198405	1.17191	0.228861	0.74645	14.1461	1.15372e-07
218491_s_at	THYN1	3.30669	2.49833	-0.808364	0.0236843	0.755537	-0.404426	0.802061	-141.775	1.46624e-09
201090_x_at	TUBA1B	69.7743	42.7045	-27.0698	0.0327803	0.612038	-0.708307	0.67092	-5961.43	2.43905e-06
202698_x_at	COX4I1	17.5425	11.766	-5.77647	0.0428967	0.670715	-0.576228	0.711992	1463.91	5.14183e-07
211378_x_at	PPIA; LOC101060363	36.7089	25.2766	-11.4323	0.049314	0.688569	-0.538326	0.72228	267.37	9.70065e-08
OLIGODENDROCYTES
probeset	gene_name	expr	expr_PD	d_expr	p_d_expr	FC	logFC	R	int	p_model
202596_at	ENSA	6.2125	2.77105	-3.44145	0.00378461	0.446045	-1.16474	0.717329	-75.2214	1.20662e-07
202471_s_at	IDH3G	1.65584	0.862612	-0.793227	0.00725848	0.520951	-0.940779	0.80995	-32.8073	8.85292e-10
219235_s_at	PHACTR4	0.281636	0.425044	0.143408	0.00736677	1.5092	0.593782	0.72488	49.8196	8.63672e-08
213386_at	TMEM246	2.13513	0.951404	-1.18373	0.00752298	0.445595	-1.16619	0.762462	29.1095	1.40455e-08
213482_at	DOCK3	1.37339	0.617232	-0.756154	0.0116587	0.449424	-1.15385	0.701704	-54.1186	2.34392e-07
221747_at	TNS1	0.955687	1.38537	0.429685	0.0139785	1.44961	0.535663	0.676283	93.317	6.42354e-07
203516_at	SNTA1	1.71007	2.49342	0.783355	0.0251826	1.45808	0.544073	0.670715	109.101	7.92457e-07
203919_at	TCEA2	1.92728	1.18453	-0.742755	0.029529	0.61461	-0.702257	0.748458	-58.1668	2.85343e-08
216570_x_at	-	4.00315	3.15904	-0.844106	0.0349811	0.78914	-0.341648	0.679969	29.7416	5.57828e-07
208420_x_at	SUPT6H	1.03801	1.40469	0.366686	0.0378705	1.35326	0.436439	0.666083	-79.1664	2.89076e-06
216215_s_at	RBFOX2	2.88146	1.57551	-1.30596	0.0477107	0.546773	-0.870986	0.648364	256.017	1.77789e-06
