# Supplementary material for: Computational deconvolution of genome wide expression data from Parkinson's and Huntington's disease brain tissues using population-specific expression analysis
Source: Front Neurosci. 2015 Jan 9;8:441. doi: 10.3389/fnins.2014.00441 (PMC4288238; doi:10.3389/fnins.2014.00441)
Supplement: Supplementary file 5 [file Table5.XLSX]

## Sheet: PSEA PD Substantia nigra
Table S5. Differentially expressed genes within specific cell types in the substantia nigra of Parkinson's diseased brains as revealed by PSEA.
NEURONS
probeset	gene_name	expr	expr_PD	d_expr	p_d_expr	FC	logFC	R	int	p_model
212624_s_at	CHN1	18.4374	6.02886	-12.4085	0.0060992	0.326992	-1.61267	0.844054	1451.6	1.23107e-11
202395_at	NSF	16.1037	11.8938	-4.20993	0.0110053	0.738574	-0.437186	0.963265	-155.392	8.4662e-20
205551_at	SV2B	8.27132	4.52795	-3.74337	0.0144413	0.547428	-0.86926	0.894981	198.384	7.21259e-14
219338_s_at	LRRC49	2.30415	0.67527	-1.62888	0.0165914	0.293067	-1.7707	0.784305	181.822	8.34694e-10
208869_s_at	GABARAPL1	6.11083	3.67901	-2.43182	0.025855	0.602048	-0.732049	0.897838	258.815	5.03936e-14
205399_at	DCLK1	7.49613	4.0062	-3.48993	0.0329026	0.534435	-0.903913	0.856268	335.856	4.26383e-12
201972_at	ATP6V1A	20.1229	12.2658	-7.85709	0.0357741	0.609544	-0.714197	0.888706	880.971	1.53362e-13
203607_at	INPP5F	17.1853	23.0205	5.83517	0.0459114	1.33954	0.421742	0.886511	460.502	1.97691e-13
