# Supplementary material for: Computational deconvolution of genome wide expression data from Parkinson's and Huntington's disease brain tissues using population-specific expression analysis
Source: Front Neurosci. 2015 Jan 9;8:441. doi: 10.3389/fnins.2014.00441 (PMC4288238; doi:10.3389/fnins.2014.00441)
Supplement: Supplementary file 6 [file Table6.XLSX]

## Sheet: PSEA PD putamen
Table S6. Differentially expressed genes within specific cell types in the putamen of Parkinson's diseased brains as revealed by PSEA.
NEURONS
probeset	gene_name	expr	expr_PD	d_expr	p_d_expr	FC	logFC	R	int	p_model
209550_at	NDN	5.07852	3.31496	-1.76356	0.00216423	0.652741	-0.615417	0.751699	258.666	7.91405e-11
208678_at	ATP6V1E1	10.9679	7.47437	-3.49356	0.0122936	0.681475	-0.553268	0.690596	600.401	2.67391e-09
206290_s_at	RGS7	7.27059	5.25529	-2.0153	0.016006	0.722815	-0.468302	0.727807	25.9392	3.44163e-10
221493_at	TSPYL1	6.79885	8.78841	1.98955	0.0202372	1.29263	0.37031	0.705207	40.3277	1.23315e-09
215543_s_at	LARGE	2.25877	1.6257	-0.633074	0.0237262	0.719726	-0.474479	0.694532	140.021	2.17862e-09
218491_s_at	THYN1	1.9321	1.44711	-0.484991	0.0250614	0.748982	-0.416997	0.73414	99.212	2.36151e-10
203889_at	SCG5	12.9448	10.5083	-2.4365	0.0257945	0.811778	-0.300842	0.828144	-13.4204	2.1946e-13
218332_at	BEX1	29.2008	23.5682	-5.63261	0.0284587	0.807108	-0.309167	0.815471	286.979	6.85152e-13
212508_at	MOAP1	7.25811	5.64527	-1.61284	0.0332863	0.777788	-0.362552	0.758216	304.868	5.17104e-11
200978_at	MDH1	21.7056	16.0539	-5.65171	0.0342097	0.739619	-0.435145	0.694161	188.515	2.22135e-09
211458_s_at	GABARAPL1; GABARAPL3	30.119	23.9063	-6.21278	0.0474983	0.793726	-0.333288	0.756716	1329.35	5.70876e-11
