# Supplementary material for: Computational deconvolution of genome wide expression data from Parkinson's and Huntington's disease brain tissues using population-specific expression analysis
Source: Front Neurosci. 2015 Jan 9;8:441. doi: 10.3389/fnins.2014.00441 (PMC4288238; doi:10.3389/fnins.2014.00441)
Supplement: Supplementary file 7 [file Table7.XLSX]

## Sheet: HD_motorcortex_limma
Table S7: Differential expression analysis using conventional limma analysis.
Huntington's disease motor cortex (GSE3790).
ID	logFC	AveExpr	t	P.Value	adj.P.Val	B	Gene Symbol
205646_s_at	0.746546	9.13038	8.08157	1.39914e-09	6.26704e-05	11.4754	PAX6
227506_at	0.599394	7.8501	7.29573	1.41087e-08	0.000315978	9.4012	SLC16A9
235795_at	0.720723	6.1905	6.7489	7.29482e-08	0.000795846	7.91345	PAX6
227461_at	0.724124	8.95739	6.72584	7.82221e-08	0.000795846	7.85003	STON2
209656_s_at	0.699935	9.84481	6.61147	1.10642e-07	0.000795846	7.53479	TMEM47
209074_s_at	0.801653	11.7712	6.58725	1.19083e-07	0.000795846	7.4679	FAM107A /// LOC101059937
219825_at	-0.614737	8.12843	-6.55114	1.32893e-07	0.000795846	7.36804	CYP26B1
236376_at	-0.31859	8.06203	-6.47402	1.68024e-07	0.000795846	7.15446	RIMKLA
212412_at	0.510557	8.58488	6.46111	1.74759e-07	0.000795846	7.11865	PDLIM5
221588_x_at	0.637627	10.4868	6.45567	1.77676e-07	0.000795846	7.10357	ALDH6A1
214433_s_at	0.425211	8.16167	6.32395	2.65469e-07	0.000989476	6.73752	SELENBP1
209291_at	1.02869	9.03189	6.32167	2.67322e-07	0.000989476	6.73118	ID4
228121_at	0.5843	8.92654	6.2982	2.87176e-07	0.000989476	6.66582	TGFB2
49452_at	0.411119	7.39814	6.24833	3.34419e-07	0.00101676	6.52684	ACACB
229151_at	1.2439	5.87632	6.21748	3.67484e-07	0.00101676	6.44077	SLC14A1
202976_s_at	0.775339	9.69809	6.16485	4.31632e-07	0.00101676	6.29385	RHOBTB3
213629_x_at	0.935307	10.8216	6.14821	4.54179e-07	0.00101676	6.24734	MT1F
204745_x_at	0.939466	10.4942	6.11566	5.01734e-07	0.00101676	6.15637	MT1G
222651_s_at	0.367346	8.91221	6.11366	5.0481e-07	0.00101676	6.15079	TRPS1
212792_at	-0.552814	8.58296	-6.09823	5.29229e-07	0.00101676	6.10762	DPY19L1
224894_at	0.826699	7.00853	6.09514	5.34253e-07	0.00101676	6.09899	YAP1
243430_at	-0.289946	8.72988	-6.08769	5.46575e-07	0.00101676	6.07815	SEZ6
225816_at	0.383233	8.07596	6.08743	5.47023e-07	0.00101676	6.0774	PHF17
210638_s_at	-0.517977	11.0285	-6.0812	5.57544e-07	0.00101676	6.05999	FBXO9
200897_s_at	0.766112	8.43787	6.06299	5.89519e-07	0.00101676	6.00902	PALLD
209210_s_at	0.680881	9.00707	6.06262	5.90192e-07	0.00101676	6.00798	FERMT2
202448_s_at	-0.411043	8.29556	-6.00656	7.0074e-07	0.0011625	5.85101	ZER1
208623_s_at	0.963253	8.41096	5.9786	7.63421e-07	0.00121991	5.77266	EZR
212377_s_at	0.749592	8.27462	5.95176	8.28857e-07	0.00121991	5.69744	NOTCH2
217165_x_at	0.849422	10.7299	5.94692	8.41259e-07	0.00121991	5.68386	MT1F
225202_at	0.850367	9.8073	5.94575	8.44284e-07	0.00121991	5.68057	RHOBTB3
223954_x_at	-0.25599	9.1576	-5.90572	9.54502e-07	0.00126058	5.56831	NECAB3
235635_at	0.504622	9.2485	5.90364	9.60601e-07	0.00126058	5.56248	ARHGAP5
224156_x_at	0.504208	8.75521	5.89717	9.79859e-07	0.00126058	5.54432	IL17RB
213388_at	0.633863	9.06256	5.89546	9.85e-07	0.00126058	5.53953	LOC100996724 /// LOC100996761 /// LOC101060291 /// LOC101060344 /// LOC101060353 /// LOC101060463 /// LOC101060582 /// LOC728802 /// PDE4DIP
235836_at	-0.233056	7.26046	-5.86242	1.09002e-06	0.00135622	5.44682	MXRA7
217763_s_at	0.694511	9.96492	5.83223	1.19576e-06	0.00143099	5.36206	RAB31
223605_at	0.715143	9.86594	5.8273	1.214e-06	0.00143099	5.34821	SLC25A18
222483_at	-0.233724	9.07557	-5.81035	1.27877e-06	0.00143592	5.30062	EFHD2
217764_s_at	0.77334	9.9327	5.80945	1.2823e-06	0.00143592	5.2981	RAB31
205902_at	0.680826	8.80048	5.78588	1.37845e-06	0.00150594	5.23189	KCNN3
218878_s_at	0.498826	7.89443	5.75417	1.51929e-06	0.00153184	5.14281	SIRT1
225342_at	0.513189	9.84999	5.75283	1.52555e-06	0.00153184	5.13904	AK4 /// LOC100507855
204735_at	-0.3016	9.5367	-5.75059	1.53604e-06	0.00153184	5.13276	PDE4A
202443_x_at	0.936106	8.52705	5.74998	1.53895e-06	0.00153184	5.13103	NOTCH2
221589_s_at	0.632453	8.90679	5.73337	1.61938e-06	0.00157686	5.08437	ALDH6A1
205970_at	0.529333	11.0573	5.7259	1.65695e-06	0.00157911	5.06336	MT3
201667_at	1.35127	10.9026	5.71056	1.73677e-06	0.0016207	5.02026	GJA1
227703_s_at	0.750014	6.28898	5.6737	1.94473e-06	0.00177772	4.91665	SYTL4
212158_at	0.690759	8.08881	5.65694	2.04735e-06	0.00181287	4.86953	SDC2
211586_s_at	-0.715875	9.13309	-5.65428	2.06413e-06	0.00181287	4.86206	ATP2B2
212816_s_at	0.309457	8.351	5.64328	2.13497e-06	0.00183903	4.83113	CBS
209292_at	0.938112	6.26076	5.6021	2.42249e-06	0.00204733	4.71535	ID4
212850_s_at	0.873553	8.5641	5.5699	2.67402e-06	0.00213796	4.6248	LRP4
43427_at	0.35197	7.71123	5.55961	2.75973e-06	0.00213796	4.59588	ACACB
222534_s_at	-0.320712	6.75367	-5.55829	2.77094e-06	0.00213796	4.59217	INF2
206028_s_at	0.428294	7.41024	5.5573	2.77932e-06	0.00213796	4.5894	MERTK
35776_at	0.370534	8.82728	5.55131	2.83088e-06	0.00213796	4.57255	ITSN1
207443_at	0.497683	8.14697	5.54818	2.85821e-06	0.00213796	4.56374	NR2E1
223582_at	0.39667	8.19396	5.54754	2.86385e-06	0.00213796	4.56193	GPR98
227084_at	0.688559	10.4599	5.53373	2.98777e-06	0.00218148	4.5231	DTNA
227997_at	0.417319	6.75019	5.52374	3.08072e-06	0.00218148	4.49501	IL17RD
211456_x_at	0.594548	11.8412	5.52328	3.08508e-06	0.00218148	4.49371	MT1HL1
218285_s_at	0.611692	7.84297	5.51736	3.1416e-06	0.00218148	4.47707	BDH2
213026_at	0.304718	8.5652	5.51487	3.16565e-06	0.00218148	4.47008	ATG12
206461_x_at	0.858509	11.1224	5.50164	3.29677e-06	0.002206	4.43287	MT1H
204081_at	-0.298967	13.3126	-5.50028	3.31053e-06	0.002206	4.42905	NRGN
212977_at	0.523173	6.09674	5.49154	3.40042e-06	0.002206	4.40448	CXCR7
218350_s_at	0.484647	6.76228	5.49089	3.40729e-06	0.002206	4.40263	GMNN
211986_at	0.450618	8.89584	5.48545	3.46458e-06	0.002206	4.38735	AHNAK
227539_at	0.740447	6.62261	5.48244	3.49673e-06	0.002206	4.37887	GNA13
217762_s_at	0.577349	9.11215	5.4522	3.83642e-06	0.00238668	4.29386	RAB31
212294_at	0.343466	7.98751	5.44173	3.96159e-06	0.00242138	4.26442	GNG12
210181_s_at	-0.599316	10.3273	-5.43855	4.00031e-06	0.00242138	4.25549	CABP1
208372_s_at	-0.386385	7.6589	-5.41442	4.3075e-06	0.00257255	4.18764	LIMK1
204685_s_at	-0.338185	11.9881	-5.40449	4.44064e-06	0.00261717	4.15972	ATP2B2
213080_x_at	0.292954	11.3296	5.39024	4.63878e-06	0.00269845	4.11968	RPL5 /// SNORD21
224761_at	0.529046	10.0001	5.38491	4.71526e-06	0.00270777	4.10468	GNA13
209094_at	0.320023	12.0539	5.35562	5.15797e-06	0.00287397	4.02237	DDAH1
221795_at	0.893534	11.4895	5.35194	5.21643e-06	0.00287397	4.01203	NTRK2
203837_at	0.418538	9.09968	5.34217	5.37491e-06	0.00287397	3.98458	MAP3K5
232531_at	0.387849	8.62066	5.34169	5.38275e-06	0.00287397	3.98324	EMX2OS
219255_x_at	0.611551	8.25289	5.3364	5.47072e-06	0.00287397	3.96837	IL17RB
225575_at	0.565138	9.78753	5.33543	5.4869e-06	0.00287397	3.96566	LIFR
205903_s_at	0.411601	6.73865	5.33405	5.51031e-06	0.00287397	3.96176	KCNN3
230364_at	0.443641	6.18511	5.33045	5.57124e-06	0.00287397	3.95167	CHPT1
227974_at	-0.317009	8.0064	-5.32982	5.58215e-06	0.00287397	3.94987	---
207761_s_at	0.913338	9.8754	5.30734	5.97983e-06	0.00300989	3.88674	METTL7A
218901_at	0.976707	8.09675	5.3073	5.98054e-06	0.00300989	3.88663	PLSCR4
226360_at	0.675008	8.62473	5.30288	6.06209e-06	0.00301703	3.87421	ZNRF3
201431_s_at	0.345382	9.34824	5.29824	6.1488e-06	0.00302656	3.86118	DPYSL3
216111_x_at	-0.353128	8.42317	-5.29227	6.26231e-06	0.00304893	3.84439	PMS2P3
213158_at	0.812362	8.90547	5.28837	6.33746e-06	0.00305234	3.83345	OTTHUMG00000175755 /// RP11-553L6.5
214087_s_at	0.637329	7.58274	5.2811	6.48006e-06	0.00307434	3.81304	MYBPC1
207629_s_at	-0.293321	9.24116	-5.27907	6.52041e-06	0.00307434	3.80734	ARHGEF2
234068_s_at	-0.565478	9.70589	-5.27374	6.62776e-06	0.0030924	3.79236	AP2A1
241805_at	0.664789	7.15209	5.26455	6.81671e-06	0.00314777	3.76657	GABRG1
200845_s_at	0.528763	9.43433	5.26047	6.90241e-06	0.00315482	3.75511	PRDX6
227870_at	0.588756	7.28907	5.23044	7.56666e-06	0.00339687	3.6708	IGDCC4
203120_at	0.689848	8.83824	5.22971	7.58366e-06	0.00339687	3.66875	TP53BP2
232173_at	-0.428463	9.26075	-5.21943	7.82589e-06	0.0034681	3.6399	CLEC2L
203685_at	0.540291	7.59462	5.21645	7.89754e-06	0.0034681	3.63153	BCL2
201976_s_at	0.583406	9.56599	5.20046	8.29325e-06	0.00360652	3.58667	MYO10
207547_s_at	0.858006	10.8486	5.18602	8.66758e-06	0.00373306	3.54617	FAM107A /// LOC101059937
221422_s_at	-0.414603	7.87398	-5.18228	8.76724e-06	0.00374002	3.53567	MIR600 /// MIR600HG
217779_s_at	0.291946	9.51183	5.15347	9.57413e-06	0.00404043	3.45489	LOC100996626 /// PNRC2
226490_at	0.510244	6.54846	5.14927	9.69792e-06	0.00404043	3.4431	NHSL1
226380_at	0.244423	6.97996	5.14503	9.82437e-06	0.00404043	3.43121	PTPN21
210524_x_at	0.740867	10.2506	5.13684	1.00732e-05	0.00404043	3.40826	---
224361_s_at	0.508887	8.32988	5.13608	1.00965e-05	0.00404043	3.40614	IL17RB
236884_at	-0.288087	8.22553	-5.13603	1.00981e-05	0.00404043	3.406	RIMKLA
204910_s_at	-0.205397	6.47788	-5.13547	1.01154e-05	0.00404043	3.40442	TRIM3
221008_s_at	1.27243	9.67154	5.13297	1.01931e-05	0.00404043	3.3974	ETNPPL
214432_at	-0.418464	10.9214	-5.12897	1.03183e-05	0.00405418	3.3862	ATP1A3
227503_at	0.211033	5.01682	5.12109	1.05695e-05	0.00409354	3.36412	---
221496_s_at	0.695202	8.4237	5.12011	1.06012e-05	0.00409354	3.36137	TOB2
202975_s_at	0.811506	10.5072	5.11723	1.06947e-05	0.00409435	3.35332	RHOBTB3
208683_at	0.380054	10.2013	5.11401	1.08007e-05	0.00409986	3.34427	CAPN2
229975_at	0.772172	8.29599	5.10951	1.095e-05	0.00412161	3.33167	BMPR1B
213347_x_at	0.313476	11.818	5.09919	1.13004e-05	0.0041879	3.30277	RPS4X
221024_s_at	0.294937	5.97293	5.09824	1.13332e-05	0.0041879	3.3001	SLC2A10
217248_s_at	-0.296874	6.73799	-5.09613	1.14066e-05	0.0041879	3.29418	SLC7A8
201983_s_at	0.764229	9.05233	5.08492	1.18035e-05	0.00429838	3.2628	EGFR
230720_at	0.537667	8.25842	5.08	1.1982e-05	0.00430779	3.24903	RNF182
226252_at	0.522708	8.94996	5.07892	1.20216e-05	0.00430779	3.24599	---
214969_at	-0.372072	8.36462	-5.07523	1.21575e-05	0.0043219	3.23568	MAP3K9
228038_at	0.76394	9.61626	5.06781	1.24359e-05	0.00434241	3.2149	SOX2
226956_at	0.236967	8.41342	5.06391	1.25847e-05	0.00434241	3.20399	MTMR3
203637_s_at	0.508692	7.76572	5.06286	1.26251e-05	0.00434241	3.20105	MID1
219659_at	-0.382253	10.0525	-5.06193	1.26609e-05	0.00434241	3.19845	ATP8A2
202330_s_at	0.358791	6.67849	5.06093	1.26999e-05	0.00434241	3.19562	UNG
224551_s_at	-0.31722	7.63546	-5.05683	1.28594e-05	0.00435652	3.18417	SPTBN4
212859_x_at	0.887074	11.336	5.04896	1.31719e-05	0.00435652	3.16214	MT1E
216120_s_at	-0.945444	8.79971	-5.04859	1.31869e-05	0.00435652	3.1611	ATP2B2
238434_at	-0.202007	8.73261	-5.04766	1.32244e-05	0.00435652	3.15849	SMCR8
202718_at	-0.497535	8.53459	-5.04758	1.32275e-05	0.00435652	3.15827	IGFBP2
222668_at	0.353412	7.73194	5.04043	1.35192e-05	0.00442008	3.13826	KCTD15
229321_s_at	0.261315	9.85748	5.0365	1.3682e-05	0.0044219	3.12727	---
217053_x_at	-0.32756	8.37708	-5.03554	1.37222e-05	0.0044219	3.12458	ETV1
208854_s_at	-0.452071	8.61228	-5.03052	1.39339e-05	0.00443928	3.11053	STK24
204373_s_at	0.418649	8.80934	5.02775	1.40519e-05	0.00443928	3.10279	CEP350
210720_s_at	-0.263512	9.01757	-5.02725	1.40734e-05	0.00443928	3.10139	NECAB3
210732_s_at	-0.467248	6.62587	-5.02245	1.42806e-05	0.0044426	3.08798	LGALS8
224674_at	-0.325839	9.41416	-5.02241	1.42823e-05	0.0044426	3.08787	TTYH3
217936_at	0.364223	9.32154	5.01585	1.45711e-05	0.00450115	3.0695	ARHGAP5
223642_at	0.706183	7.61811	5.00007	1.52885e-05	0.00467302	3.02539	ZIC2
221796_at	1.0492	10.5303	4.99479	1.55365e-05	0.00467302	3.01063	NTRK2
212699_at	-0.314116	11.1152	-4.99468	1.55419e-05	0.00467302	3.01031	SCAMP5
224955_at	0.510588	9.13572	4.99461	1.55447e-05	0.00467302	3.01014	TEAD1
213891_s_at	0.343298	9.94757	4.98966	1.5781e-05	0.00469447	2.9963	TCF4
203894_at	-0.312911	8.42043	-4.98873	1.58257e-05	0.00469447	2.99371	TUBG2
212922_s_at	-0.402205	10.8048	-4.98572	1.59715e-05	0.00470191	2.98529	SMYD2
203961_at	0.384406	11.0586	4.98389	1.60607e-05	0.00470191	2.98018	NEBL
204348_s_at	0.487177	9.96759	4.96473	1.70257e-05	0.00490851	2.92664	AK4 /// LOC100507855
202704_at	0.520521	8.52546	4.96363	1.70826e-05	0.00490851	2.92358	TOB1
214143_x_at	0.261583	11.9396	4.96155	1.71911e-05	0.00490851	2.91776	RPL24
206046_at	-0.408757	9.41101	-4.96087	1.7227e-05	0.00490851	2.91585	ADAM23
229135_at	-0.253577	8.15335	-4.95798	1.7379e-05	0.00490851	2.90779	FASTKD2
235457_at	0.481528	7.95107	4.95713	1.74239e-05	0.00490851	2.90542	MAML2
205722_s_at	-0.375473	8.20704	-4.95438	1.75703e-05	0.00491881	2.89774	GFRA2
202119_s_at	0.368391	8.54585	4.95139	1.7731e-05	0.00493297	2.88939	CPNE3
205368_at	-0.213038	9.76801	-4.94325	1.81755e-05	0.00499531	2.86667	FAM131B
227948_at	0.387471	8.63577	4.9432	1.81781e-05	0.00499531	2.86654	FGD4
212259_s_at	0.524722	9.40322	4.93862	1.84332e-05	0.0050345	2.85375	PBXIP1
228049_x_at	0.561858	7.98866	4.93394	1.86977e-05	0.00504773	2.84068	LOC100507303
206501_x_at	-0.331979	8.65173	-4.93378	1.8707e-05	0.00504773	2.84022	ETV1
205549_at	-0.550838	11.1547	-4.92783	1.90484e-05	0.00510726	2.82363	PCP4
207101_at	-0.675372	7.50625	-4.92598	1.91557e-05	0.00510726	2.81848	VAMP1
202553_s_at	0.269528	9.22535	4.91953	1.95351e-05	0.00516167	2.80048	SYF2
212185_x_at	0.884239	12.11	4.91685	1.96952e-05	0.00516167	2.79299	MT2A
223518_at	-0.199239	8.70021	-4.91625	1.97312e-05	0.00516167	2.79131	DFFA
224341_x_at	0.321722	5.57017	4.91476	1.98207e-05	0.00516167	2.78716	TLR4
225878_at	0.334751	8.15346	4.90457	2.04443e-05	0.00527171	2.75874	KIF1B
209023_s_at	0.458916	6.31506	4.90402	2.04786e-05	0.00527171	2.7572	STAG2
229651_at	-0.261045	8.75263	-4.90042	2.07033e-05	0.00528571	2.74718	SEZ6
203907_s_at	-0.398602	9.77434	-4.89938	2.0769e-05	0.00528571	2.74428	IQSEC1
207239_s_at	-0.332877	9.30837	-4.89433	2.10902e-05	0.00529675	2.7302	CDK16
232293_at	0.210453	6.81523	4.89395	2.11146e-05	0.00529675	2.72913	LCORL
210550_s_at	-0.652222	9.27556	-4.89313	2.11671e-05	0.00529675	2.72686	RASGRF1
200921_s_at	0.499389	8.39793	4.88845	2.14702e-05	0.00531549	2.71381	BTG1
208581_x_at	0.940838	11.3287	4.88831	2.14794e-05	0.00531549	2.71342	MT1X
218304_s_at	0.408975	7.74643	4.88148	2.19296e-05	0.00537941	2.69438	OSBPL11
205113_at	-0.365446	11.6267	-4.88076	2.19778e-05	0.00537941	2.69237	NEFM
203799_at	0.332072	5.987	4.87762	2.21882e-05	0.00540026	2.68363	CD302 /// LY75-CD302
209815_at	0.560704	7.67452	4.87591	2.23042e-05	0.00540026	2.67885	PTCH1
227370_at	0.407376	10.7203	4.86784	2.28571e-05	0.00550438	2.65638	FAM171B
201061_s_at	0.542606	9.26908	4.8653	2.30341e-05	0.00551734	2.6493	STOM
201166_s_at	0.213306	11.0497	4.86067	2.33603e-05	0.00556571	2.6364	PUM1
209868_s_at	-0.300194	7.91755	-4.8526	2.39397e-05	0.00567358	2.61392	RBMS1
223673_at	1.2334	7.4162	4.84974	2.41483e-05	0.00569191	2.60596	RFX4
217941_s_at	0.672438	9.23556	4.84807	2.42712e-05	0.00569191	2.6013	ERBB2IP
202609_at	0.34203	7.22026	4.84618	2.44105e-05	0.00569478	2.59605	EPS8
201876_at	0.738258	10.0864	4.83957	2.49054e-05	0.00578012	2.57764	PON2
220240_s_at	-0.285414	7.00269	-4.83548	2.52159e-05	0.00582081	2.56627	TMCO3
232619_at	-0.182746	6.74274	-4.83386	2.53407e-05	0.00582081	2.56174	ACTL10
226573_at	-0.369877	10.5631	-4.82991	2.56457e-05	0.00585097	2.55077	DIRAS1
214177_s_at	0.510542	9.37481	4.82838	2.57654e-05	0.00585097	2.54649	PBXIP1
202935_s_at	1.00762	9.23459	4.82615	2.59401e-05	0.00585097	2.5403	SOX9
225219_at	0.416829	7.80906	4.82546	2.59944e-05	0.00585097	2.53837	SMAD5
204217_s_at	-0.354323	8.41888	-4.81603	2.67484e-05	0.00596394	2.51214	RTN2
218706_s_at	0.650047	8.74908	4.81486	2.6843e-05	0.00596394	2.50891	GRAMD3
208103_s_at	0.21917	5.60133	4.81421	2.68958e-05	0.00596394	2.5071	ANP32E
216336_x_at	0.738442	10.6493	4.80243	2.78738e-05	0.00613394	2.47434	MT1P3
229281_at	0.553976	8.38181	4.80098	2.79968e-05	0.00613394	2.4703	NPAS3
239067_s_at	-0.339859	8.5874	-4.8	2.80801e-05	0.00613394	2.46757	PANX2
218517_at	0.258694	8.49066	4.79847	2.82102e-05	0.00613394	2.46333	PHF17
209285_s_at	0.391162	7.24804	4.78888	2.90424e-05	0.00623894	2.43666	FAM208A
209159_s_at	-0.40748	12.2706	-4.78849	2.90763e-05	0.00623894	2.43559	NDRG4
229580_at	-0.479138	9.78501	-4.7881	2.9111e-05	0.00623894	2.4345	OTTHUMG00000175814 /// RP11-13L2.4
213490_s_at	-0.281852	8.8251	-4.78632	2.9268e-05	0.00624272	2.42956	MAP2K2
209365_s_at	-0.268937	9.40206	-4.7814	2.97078e-05	0.00629526	2.41588	ECM1
228072_at	-0.246968	8.65162	-4.78042	2.97954e-05	0.00629526	2.41318	SYT12
205856_at	0.767114	5.47268	4.77617	3.01818e-05	0.00633738	2.40136	SLC14A1
213994_s_at	0.515686	6.04406	4.77512	3.02777e-05	0.00633738	2.39845	SPON1
222453_at	0.568259	8.34673	4.77262	3.05077e-05	0.00635497	2.39151	CYBRD1
225516_at	0.655245	8.34778	4.77113	3.06455e-05	0.00635497	2.38737	SLC7A2
209030_s_at	0.40373	10.1837	4.76329	3.13817e-05	0.00645013	2.3656	CADM1
232424_at	0.394538	5.63625	4.76318	3.13924e-05	0.00645013	2.36529	PRDM16
225692_at	0.489503	8.55481	4.76103	3.15976e-05	0.00646264	2.35931	CAMTA1
221950_at	0.826798	7.88298	4.75619	3.2064e-05	0.0065223	2.34587	EMX2
208457_at	-0.538765	9.53269	-4.75499	3.21805e-05	0.0065223	2.34254	GABRD
231771_at	1.09009	9.66579	4.74725	3.29431e-05	0.00662155	2.32106	GJB6
218119_at	-0.564022	7.82364	-4.74702	3.29658e-05	0.00662155	2.32043	TIMM23 /// TIMM23B
229222_at	0.563921	6.20816	4.74152	3.35183e-05	0.00670247	2.30518	ACSS3
204290_s_at	0.45547	10.3987	4.73522	3.41631e-05	0.00680104	2.28771	ALDH6A1
41644_at	0.430103	10.8233	4.73283	3.44108e-05	0.00682003	2.28108	SASH1
219697_at	-0.316867	9.83247	-4.72847	3.48674e-05	0.0068801	2.26899	HS3ST2
218053_at	0.444191	8.34583	4.72698	3.50251e-05	0.00688091	2.26485	PRPF40A
229435_at	0.573952	6.47207	4.72336	3.54106e-05	0.00692624	2.25481	GLIS3
225424_at	0.428188	6.49201	4.72115	3.56484e-05	0.00694246	2.24867	GPAM
235308_at	0.477258	9.46117	4.7183	3.59567e-05	0.00697217	2.24078	ZBTB20
235494_at	0.283206	10.8446	4.71509	3.63068e-05	0.00700971	2.23189	LSAMP
213156_at	0.642117	7.93057	4.71335	3.64984e-05	0.00701646	2.22706	---
226525_at	0.4525	7.73825	4.70702	3.72027e-05	0.0071213	2.20953	STK17B
222243_s_at	0.489696	7.86299	4.70408	3.75346e-05	0.00715425	2.20139	TOB2
235529_x_at	0.401465	8.73657	4.7022	3.77487e-05	0.00716458	2.19617	SAMHD1
209297_at	0.11991	9.01493	4.6962	3.8439e-05	0.00723631	2.17955	ITSN1
213400_s_at	0.539179	7.71721	4.69611	3.84498e-05	0.00723631	2.17929	TBL1X
227177_at	-0.196151	6.99109	-4.69362	3.87394e-05	0.00726031	2.17241	CORO2A
206996_x_at	-0.255499	8.98504	-4.6881	3.93914e-05	0.00733257	2.15711	CACNB1
213245_at	-0.3769	10.8143	-4.68758	3.94524e-05	0.00733257	2.15569	ADCY1
206161_s_at	-0.394516	8.96963	-4.67691	4.07442e-05	0.00747222	2.12614	SYT5
224999_at	0.455064	8.06355	4.67656	4.07871e-05	0.00747222	2.12518	EGFR
224805_s_at	-0.242646	8.3498	-4.67653	4.0791e-05	0.00747222	2.12509	FAM219B
201180_s_at	0.373371	8.89369	4.67521	4.09536e-05	0.00747222	2.12144	GNAI3
223500_at	-0.302909	11.4274	-4.67324	4.11978e-05	0.00747222	2.11599	CPLX1
238009_at	0.22638	9.0703	4.67318	4.12047e-05	0.00747222	2.11584	SOX5
226625_at	0.483642	8.41904	4.66781	4.18784e-05	0.00748134	2.10097	TGFBR3
233287_at	-0.196326	9.432	-4.66759	4.19068e-05	0.00748134	2.10034	SLC6A17
227284_at	0.233688	6.94233	4.66757	4.19092e-05	0.00748134	2.10029	ZNF766
229552_at	-0.271725	8.30347	-4.66584	4.21273e-05	0.00748134	2.09553	HRK /// LOC283454
227197_at	0.599975	8.05365	4.66496	4.22399e-05	0.00748134	2.09308	ARHGEF26
204326_x_at	0.984636	10.1633	4.66483	4.22571e-05	0.00748134	2.09271	MT1X
239118_at	-0.337276	10.7768	-4.66116	4.27274e-05	0.00752091	2.08256	KCNA2
223595_at	0.233202	5.99897	4.65971	4.29137e-05	0.00752091	2.07857	TMEM133
213884_s_at	-0.31943	7.80932	-4.65917	4.29843e-05	0.00752091	2.07707	TRIM3
231372_at	0.303816	7.89741	4.654	4.36602e-05	0.00758413	2.06276	SLC25A48
242183_at	-0.264886	7.1085	-4.65381	4.36842e-05	0.00758413	2.06225	IRGQ
201503_at	0.454579	7.72386	4.64638	4.46738e-05	0.00772598	2.04172	G3BP1
209655_s_at	0.628306	8.58526	4.63997	4.55459e-05	0.00784651	2.02399	TMEM47
225240_s_at	0.473711	8.10147	4.62918	4.70508e-05	0.00807198	1.99418	MSI2
226301_at	0.514627	9.46605	4.62708	4.7349e-05	0.00807198	1.98839	SLC18B1
217992_s_at	-0.255067	10.183	-4.62676	4.73953e-05	0.00807198	1.9875	EFHD2
214793_at	-0.269179	6.64652	-4.62204	4.80735e-05	0.00815648	1.97447	DUSP7
221928_at	0.310595	8.23363	4.62018	4.83435e-05	0.00817133	1.96934	ACACB
226806_s_at	0.410761	10.1002	4.61801	4.86612e-05	0.0081941	1.96333	NFIA
227484_at	0.308173	7.82663	4.61541	4.90434e-05	0.0082212	1.95616	SRGAP1
205363_at	0.742302	6.73701	4.61442	4.91892e-05	0.0082212	1.95344	BBOX1
240440_at	0.468612	7.34285	4.61035	4.97969e-05	0.00824353	1.94218	NPL
204966_at	-0.392528	9.8327	-4.60977	4.98829e-05	0.00824353	1.9406	BAI2
226834_at	-0.319971	6.17861	-4.60962	4.99053e-05	0.00824353	1.94019	---
212761_at	0.482971	9.23299	4.6086	5.00589e-05	0.00824353	1.93737	TCF7L2
219313_at	0.402778	5.80548	4.60425	5.07183e-05	0.00827279	1.92537	GRAMD1C
219489_s_at	0.331538	7.61584	4.60362	5.08146e-05	0.00827279	1.92363	NXN
209436_at	0.442379	9.63551	4.60237	5.10068e-05	0.00827279	1.92017	SPON1
206075_s_at	-0.292644	8.98826	-4.59598	5.19973e-05	0.00827279	1.90254	CSNK2A1
208321_s_at	-0.325743	11.0205	-4.59491	5.21645e-05	0.00827279	1.8996	CABP1
203786_s_at	0.705309	10.5651	4.59474	5.21915e-05	0.00827279	1.89913	TPD52L1
201579_at	0.452828	8.02749	4.59421	5.22751e-05	0.00827279	1.89766	FAT1
224835_at	-0.46721	9.26338	-4.59368	5.23576e-05	0.00827279	1.89621	GPCPD1
202506_at	0.302148	9.3464	4.5934	5.24022e-05	0.00827279	1.89543	SSFA2
213881_x_at	0.169812	11.388	4.59339	5.24034e-05	0.00827279	1.89541	SUMO2
226164_x_at	0.294768	7.12795	4.59327	5.24233e-05	0.00827279	1.89506	RIMKLB
50314_i_at	-0.289181	6.95826	-4.59308	5.24529e-05	0.00827279	1.89455	C20orf27
209032_s_at	0.310936	8.79787	4.58931	5.30504e-05	0.00831141	1.88416	CADM1
210585_s_at	-0.355702	7.50662	-4.5892	5.30689e-05	0.00831141	1.88384	TNPO2
201063_at	0.333357	8.16529	4.5848	5.37753e-05	0.0083927	1.87172	RCN1
225814_at	0.336106	8.07781	4.58349	5.39882e-05	0.00839667	1.8681	XRN1
212589_at	0.293506	7.13101	4.57841	5.48189e-05	0.00846652	1.8541	RRAS2
211383_s_at	-0.232194	9.49521	-4.57784	5.49126e-05	0.00846652	1.85254	WDR37
202800_at	0.851951	10.9615	4.57728	5.50044e-05	0.00846652	1.85101	SLC1A3
231103_at	0.253414	7.89191	4.57067	5.61089e-05	0.00860695	1.83279	KCNN3
209346_s_at	-0.159854	8.96749	-4.56669	5.67842e-05	0.00867035	1.82182	PI4K2A
221354_s_at	-0.351355	7.35674	-4.56596	5.69093e-05	0.00867035	1.8198	MCHR1
203903_s_at	0.67781	7.59779	4.55569	5.86932e-05	0.00891182	1.79151	HEPH
238546_at	-0.31867	7.61424	-4.55025	5.96598e-05	0.00900076	1.77654	SLC8A1
205399_at	-0.327414	11.7662	-4.55008	5.96897e-05	0.00900076	1.77608	DCLK1
225223_at	0.444638	6.69395	4.54901	5.98818e-05	0.00900076	1.77314	SMAD5
203440_at	0.228241	10.1334	4.54571	6.04773e-05	0.00900245	1.76407	CDH2
226110_at	0.375657	9.18515	4.5457	6.04807e-05	0.00900245	1.76402	PTAR1
201309_x_at	-0.694527	8.99915	-4.54561	6.0496e-05	0.00900245	1.76379	NREP
223240_at	0.258721	6.55124	4.54407	6.07772e-05	0.00901435	1.75954	FBXO8
202936_s_at	0.824559	9.2773	4.54271	6.10252e-05	0.00902125	1.75581	SOX9
233597_at	-0.153599	7.56709	-4.54082	6.13733e-05	0.00903442	1.75059	PNPLA5
208823_s_at	-0.208501	9.33979	-4.5374	6.20049e-05	0.00903442	1.74121	CDK16
243176_at	0.232542	6.90499	4.53703	6.2074e-05	0.00903442	1.74019	ARL5A
224552_s_at	-0.261066	7.137	-4.53548	6.23642e-05	0.00903442	1.73592	KCNK4
235381_at	0.260227	9.80477	4.53356	6.27247e-05	0.00903442	1.73063	RSF1
232854_at	-0.519619	6.80831	-4.53255	6.29142e-05	0.00903442	1.72787	DIRAS1
232426_at	-0.456794	9.91273	-4.53236	6.29512e-05	0.00903442	1.72733	SV2B
210817_s_at	0.270912	9.16743	4.53191	6.30367e-05	0.00903442	1.72609	CALCOCO2
207993_s_at	-0.46938	8.93253	-4.5312	6.31695e-05	0.00903442	1.72416	CHP1
206179_s_at	-0.540556	9.4287	-4.53053	6.3298e-05	0.00903442	1.7223	TPPP
233146_at	-0.334212	7.97776	-4.52906	6.35767e-05	0.00903442	1.71827	KNDC1
212852_s_at	0.444354	10.4398	4.52895	6.35989e-05	0.00903442	1.71795	TROVE2
203556_at	0.393145	8.56488	4.52739	6.38964e-05	0.00903442	1.71367	ZHX2
204439_at	-0.31948	7.3705	-4.52717	6.3938e-05	0.00903442	1.71308	IFI44L
212178_s_at	-0.300054	8.76906	-4.52387	6.45745e-05	0.00908417	1.704	POM121 /// POM121C
221958_s_at	0.431373	8.45139	4.52325	6.46957e-05	0.00908417	1.70228	WLS
203278_s_at	0.25347	8.30713	4.51922	6.54826e-05	0.00916592	1.6912	PHF21A
224100_s_at	-0.239974	8.62519	-4.51288	6.67392e-05	0.00930286	1.67379	DPYSL5
201753_s_at	0.399784	11.2	4.51204	6.69068e-05	0.00930286	1.67149	ADD3
213678_at	-0.459963	9.01435	-4.51116	6.7084e-05	0.00930286	1.66907	TMEM151B
201953_at	0.323233	8.50201	4.50986	6.73454e-05	0.0093103	1.6655	CIB1
227121_at	0.431753	9.78778	4.50852	6.76163e-05	0.00931898	1.66182	---
230849_at	-0.407928	10.3463	-4.50474	6.83881e-05	0.00939644	1.65142	KCNA1
227376_at	0.416137	6.96362	4.49921	6.95305e-05	0.00950101	1.63625	GLI3
224970_at	0.398761	10.28	4.499	6.95734e-05	0.00950101	1.63568	NFIA
203296_s_at	0.668846	11.0196	4.49724	6.99425e-05	0.00952238	1.63083	ATP1A2
208622_s_at	0.54132	8.55354	4.4959	7.02239e-05	0.00953172	1.62715	EZR
222896_at	-0.232375	9.30369	-4.4925	7.09412e-05	0.00959464	1.61784	TMEM38A
231899_at	0.441422	7.39613	4.4916	7.11334e-05	0.00959464	1.61536	ZC3H12C
242579_at	0.637674	8.20639	4.49068	7.133e-05	0.00959464	1.61284	BMPR1B
241457_at	0.376829	6.04763	4.48958	7.15657e-05	0.00959752	1.60981	---
231296_at	0.282272	7.56798	4.48742	7.20299e-05	0.00963094	1.60389	---
225571_at	0.902925	6.77731	4.4845	7.26634e-05	0.00965886	1.59587	LIFR
221731_x_at	0.497522	9.24033	4.48235	7.31325e-05	0.00965886	1.58997	VCAN
237790_at	-0.488685	7.66056	-4.48233	7.31363e-05	0.00965886	1.58993	SCN8A
209155_s_at	0.398999	7.80337	4.48163	7.329e-05	0.00965886	1.588	NT5C2
217637_at	-0.398272	9.05641	-4.48113	7.34001e-05	0.00965886	1.58663	OTTHUMG00000175572 /// RP4-791K14.2
225817_at	0.349311	8.44818	4.48053	7.35325e-05	0.00965886	1.58498	CGNL1
225165_at	0.465902	10.6402	4.47916	7.38332e-05	0.00965949	1.58124	PPP1R1B
231358_at	0.562339	8.25304	4.47855	7.39687e-05	0.00965949	1.57956	MRO
211891_s_at	-0.506442	9.38334	-4.47217	7.53944e-05	0.00981706	1.56207	ARHGEF4
218243_at	0.272172	9.30862	4.46751	7.64538e-05	0.00988969	1.54929	RUFY1
221909_at	-0.400563	8.19865	-4.46685	7.66044e-05	0.00988969	1.54749	RNFT2
204375_at	-0.246732	8.88694	-4.46648	7.66901e-05	0.00988969	1.54646	CLSTN3
224455_s_at	-0.15065	7.77112	-4.46556	7.69001e-05	0.00988969	1.54396	ADPGK
207276_at	-1.09658	8.37736	-4.46489	7.70562e-05	0.00988969	1.5421	CDR1
213636_at	-0.319612	9.50508	-4.45645	7.90259e-05	0.0100927	1.51898	KIAA1045
213014_at	-0.682284	7.76881	-4.45618	7.90883e-05	0.0100927	1.51825	LOC101060620 /// MAPK8IP1
211572_s_at	-0.283273	6.98389	-4.45454	7.94792e-05	0.0101137	1.51374	SLC23A2
202364_at	0.329342	11.3291	4.4506	8.04195e-05	0.0102044	1.50297	MXI1
205208_at	0.719235	8.58627	4.44957	8.06673e-05	0.0102069	1.50015	ALDH1L1
207053_at	-0.454298	6.71756	-4.44803	8.10403e-05	0.0102252	1.49592	SLC8A1
219400_at	-0.221354	11.0247	-4.44474	8.18404e-05	0.0102936	1.48692	CNTNAP1
231925_at	0.582025	5.22846	4.44215	8.24773e-05	0.0102936	1.47983	OTTHUMG00000159695 /// RP11-38P22.2
211791_s_at	-0.682116	9.19258	-4.44159	8.26149e-05	0.0102936	1.4783	KCNAB2
200849_s_at	0.611837	11.0889	4.44136	8.2673e-05	0.0102936	1.47765	AHCYL1
204731_at	0.264337	6.647	4.44112	8.27311e-05	0.0102936	1.47701	TGFBR3
214434_at	-0.41054	11.0347	-4.43705	8.37434e-05	0.0103907	1.46587	HSPA12A
239144_at	0.396088	9.17444	4.43578	8.40618e-05	0.0103936	1.4624	B3GAT2
205383_s_at	0.475336	9.27874	4.43165	8.51075e-05	0.0103936	1.45108	ZBTB20
212987_at	-0.429519	10.6632	-4.43056	8.53841e-05	0.0103936	1.4481	FBXO9
209539_at	0.201039	8.71726	4.4305	8.53981e-05	0.0103936	1.44795	ARHGEF6
235725_at	0.311187	8.30323	4.43013	8.54931e-05	0.0103936	1.44694	SMAD4
205825_at	-0.615018	9.53623	-4.42996	8.55375e-05	0.0103936	1.44646	PCSK1
235882_at	-0.307087	7.75165	-4.4298	8.55768e-05	0.0103936	1.44604	VPS53
225442_at	0.278	8.54585	4.42962	8.56232e-05	0.0103936	1.44554	DDR2
206491_s_at	-0.340791	10.6077	-4.42641	8.64475e-05	0.0104326	1.43677	NAPA
204029_at	-0.231681	10.6395	-4.42603	8.65478e-05	0.0104326	1.43571	CELSR2
225917_at	0.345201	8.99131	4.42448	8.69474e-05	0.0104326	1.43149	---
201801_s_at	-0.392818	7.31917	-4.42326	8.72647e-05	0.0104326	1.42815	SLC29A1
218078_s_at	-0.257456	8.90748	-4.42321	8.72792e-05	0.0104326	1.428	ZDHHC3
230728_at	0.253619	6.20244	4.42284	8.73743e-05	0.0104326	1.427	FKBP14
225384_at	0.335011	8.00936	4.42167	8.76811e-05	0.0104326	1.42379	DOCK7
215728_s_at	-0.398077	8.68958	-4.42119	8.78078e-05	0.0104326	1.42247	ACOT7
209703_x_at	0.576956	8.7651	4.41399	8.97136e-05	0.0106308	1.40281	METTL7A
214128_at	-0.152692	8.76124	-4.41268	9.00658e-05	0.0106444	1.39922	DAGLA
214428_x_at	0.494034	8.81225	4.4105	9.06547e-05	0.0106858	1.39325	C4A /// C4B /// C4B_2
210570_x_at	-0.450462	9.28706	-4.40432	9.23419e-05	0.0108296	1.37637	MAPK9
204619_s_at	0.325175	6.70504	4.40426	9.23586e-05	0.0108296	1.3762	VCAN
211678_s_at	0.347971	8.64205	4.40178	9.30444e-05	0.0108816	1.36943	RNF114
219099_at	-0.30786	6.86883	-4.39926	9.37456e-05	0.0109136	1.36255	C12orf5
202523_s_at	-0.520531	9.6726	-4.39884	9.38627e-05	0.0109136	1.36141	SPOCK2
224840_at	0.71892	9.18705	4.39739	9.42692e-05	0.0109136	1.35746	FKBP5
214919_s_at	0.214205	6.6531	4.39597	9.46698e-05	0.0109136	1.35357	ANKHD1 /// ANKHD1-EIF4EBP3 /// EIF4EBP3
235852_at	0.376277	5.05637	4.39597	9.46711e-05	0.0109136	1.35356	STON2
205932_s_at	0.324922	6.82516	4.39558	9.47797e-05	0.0109136	1.35251	MSX1
202908_at	0.399202	9.08964	4.39363	9.53327e-05	0.0109491	1.34718	WFS1
43934_at	-0.193138	9.11414	-4.39224	9.57294e-05	0.0109665	1.34338	GPR137
207010_at	0.431232	10.1066	4.38704	9.72249e-05	0.0111094	1.32919	GABRB1
216234_s_at	-0.384392	6.75994	-4.38501	9.78142e-05	0.0111483	1.32366	PRKACA
221543_s_at	0.447484	6.67948	4.38225	9.86211e-05	0.0111975	1.31614	ERLIN2
200850_s_at	0.485318	11.6392	4.38101	9.89862e-05	0.0111975	1.31275	AHCYL1
207604_s_at	0.238105	9.46303	4.38098	9.89957e-05	0.0111975	1.31266	SLC4A7
217546_at	1.27311	8.71834	4.37323	0.000101307	0.0114301	1.29153	MT1M
242530_at	-0.379548	9.39957	-4.37169	0.000101774	0.0114467	1.28733	OTTHUMG00000178882 /// RP11-466P24.7
209022_at	0.356615	9.38194	4.37084	0.000102033	0.0114467	1.285	STAG2
226228_at	0.789773	11.231	4.37022	0.000102221	0.0114467	1.28332	AQP4
202481_at	0.277166	8.91076	4.36611	0.00010348	0.0115587	1.27211	DHRS3
227081_at	0.236149	7.73036	4.36469	0.000103919	0.0115742	1.26824	DNALI1
238003_at	0.421329	9.78267	4.36359	0.000104259	0.0115742	1.26525	HEPACAM /// HEPN1
216139_s_at	-0.441391	8.08018	-4.36276	0.000104518	0.0115742	1.26297	MAPK8IP3
210872_x_at	-0.65787	8.85848	-4.36121	0.000105001	0.0115742	1.25875	GAS7
204916_at	0.289738	9.50148	4.36096	0.000105078	0.0115742	1.25809	RAMP1
238551_at	-0.249998	6.58585	-4.36	0.000105378	0.0115742	1.25548	FUT11
204620_s_at	0.428377	9.05606	4.35924	0.000105619	0.0115742	1.25339	VCAN
221026_s_at	-0.33797	6.90263	-4.35903	0.000105685	0.0115742	1.25281	SCRT1
218502_s_at	0.395194	7.65199	4.35423	0.000107206	0.0116781	1.23973	TRPS1
230691_at	-0.226803	10.4879	-4.3542	0.000107213	0.0116781	1.23967	STX1B
203836_s_at	0.344851	8.91857	4.35357	0.000107416	0.0116781	1.23794	MAP3K5
222491_at	-0.181714	8.03947	-4.35244	0.000107779	0.0116891	1.23486	HGSNAT
202252_at	0.519671	8.65817	4.35066	0.000108348	0.0117225	1.23003	RAB13
218640_s_at	0.278904	5.73084	4.34905	0.000108871	0.0117507	1.22563	PLEKHF2
200808_s_at	-0.249779	9.32847	-4.34634	0.000109752	0.0117923	1.21825	ZYX
226265_at	0.398453	8.9274	4.34624	0.000109783	0.0117923	1.21799	QSER1
200907_s_at	0.571034	7.29018	4.34194	0.000111195	0.0119154	1.2063	PALLD
218843_at	-0.187116	10.0083	-4.33842	0.000112365	0.0120121	1.19672	FNDC4
217189_s_at	-0.2427	7.58507	-4.33614	0.000113132	0.0120652	1.19049	SMG7
205776_at	0.174258	6.08437	4.33521	0.000113443	0.0120697	1.18798	FMO5 /// LOC101060372
226690_at	0.285538	10.3134	4.33135	0.000114755	0.0121803	1.17746	ADCYAP1R1
219155_at	0.365085	8.0216	4.32942	0.000115415	0.0122214	1.17221	PITPNC1
217286_s_at	-0.219412	11.8737	-4.32744	0.000116095	0.0122645	1.16683	NDRG3
230047_at	0.230782	5.32206	4.3259	0.000116626	0.0122752	1.16265	ARHGAP42
238499_at	-0.223709	8.61385	-4.32556	0.000116745	0.0122752	1.16172	SLC45A3
222130_s_at	-0.183089	8.37293	-4.32256	0.000117789	0.0122994	1.15357	FTSJ2
210372_s_at	0.644133	8.20511	4.32213	0.000117941	0.0122994	1.1524	TPD52L1
231942_at	-0.188284	7.68727	-4.32194	0.000118008	0.0122994	1.15187	LOC643837
212992_at	-0.387133	8.89919	-4.32152	0.000118156	0.0122994	1.15073	AHNAK2
236436_at	-0.13141	8.0723	-4.32097	0.000118348	0.0122994	1.14925	SLC25A45
209991_x_at	-0.41327	10.5269	-4.31917	0.000118984	0.0123092	1.14434	GABBR2
209974_s_at	0.242619	7.67605	4.31896	0.000119055	0.0123092	1.14379	BUB3
212226_s_at	0.716203	10.9208	4.31837	0.000119266	0.0123092	1.14217	PPAP2B
221829_s_at	0.471378	10.252	4.31637	0.000119975	0.0123539	1.13675	TNPO1
201987_at	0.353307	9.52648	4.31503	0.000120453	0.0123746	1.13311	MED13
204618_s_at	0.151405	8.37198	4.31386	0.000120872	0.0123841	1.12993	GABPB1
207049_at	-0.36114	8.43386	-4.31229	0.000121437	0.0123841	1.12567	SCN8A
216218_s_at	-0.473599	6.01555	-4.31149	0.000121726	0.0123841	1.12349	PLCL2
215001_s_at	0.415407	12.3581	4.31113	0.000121859	0.0123841	1.12249	GLUL
201310_s_at	-0.325112	11.1848	-4.31018	0.000122203	0.0123841	1.11991	NREP
226305_at	-0.307751	10.5668	-4.31017	0.000122204	0.0123841	1.11991	LYNX1
222914_s_at	-0.315106	7.85813	-4.30913	0.000122585	0.0123854	1.11706	TMEM121
224910_at	0.224515	8.26193	4.30841	0.000122845	0.0123854	1.11512	CARHSP1
207266_x_at	-0.20764	8.39464	-4.30731	0.000123246	0.0123854	1.11214	RBMS1
237187_at	-0.294569	7.27035	-4.3071	0.000123323	0.0123854	1.11156	HRK
203313_s_at	0.321567	6.39885	4.3057	0.000123838	0.0124093	1.10775	TGIF1
215452_x_at	0.2467	9.22917	4.30339	0.00012469	0.0124667	1.10148	SUMO4
232795_at	0.265814	6.48102	4.30201	0.0001252	0.0124899	1.09774	---
218083_at	-0.230321	9.68051	-4.30099	0.000125581	0.0125	1.09497	PTGES2
230566_at	-0.159322	8.88331	-4.29991	0.000125984	0.0125123	1.09204	MORC2-AS1
204964_s_at	0.539613	7.46053	4.29915	0.000126269	0.012513	1.08997	SSPN
229312_s_at	0.30866	7.29184	4.29829	0.000126589	0.012517	1.08765	GKAP1
221274_s_at	0.222074	8.96239	4.29739	0.000126929	0.0125229	1.0852	LMAN2L
228761_at	-0.445121	9.89317	-4.29424	0.00012812	0.012567	1.07666	SCRT1
215832_x_at	-0.27503	9.48868	-4.29423	0.000128124	0.012567	1.07663	PICALM
203906_at	-0.220194	11.0834	-4.29385	0.00012827	0.012567	1.07559	IQSEC1
227401_at	0.336157	9.84974	4.29325	0.000128498	0.012567	1.07396	IL17D
214840_at	-0.254	9.14669	-4.29147	0.000129179	0.0125841	1.06913	TOM1L2
210835_s_at	0.379728	9.91343	4.29132	0.000129234	0.0125841	1.06873	CTBP2
232025_at	-0.151463	8.38415	-4.2876	0.00013067	0.0126336	1.05863	SYT7
214150_x_at	0.432664	9.61955	4.28758	0.000130676	0.0126336	1.05858	ATP6V0E1
218062_x_at	0.36363	9.71488	4.28743	0.000130735	0.0126336	1.05817	CDC42EP4
225356_at	0.383666	8.49482	4.28708	0.000130871	0.0126336	1.05722	LOC100996595
243893_at	-0.265291	7.6482	-4.28565	0.000131428	0.0126601	1.05333	KCNC3
219499_at	-0.429102	9.07228	-4.28294	0.000132485	0.0127345	1.046	SEC61A2
209344_at	-0.341004	7.62501	-4.2814	0.000133093	0.0127655	1.04182	TPM4
207704_s_at	-0.829054	9.22806	-4.27977	0.00013374	0.0128001	1.03739	GAS7
222659_at	-0.150181	9.17129	-4.27829	0.000134328	0.012829	1.03337	IPO11 /// IPO11-LRRC70
225655_at	0.350846	7.37275	4.27527	0.000135533	0.0129166	1.0252	UHRF1
202260_s_at	-0.245603	12.565	-4.27415	0.000135983	0.012932	1.02217	STXBP1
221518_s_at	0.333943	9.73954	4.27106	0.000137235	0.0130234	1.01379	USP47
203548_s_at	0.546226	7.88381	4.26955	0.000137851	0.0130477	1.00969	LPL
210473_s_at	0.516176	7.58152	4.269	0.000138074	0.0130477	1.00821	GPR125
209047_at	0.892839	8.93768	4.26826	0.000138379	0.013049	1.00619	AQP1
215412_x_at	-0.30318	7.51857	-4.26695	0.000138917	0.0130682	1.00265	LOC100132832 /// PMS2L2 /// PMS2P5
214959_s_at	-0.3091	7.25291	-4.26634	0.000139166	0.0130682	1.00101	API5
215099_s_at	-0.338219	7.2048	-4.26266	0.000140693	0.0131602	0.99103	RXRB
216236_s_at	-0.453259	9.44212	-4.26187	0.000141022	0.0131602	0.988892	SLC2A14 /// SLC2A3
206140_at	0.528636	8.88584	4.26186	0.000141027	0.0131602	0.988856	LHX2
201034_at	0.355407	11.1882	4.25969	0.000141933	0.0132141	0.983001	ADD3
226978_at	0.254525	7.75513	4.25907	0.000142195	0.0132141	0.981314	PPARA
224335_s_at	-0.478546	8.74485	-4.25741	0.000142896	0.0132518	0.976817	BACE1
202949_s_at	-0.373747	8.86223	-4.25658	0.000143249	0.013257	0.974563	FHL2
202066_at	0.372255	8.24363	4.25584	0.000143563	0.0132587	0.97256	PPFIA1
229344_x_at	0.243599	8.66547	4.25301	0.000144768	0.0133425	0.964913	RIMKLB
244345_at	0.383914	6.33176	4.25153	0.000145406	0.0133738	0.960892	CADM1
209230_s_at	0.547748	8.14649	4.2497	0.000146193	0.0133963	0.955961	NUPR1
217930_s_at	-0.574609	9.09337	-4.24957	0.000146249	0.0133963	0.955607	TOLLIP
233292_s_at	-0.256678	7.97167	-4.24837	0.000146769	0.0134165	0.952361	ANKHD1 /// ANKHD1-EIF4EBP3
203430_at	0.288583	7.95453	4.24668	0.000147506	0.0134233	0.947785	HEBP2
204422_s_at	0.82334	6.24395	4.24638	0.000147638	0.0134233	0.946967	FGF2
235408_x_at	0.243487	5.84873	4.24614	0.000147743	0.0134233	0.946313	ZNF117
232408_at	-0.145688	9.3048	-4.24477	0.000148344	0.0134507	0.942602	ZFYVE28
205316_at	0.4707	7.62794	4.24203	0.000149548	0.0135143	0.935213	SLC15A2
205928_at	0.205935	8.28646	4.24137	0.000149841	0.0135143	0.933423	ZNF443
227980_at	0.242641	8.85451	4.24024	0.000150342	0.0135143	0.930368	ZNF322
214900_at	-0.202475	7.67962	-4.23988	0.000150504	0.0135143	0.929383	ZKSCAN1
201169_s_at	-0.433506	8.2711	-4.23977	0.000150554	0.0135143	0.929079	BHLHE40
227853_at	-0.208063	9.21844	-4.23858	0.000151083	0.0135276	0.925874	---
200813_s_at	-0.608996	10.5837	-4.23808	0.000151307	0.0135276	0.924518	PAFAH1B1
207191_s_at	-0.263451	7.98757	-4.23518	0.000152609	0.0136168	0.916687	ISLR
206489_s_at	-0.462442	7.24006	-4.23267	0.000153745	0.0136889	0.909901	DLGAP1
219892_at	-0.560381	8.70737	-4.23144	0.000154307	0.0136889	0.906567	TM6SF1
235049_at	-0.390302	9.94775	-4.23138	0.000154333	0.0136889	0.906411	ADCY1
203178_at	0.318928	8.63901	4.22638	0.000156631	0.0138652	0.892902	GATM
200621_at	0.431722	11.6732	4.22119	0.000159053	0.0140366	0.878873	CSRP1
204365_s_at	-0.299402	10.6808	-4.22089	0.000159193	0.0140366	0.878065	REEP1
234220_at	-0.269749	6.65088	-4.21882	0.00016017	0.0140674	0.872474	CADPS
235420_at	-0.332785	10.3643	-4.21805	0.000160534	0.0140674	0.870399	HAPLN4
234610_at	-0.192462	6.7915	-4.21776	0.00016067	0.0140674	0.869624	HSPA12B
223249_at	0.262216	7.99259	4.21749	0.000160799	0.0140674	0.868893	CLDN12
201903_at	-0.367351	10.7975	-4.21627	0.000161378	0.0140906	0.865603	UQCRC1
218105_s_at	-0.222329	9.68267	-4.21472	0.000162118	0.0141276	0.861422	MRPL4
210816_s_at	-0.21581	7.37539	-4.21344	0.000162736	0.0141539	0.857947	CYB561
211776_s_at	-0.479155	9.68173	-4.21187	0.000163491	0.014192	0.853714	EPB41L3
228742_at	-0.6716	9.71396	-4.20824	0.000165252	0.0143169	0.843918	---
212321_at	0.221947	7.45908	4.20759	0.000165568	0.0143169	0.842173	SGPL1
202805_s_at	-0.120053	6.87233	-4.20687	0.000165922	0.0143198	0.840222	ABCC1
225707_at	0.246706	5.91422	4.20505	0.000166815	0.0143692	0.835316	ARL6IP6
219952_s_at	-0.297279	8.51138	-4.20438	0.000167147	0.0143702	0.833497	MCOLN1
202449_s_at	0.323903	9.06506	4.20185	0.000168398	0.01445	0.826682	RXRA
203540_at	0.584577	12.4464	4.19957	0.000169534	0.0144926	0.820536	GFAP
208872_s_at	-0.596699	10.2234	-4.19952	0.000169557	0.0144926	0.820413	REEP5
204911_s_at	-0.211968	7.66982	-4.19867	0.000169984	0.0144926	0.818115	TRIM3
232541_at	0.512722	5.96881	4.19826	0.000170189	0.0144926	0.817014	---
219754_at	0.332249	7.5537	4.19634	0.000171157	0.0145106	0.811826	RBM41
212741_at	0.387585	9.5111	4.19624	0.000171206	0.0145106	0.811566	MAOA
201714_at	-0.356905	8.44904	-4.19584	0.00017141	0.0145106	0.810477	TUBG1
202834_at	0.643964	10.5138	4.19469	0.000171993	0.0145106	0.807378	AGT
238058_at	0.382383	8.10097	4.19463	0.00017202	0.0145106	0.80723	LOC150381
212361_s_at	-0.336826	12.1018	-4.19364	0.000172525	0.0145258	0.804553	ATP2A2
201618_x_at	-0.276358	9.52421	-4.19205	0.000173337	0.0145523	0.800261	GPAA1
209377_s_at	0.268889	10.6831	4.19132	0.000173711	0.0145523	0.798291	HMGN3
221805_at	-0.628404	12.3049	-4.19112	0.000173814	0.0145523	0.797749	NEFL
231753_s_at	-0.185423	7.55764	-4.18565	0.00017664	0.0147613	0.783012	PCDHGC4
235468_at	-0.210019	11.265	-4.18489	0.000177034	0.0147666	0.780976	RBFOX3
236039_at	-0.161114	7.15914	-4.1812	0.000178971	0.014877	0.771029	LYPD5
232062_at	-0.332961	9.16141	-4.18103	0.000179058	0.014877	0.770585	ADCY1
244403_at	0.415867	6.67805	4.18048	0.000179353	0.014877	0.769083	CRB1
224811_at	0.353274	8.30556	4.17922	0.000180018	0.0149045	0.765701	LPP
231963_at	-0.240047	8.96599	-4.17462	0.000182472	0.0150173	0.753326	ANKRD33B
209273_s_at	-0.489177	8.75188	-4.17442	0.00018258	0.0150173	0.752785	ISCA1
202136_at	0.165351	11.1963	4.17418	0.00018271	0.0150173	0.752138	ZMYND11
243672_at	0.369338	7.26918	4.17416	0.00018272	0.0150173	0.752085	SALL3
244040_at	0.320409	7.53706	4.17304	0.000183327	0.0150396	0.749053	KCNN3
203226_s_at	-0.133467	9.40818	-4.16722	0.000186496	0.0152207	0.733393	TSPAN31
201647_s_at	-0.748116	8.49784	-4.16713	0.000186545	0.0152207	0.733154	SCARB2
230412_at	0.392525	8.38054	4.16651	0.000186883	0.0152207	0.7315	NPAS3
207071_s_at	0.222855	8.93495	4.16649	0.000186895	0.0152207	0.731442	ACO1
213051_at	0.434832	8.10638	4.1601	0.000190445	0.0154208	0.71425	ZC3HAV1
221877_at	-0.21609	9.71324	-4.15964	0.000190701	0.0154208	0.713023	IRGQ
213005_s_at	0.407202	9.10611	4.15869	0.000191239	0.0154208	0.71045	KANK1
225207_at	1.15066	8.4421	4.15865	0.000191261	0.0154208	0.710345	PDK4
228349_at	0.281052	9.10147	4.15814	0.000191548	0.0154208	0.708976	KIAA1958
214473_x_at	-0.380115	8.66714	-4.15766	0.000191815	0.0154208	0.707704	PMS2P3
239808_at	0.507849	6.69365	4.15764	0.000191831	0.0154208	0.707627	---
212884_x_at	0.431767	9.76473	4.15631	0.000192579	0.0154208	0.704069	APOE
220407_s_at	0.279885	6.80483	4.15617	0.000192658	0.0154208	0.703695	TGFB2
223437_at	0.234007	7.64289	4.15593	0.000192794	0.0154208	0.703052	PPARA
202154_x_at	-0.455634	11.8499	-4.15442	0.000193653	0.0154355	0.698988	TUBB3
224233_s_at	-0.23245	7.57692	-4.1544	0.000193667	0.0154355	0.698924	MSTO1
212248_at	-0.26354	8.68981	-4.15323	0.000194331	0.0154609	0.695795	MTDH
213683_at	-0.406144	7.87723	-4.14837	0.000197134	0.0156333	0.682716	ACSL6
223405_at	0.223285	8.34416	4.14826	0.000197197	0.0156333	0.682425	NPL
226471_at	-0.368605	8.9341	-4.14682	0.00019803	0.0156589	0.678569	GGT7
219770_at	-0.283818	9.17606	-4.1465	0.000198218	0.0156589	0.677705	GTDC1
205168_at	0.242413	8.50944	4.14573	0.000198667	0.0156667	0.675638	DDR2
219660_s_at	-0.303958	8.37393	-4.14466	0.000199297	0.0156829	0.672744	ATP8A2
230889_at	0.265734	8.35841	4.14315	0.000200182	0.0156829	0.668701	LOC645321
217024_x_at	-0.31596	9.01201	-4.14226	0.000200703	0.0156829	0.666323	SIRPAP1 /// SIRPAP1
221505_at	0.394449	9.36763	4.14204	0.000200837	0.0156829	0.665716	ANP32E
211708_s_at	-0.662588	9.28022	-4.14156	0.000201119	0.0156829	0.664435	SCD
201802_at	-0.182173	8.40719	-4.14133	0.000201254	0.0156829	0.663822	SLC29A1
213482_at	-0.479376	9.72094	-4.14068	0.000201643	0.0156829	0.662058	DOCK3
209070_s_at	-0.533855	10.4758	-4.14046	0.000201768	0.0156829	0.66149	RGS5
211534_x_at	-0.287312	9.94619	-4.14003	0.000202023	0.0156829	0.660335	PTPRN2
213395_at	0.610668	9.33152	4.13923	0.000202503	0.0156929	0.658169	MLC1
218516_s_at	-0.234859	7.93905	-4.13846	0.000202963	0.0157014	0.656095	IMPAD1
220188_at	-0.655766	8.11583	-4.13714	0.000203749	0.0157147	0.652564	JPH3
227586_at	0.318817	8.37643	4.13648	0.000204147	0.0157147	0.650785	TMEM170A
225779_at	-0.185871	8.93408	-4.1362	0.000204316	0.0157147	0.650029	SLC27A4
233337_s_at	-0.453162	10.3023	-4.13583	0.000204538	0.0157147	0.649037	SEZ6L2
218720_x_at	-0.437645	10.6362	-4.13387	0.000205718	0.0157783	0.643782	SEZ6L2
221847_at	-0.28495	8.27349	-4.13321	0.000206115	0.0157817	0.642022	LOC100129361
202402_s_at	-0.172872	8.48468	-4.13149	0.00020716	0.0158095	0.6374	CARS
229925_at	-0.250736	10.6679	-4.13145	0.000207184	0.0158095	0.637297	SLC6A17
220282_at	-0.239672	7.59933	-4.13067	0.00020766	0.0158189	0.635201	RIC3
204436_at	0.22404	8.70777	4.12914	0.000208594	0.01582	0.6311	PLEKHO2
214495_at	-0.226301	8.83935	-4.12759	0.00020955	0.01582	0.626926	CACNG2
210337_s_at	-0.636605	8.92262	-4.12744	0.000209642	0.01582	0.626526	ACLY
202071_at	0.958482	9.45363	4.12717	0.000209805	0.01582	0.625812	SDC4
209921_at	0.584674	8.59801	4.12708	0.000209858	0.01582	0.625582	SLC7A11
201564_s_at	-0.260311	8.81385	-4.12698	0.00020992	0.01582	0.625312	FSCN1
208738_x_at	0.182136	11.3612	4.12662	0.000210147	0.01582	0.624325	SUMO2
210363_s_at	-0.618125	9.03822	-4.12479	0.000211275	0.0158212	0.619438	SCN2B
213834_at	-0.234108	9.43726	-4.12449	0.000211462	0.0158212	0.61863	IQSEC3 /// LOC100996825
217854_s_at	-0.27555	9.91968	-4.12445	0.000211491	0.0158212	0.618506	POLR2E
233638_s_at	-0.320381	7.84073	-4.12431	0.000211576	0.0158212	0.618136	POMGNT1
201745_at	0.294541	7.91472	4.12268	0.000212593	0.0158394	0.613757	TWF1
209569_x_at	-0.674166	9.80611	-4.12251	0.000212696	0.0158394	0.613315	NSG1
225421_at	0.448735	6.59842	4.12222	0.000212879	0.0158394	0.612529	PM20D2
244501_at	-0.202639	7.60893	-4.11954	0.000214558	0.0159378	0.605357	EVI5L
229859_at	-0.172391	7.04546	-4.11817	0.000215423	0.0159756	0.60168	---
209692_at	0.225922	7.0721	4.11492	0.000217487	0.016102	0.592972	EYA2
202620_s_at	0.719971	6.4592	4.11274	0.000218883	0.0161786	0.58713	PLOD2
203105_s_at	-0.568821	9.23941	-4.11213	0.000219274	0.0161808	0.5855	DNM1L
233192_s_at	-0.158061	6.79221	-4.11061	0.00022026	0.0162244	0.581405	RUFY2
229526_at	-0.234124	8.62159	-4.11009	0.00022059	0.0162244	0.580037	AQP11
211159_s_at	-0.296147	7.67161	-4.10841	0.000221683	0.0162781	0.575523	PPP2R5D
208824_x_at	-0.222572	10.0094	-4.1075	0.000222275	0.0162948	0.573089	CDK16
235177_at	-0.356239	6.56453	-4.10536	0.000223675	0.0163707	0.567355	METTL21A
237766_at	-0.177284	8.03539	-4.10445	0.000224272	0.0163876	0.564924	ATP9B
222729_at	-0.441805	10.6412	-4.10272	0.000225417	0.0164444	0.560273	FBXW7
242931_at	0.370391	7.69846	4.10152	0.000226206	0.0164703	0.557081	LONRF3
200982_s_at	-0.376799	10.592	-4.10107	0.000226507	0.0164703	0.55587	ANXA6
225042_s_at	-0.218599	8.52216	-4.09961	0.000227475	0.0165139	0.551974	CSRNP2
215010_s_at	-0.29469	7.68349	-4.09865	0.000228119	0.0165338	0.549395	BRSK2
203845_at	0.435667	8.67937	4.09659	0.000229505	0.0166074	0.543865	KAT2B
207527_at	-0.371413	8.15204	-4.09529	0.00023038	0.0166397	0.540389	KCNJ9
202075_s_at	0.541852	8.35897	4.09475	0.00023074	0.0166397	0.538965	PLTP
212757_s_at	-0.273702	11.2232	-4.09375	0.000231423	0.0166397	0.536268	CAMK2G
239935_at	-0.123091	4.36543	-4.09372	0.000231438	0.0166397	0.536208	MDGA2
242782_x_at	-0.197909	8.01815	-4.09139	0.000233025	0.0166868	0.529969	TMEM198
228545_at	0.297658	9.57347	4.09126	0.000233113	0.0166868	0.529624	ZNF148
212683_at	-0.214543	9.19515	-4.09058	0.000233576	0.0166868	0.527811	SLC25A44
229954_at	0.334344	7.32039	4.09027	0.000233791	0.0166868	0.526971	CHDH
202822_at	0.263445	8.86412	4.09003	0.000233955	0.0166868	0.526333	LPP
201475_x_at	-0.188533	10.0274	-4.08812	0.000235272	0.0167141	0.521209	MARS
207824_s_at	-0.311604	7.78496	-4.08808	0.000235296	0.0167141	0.521115	MAZ
238002_at	0.46009	7.47102	4.08746	0.000235726	0.0167141	0.519449	GOLIM4
224360_s_at	-0.375164	7.80692	-4.08715	0.000235939	0.0167141	0.518624	PACSIN1
203498_at	-0.320541	11.3916	-4.08677	0.000236204	0.0167141	0.5176	RCAN2
213074_at	0.271614	9.49326	4.07937	0.000241373	0.0170265	0.497836	PHIP
224826_at	-0.633703	8.13511	-4.07937	0.000241379	0.0170265	0.497815	GPCPD1
203527_s_at	-0.295495	8.90561	-4.07797	0.000242366	0.0170692	0.494092	APC
205712_at	-0.482653	8.97781	-4.07661	0.000243332	0.0171104	0.490459	PTPRD
241902_at	-0.368982	6.32746	-4.07522	0.000244325	0.0171119	0.486742	MKX
220532_s_at	0.541977	7.19957	4.07513	0.000244388	0.0171119	0.486507	TMEM176B
221082_s_at	-0.877378	9.40526	-4.07498	0.0002445	0.0171119	0.48609	NDRG3
209434_s_at	0.180865	6.8756	4.07402	0.000245184	0.017133	0.483541	PPAT
235791_x_at	0.300145	6.86565	4.07308	0.000245865	0.0171539	0.481007	CHD1
228567_at	0.179461	8.40553	4.07004	0.000248055	0.0172455	0.472913	LOC100996430 /// MIR4720
214336_s_at	-0.598895	7.34349	-4.06972	0.000248288	0.0172455	0.472057	COPA
202767_at	-0.29809	9.44574	-4.06966	0.000248334	0.0172455	0.47189	ACP2
221667_s_at	0.378371	9.99578	4.06909	0.000248751	0.0172477	0.470358	HSPB8
201866_s_at	-0.377581	8.42078	-4.06642	0.000250703	0.0173563	0.463222	NR3C1
209021_x_at	-0.216157	9.62105	-4.06416	0.000252361	0.017444	0.457209	ATG13
233555_s_at	-0.384214	7.72282	-4.06361	0.000252766	0.0174451	0.455745	SULF2
225957_at	0.293092	9.02288	4.061	0.000254703	0.017544	0.448776	CREBRF
242695_at	0.419566	6.2081	4.06055	0.00025504	0.017544	0.447571	---
227755_at	0.181041	6.62515	4.05959	0.000255758	0.017544	0.445005	OTTHUMG00000178878 /// RP11-214C8.5
209080_x_at	-0.319053	8.96689	-4.05958	0.000255765	0.017544	0.444981	GLRX3
209031_at	0.298192	10.5445	4.05855	0.000256533	0.0175698	0.442243	CADM1
201842_s_at	0.910355	8.78003	4.05769	0.000257181	0.0175872	0.439942	EFEMP1
226906_s_at	-0.193676	6.01945	-4.05446	0.000259626	0.0177115	0.431308	ARHGAP9
204287_at	-0.247372	10.8064	-4.05424	0.000259788	0.0177115	0.430738	SYNGR1
226846_at	0.315232	8.19145	4.0526	0.000261041	0.0177672	0.426347	PHYHD1
204835_at	0.220442	6.94408	4.05213	0.0002614	0.0177672	0.425095	POLA1
204230_s_at	-0.607633	11.6327	-4.0512	0.00026211	0.0177885	0.422618	SLC17A7
218813_s_at	-0.586436	9.3168	-4.05022	0.000262859	0.0178124	0.420016	SH3GLB2
230740_at	-0.171177	9.27298	-4.0457	0.000266356	0.0179922	0.407956	EHD3
229849_at	0.284453	10.3695	4.04513	0.000266797	0.0179922	0.406448	WIPF3
203382_s_at	0.721056	9.39086	4.045	0.000266898	0.0179922	0.406101	APOE
200989_at	0.353967	10.4167	4.0443	0.000267449	0.0179922	0.404221	HIF1A
203594_at	-0.64328	8.33761	-4.0442	0.000267522	0.0179922	0.403973	RTCA
214203_s_at	0.496867	9.71838	4.04236	0.000268963	0.0180488	0.399069	PRODH
202507_s_at	-0.649599	13.1684	-4.0421	0.000269168	0.0180488	0.398375	SNAP25
213168_at	0.332298	7.70729	4.03923	0.000271434	0.0181581	0.390726	SP3
213508_at	0.241023	8.60713	4.03843	0.000272072	0.0181581	0.388586	SPTSSA
224868_at	-0.27247	8.1512	-4.03782	0.000272558	0.0181581	0.386957	ZDHHC5
235747_at	-0.453301	8.04496	-4.03763	0.000272706	0.0181581	0.38646	LINC00849
221527_s_at	0.34768	7.08445	4.03735	0.000272929	0.0181581	0.385716	PARD3
208451_s_at	0.593689	8.95434	4.03697	0.000273232	0.0181581	0.384705	C4A /// C4B /// C4B_2
203798_s_at	-0.779843	11.607	-4.03577	0.000274194	0.0181951	0.381495	VSNL1
218588_s_at	0.185091	7.38539	4.03493	0.000274862	0.0182124	0.379278	FAM114A2
225633_at	0.388933	8.53862	4.03375	0.000275815	0.0182289	0.376119	DPY19L3
236265_at	0.293531	8.8784	4.03361	0.000275924	0.0182289	0.375759	SP4
203080_s_at	0.444974	8.8075	4.03171	0.000277457	0.0183032	0.370703	BAZ2B
223237_x_at	-0.156291	9.80292	-4.03052	0.000278421	0.0183398	0.36754	AP2A1
212368_at	0.313083	9.54655	4.02886	0.00027978	0.0183906	0.363099	ZNF292
230820_at	0.245576	5.11809	4.02857	0.000280014	0.0183906	0.362335	---
211796_s_at	-0.219069	7.12275	-4.02547	0.000282558	0.0185073	0.354085	TRBC1
213236_at	0.45209	10.3559	4.0254	0.000282617	0.0185073	0.353895	SASH1
218625_at	-0.418503	11.6711	-4.02473	0.000283169	0.0185164	0.352115	NRN1
212582_at	0.25527	10.5812	4.02168	0.000285697	0.0186544	0.34401	OSBPL8
214129_at	0.635819	6.8702	4.02032	0.000286833	0.0187013	0.34039	LOC100996724 /// LOC100996761 /// LOC101060291 /// LOC101060344 /// LOC101060353 /// LOC101060463 /// LOC101060582 /// LOC728802 /// PDE4DIP
227863_at	-0.230835	8.0785	-4.01929	0.000287695	0.0187303	0.337654	IFITM10
220346_at	0.204704	6.42199	4.01642	0.000290117	0.0188126	0.330007	MTHFD2L
212184_s_at	0.272989	8.06625	4.0163	0.000290217	0.0188126	0.329692	TAB2
206348_s_at	-0.247004	6.41293	-4.01608	0.000290399	0.0188126	0.329121	PDK3
211067_s_at	-0.737343	9.64715	-4.01562	0.000290791	0.0188126	0.32789	GAS7
201795_at	0.243538	7.18714	4.01482	0.000291466	0.0188126	0.325775	LBR
222535_at	-0.193467	6.41819	-4.01481	0.000291479	0.0188126	0.325733	INF2
208877_at	0.341508	7.43006	4.01318	0.000292866	0.0188474	0.321405	PAK2
202295_s_at	0.372117	9.14515	4.0129	0.000293107	0.0188474	0.320656	CTSH
202294_at	0.203772	8.44863	4.01269	0.000293281	0.0188474	0.320113	STAG1
215543_s_at	-0.30826	9.54201	-4.01076	0.000294941	0.0189269	0.314966	LARGE
205489_at	-0.401273	11.0007	-4.00854	0.000296856	0.0190226	0.309063	CRYM
205481_at	-0.252554	9.7161	-4.00651	0.000298611	0.0190985	0.30369	ADORA1
224975_at	0.344133	8.87161	4.00619	0.000298893	0.0190985	0.302826	NFIA
224780_at	0.297705	8.82004	4.00474	0.00030016	0.0191521	0.298971	RBM17
219005_at	-0.287626	9.81116	-4.00333	0.000301389	0.0192031	0.295244	TMEM59L
205109_s_at	-0.234995	10.0643	-4.0019	0.000302649	0.0192561	0.291438	ARHGEF4
240551_at	-0.405304	6.51804	-4.00077	0.000303648	0.0192922	0.288433	ZBTB45
215020_at	-0.302514	8.39358	-4.0002	0.000304151	0.0192968	0.286925	NRXN3
212493_s_at	0.185392	9.15562	3.99777	0.000306309	0.0193945	0.280478	SETD2
204260_at	-0.452615	9.40107	-3.99688	0.00030711	0.0193945	0.278096	CHGB
203221_at	0.283093	8.797	3.99667	0.000307291	0.0193945	0.277561	TLE1
210121_at	-0.271202	7.3326	-3.99653	0.000307424	0.0193945	0.277166	B3GALT2
214383_x_at	-0.351378	11.1	-3.99471	0.000309053	0.0194539	0.272348	KLHDC3
208813_at	-0.574345	11.2892	-3.99451	0.000309233	0.0194539	0.271816	GOT1
221679_s_at	-0.480458	7.74853	-3.99378	0.000309895	0.0194682	0.269865	ABHD6
222620_s_at	0.29023	9.79096	3.99312	0.000310488	0.0194781	0.268123	DNAJC1
200917_s_at	-0.478023	7.17012	-3.99243	0.000311107	0.0194896	0.266308	SRPR
203356_at	0.164708	6.37082	3.98735	0.000315745	0.0197526	0.252816	CAPN7
209018_s_at	-0.3552	11.072	-3.98599	0.000316995	0.0197901	0.249214	PINK1
239822_at	0.199951	4.65917	3.98574	0.000317228	0.0197901	0.248544	LOC100506795
205095_s_at	-0.617398	10.2637	-3.98379	0.000319033	0.0198601	0.24337	ATP6V0A1
204465_s_at	-0.261619	11.7528	-3.98321	0.00031957	0.0198601	0.241836	INA
210053_at	0.225592	7.36752	3.98233	0.000320385	0.0198601	0.239517	TAF5
203114_at	-0.308348	7.44889	-3.98214	0.000320569	0.0198601	0.238992	SSSCA1
201401_s_at	-0.34913	8.90022	-3.98208	0.000320624	0.0198601	0.238837	ADRBK1
222554_s_at	-0.170985	8.40535	-3.98153	0.000321139	0.0198601	0.237374	NOL6
221674_s_at	-0.164905	6.86547	-3.98119	0.000321454	0.0198601	0.23648	CHRD
206089_at	-0.515445	8.74837	-3.97901	0.000323498	0.0199588	0.230701	NELL1
229426_at	-0.217917	8.83219	-3.97799	0.000324454	0.0199903	0.22801	COX5A
238514_at	-0.28201	7.61539	-3.97582	0.00032651	0.0200693	0.222253	TMEM25
228057_at	0.228145	7.56184	3.97515	0.000327144	0.0200693	0.220485	DDIT4L
236073_at	-0.14675	8.56794	-3.97487	0.000327416	0.0200693	0.219726	EPHA10
202867_s_at	-0.159334	7.85807	-3.97444	0.000327823	0.0200693	0.218595	DNAJB12
228942_s_at	-0.237224	6.81863	-3.97428	0.000327977	0.0200693	0.218166	DAB2IP
226435_at	0.456431	5.97526	3.97313	0.000329076	0.0200968	0.215118	PAPLN
223025_s_at	-0.23601	9.69676	-3.97287	0.000329324	0.0200968	0.214431	AP1M1
205866_at	0.158344	6.71225	3.97178	0.000330364	0.0201086	0.211556	FCN3
211547_s_at	-1.02212	9.16534	-3.97173	0.000330415	0.0201086	0.211416	PAFAH1B1
219582_at	0.20659	5.9327	3.97026	0.000331826	0.0201671	0.207531	OGFRL1
203056_s_at	-0.225214	8.72404	-3.96966	0.000332407	0.020175	0.205937	PRDM2
208721_s_at	-0.303278	7.78371	-3.96909	0.000332957	0.0201811	0.204429	ANAPC5
226470_at	-0.178055	9.74756	-3.96848	0.000333552	0.0201898	0.202804	GGT7
201646_at	-0.600886	10.0562	-3.96549	0.000336461	0.020321	0.194887	SCARB2
218751_s_at	-0.297137	10.2316	-3.96518	0.000336759	0.020321	0.194081	FBXW7
210105_s_at	0.191089	10.3931	3.96485	0.00033708	0.020321	0.193212	FYN
202262_x_at	0.231162	8.62038	3.96391	0.000338004	0.0203493	0.190718	DDAH2
204391_x_at	0.169827	8.19613	3.96191	0.000339975	0.0204405	0.185418	TRIM24
205741_s_at	0.775509	8.1893	3.96074	0.000341127	0.0204707	0.182335	DTNA
227252_at	0.240487	7.52883	3.96048	0.000341391	0.0204707	0.181631	LRP10
229384_at	-0.146001	9.09227	-3.95966	0.000342205	0.020492	0.179461	CTC-429P9.3 /// OTTHUMG00000182633
223055_s_at	-0.198484	7.91436	-3.95899	0.000342869	0.0205044	0.177695	XPO5
220459_at	0.164012	5.78915	3.95826	0.000343601	0.0205208	0.17575	MCM3AP-AS1
226115_at	0.320462	6.90352	3.95645	0.000345405	0.020601	0.170979	AHCTF1
226878_at	-0.158523	8.35084	-3.95569	0.000346165	0.0206133	0.168975	HLA-DOA
232068_s_at	0.190389	4.56854	3.95533	0.000346532	0.0206133	0.16801	TLR4
36920_at	0.131999	5.11639	3.95361	0.000348265	0.0206675	0.163463	MTM1
243964_at	0.429859	5.72993	3.95351	0.000348365	0.0206675	0.163201	---
212502_at	-0.384971	9.0323	-3.95009	0.000351845	0.0208464	0.154145	ADO
208494_at	-0.264227	7.56585	-3.94899	0.000352963	0.020885	0.151254	SLC6A7
206896_s_at	-0.294589	7.87553	-3.9468	0.000355214	0.0209904	0.14546	GNG7
218971_s_at	-0.189148	7.66244	-3.94635	0.000355683	0.0209904	0.144259	WDR91
204642_at	0.338034	8.12265	3.94345	0.000358681	0.0211395	0.136612	S1PR1
213136_at	0.318616	8.27866	3.94299	0.000359161	0.02114	0.135393	PTPN2
211962_s_at	0.638862	8.159	3.9421	0.000360087	0.0211564	0.133046	ZFP36L1
206899_at	0.551616	8.63132	3.94182	0.000360384	0.0211564	0.132295	NTSR2
207782_s_at	-0.58623	8.64615	-3.94062	0.000361633	0.0211705	0.129143	PSEN1
223395_at	0.162647	6.54167	3.94043	0.000361838	0.0211705	0.128628	ABI3BP
202724_s_at	0.268272	8.57012	3.94023	0.000362043	0.0211705	0.128112	FOXO1
202660_at	0.289861	5.24612	3.93942	0.000362893	0.0211724	0.125975	ITPR2
214893_x_at	-0.319032	8.11108	-3.9393	0.000363021	0.0211724	0.125653	HCN2
226595_at	-0.148348	8.58517	-3.9386	0.00036376	0.0211737	0.123799	SNX21
216375_s_at	-0.296938	8.50626	-3.93808	0.000364312	0.0211737	0.122418	ETV5
216266_s_at	-0.299955	8.79928	-3.93794	0.000364461	0.0211737	0.122045	ARFGEF1
211323_s_at	-0.6381	9.62924	-3.93673	0.000365735	0.0211902	0.118866	ITPR1
218477_at	-0.31134	10.6822	-3.93651	0.00036597	0.0211902	0.118282	TMEM14A
229733_s_at	-0.532457	10.0525	-3.93633	0.000366164	0.0211902	0.1178	---
233001_at	-0.150642	7.91749	-3.93418	0.000368456	0.0212954	0.112113	SAMD10
201066_at	-0.318343	9.58584	-3.93085	0.00037202	0.0214736	0.103344	CYC1
225693_s_at	0.370147	9.13241	3.92893	0.000374094	0.0215655	0.0982814	CAMTA1
225008_at	0.371377	7.53107	3.92797	0.00037514	0.021598	0.0957364	ASPH
223592_s_at	0.237134	6.73436	3.92742	0.000375743	0.021605	0.0942738	RNF135
201841_s_at	0.909021	9.72788	3.92518	0.000378186	0.0216445	0.0883717	HSPB1
212616_at	0.274866	10.0657	3.92499	0.000378388	0.0216445	0.0878834	CHD9
201984_s_at	0.302181	7.90127	3.92444	0.00037899	0.0216445	0.0864359	EGFR
200783_s_at	-0.228829	10.1997	-3.92422	0.000379239	0.0216445	0.085839	STMN1
206850_at	-0.30134	9.21696	-3.92418	0.000379281	0.0216445	0.085738	RASL10A
209414_at	-0.21712	7.21116	-3.92413	0.00037933	0.0216445	0.0856192	FZR1
232364_at	-0.149614	6.14082	-3.92338	0.000380163	0.021664	0.0836219	LOC100506235
224895_at	0.359537	8.92157	3.92247	0.000381165	0.021664	0.0812241	YAP1
223603_at	-0.251989	9.56177	-3.92203	0.000381645	0.021664	0.0800786	RNF112
212466_at	-0.222219	6.37905	-3.92199	0.000381698	0.021664	0.0799517	SPRED2
203333_at	-0.626246	10.9724	-3.92163	0.00038209	0.021664	0.0790155	KIFAP3
203658_at	0.1673	8.45095	3.92015	0.000383731	0.0217295	0.0751132	SLC25A20
220235_s_at	0.35501	7.22856	3.91644	0.000387873	0.0219233	0.0653339	LRIF1
210959_s_at	-0.297852	6.87758	-3.91621	0.000388132	0.0219233	0.0647263	SRD5A1
241827_at	0.137317	8.81615	3.91565	0.000388756	0.0219309	0.0632626	ZNF615
230561_s_at	0.17749	5.75063	3.91499	0.000389504	0.0219455	0.0615121	KANSL1L
229145_at	0.48368	7.57993	3.91403	0.000390591	0.0219592	0.0589732	ANAPC16
206113_s_at	-0.665802	8.00501	-3.91391	0.000390728	0.0219592	0.0586545	RAB5A
220477_s_at	-0.500581	9.27178	-3.91307	0.00039167	0.0219846	0.0564622	TMEM230
201191_at	-0.333896	10.1389	-3.9121	0.00039277	0.0220135	0.0539086	PITPNA
202933_s_at	0.296964	5.56841	3.9116	0.000393339	0.0220135	0.0525888	YES1
201156_s_at	-0.324685	8.39626	-3.91132	0.000393659	0.0220135	0.0518484	RAB5C
243967_at	-0.269599	8.17045	-3.91047	0.00039463	0.0220402	0.0496052	AFF3
201999_s_at	0.325558	7.78735	3.90979	0.00039541	0.0220412	0.0478066	DYNLT1
222182_s_at	0.26625	7.66693	3.90959	0.000395632	0.0220412	0.0472967	CNOT2
219234_x_at	-0.317914	5.94858	-3.90899	0.000396319	0.0220521	0.0457162	SCRN3
214487_s_at	-0.551187	8.71191	-3.90832	0.00039709	0.0220675	0.043947	RAP2A /// RAP2B
64488_at	-0.187095	7.87661	-3.90753	0.000397997	0.0220906	0.0418688	IRGQ
235095_at	-0.141409	8.41895	-3.90679	0.000398852	0.0221106	0.0399134	CCDC64B
213656_s_at	0.421998	8.36907	3.9053	0.000400574	0.0221786	0.0359921	KLC1
204744_s_at	-0.331077	10.4723	-3.90437	0.000401654	0.0222049	0.0335388	IARS
242007_at	0.329062	6.48166	3.90404	0.00040204	0.0222049	0.0326638	---
223855_s_at	-0.267247	7.64969	-3.90334	0.000402854	0.0222195	0.0308237	MCHR1
204909_at	0.249556	6.3648	3.90296	0.000403297	0.0222195	0.0298221	DDX6
225381_at	0.507485	9.16	3.90217	0.000404215	0.0222427	0.0277525	MIR100HG
228251_at	-0.368081	8.31444	-3.90166	0.000404816	0.0222472	0.0263989	CTB-50L17.7 /// OTTHUMG00000182004
221835_at	-0.211259	8.89055	-3.90125	0.000405288	0.0222472	0.025337	DTX3
202873_at	-0.586333	8.44598	-3.89935	0.000407529	0.0223376	0.0203174	ATP6V1C1
230475_at	-0.231818	9.23783	-3.899	0.000407934	0.0223376	0.0194136	C15orf59
219286_s_at	0.295322	8.27544	3.89856	0.000408451	0.0223387	0.0182585	RBM15
220953_s_at	-0.210353	7.0266	-3.89761	0.000409575	0.0223681	0.0157582	MTMR12
221568_s_at	0.180981	8.00231	3.89726	0.000409988	0.0223681	0.0148395	LIN7C
228483_s_at	0.220348	8.38091	3.89656	0.000410827	0.0223866	0.012978	TAF9B
226810_at	0.341848	10.596	3.89609	0.000411377	0.0223893	0.0117602	OGFRL1
212483_at	0.34742	7.57991	3.89553	0.000412047	0.0223985	0.0102791	NIPBL
244593_at	-0.234777	7.76427	-3.89213	0.000416118	0.0225626	0.00132715	HID1
218207_s_at	-0.52042	7.5768	-3.89165	0.000416688	0.0225626	8.16032e-05	STMN3
226150_at	0.199485	7.18935	3.89144	0.00041694	0.0225626	-0.000470185	PPAPDC1B
34478_at	-0.219508	8.22817	-3.89133	0.00041708	0.0225626	-0.000775168	RAB11B
221210_s_at	0.191868	5.86679	3.89033	0.000418285	0.0226005	-0.00340092	NPL
218033_s_at	-0.327165	8.37028	-3.88865	0.000420314	0.0226828	-0.00780662	SNN
218394_at	-0.279929	10.5192	-3.88734	0.000421913	0.0227416	-0.0112627	ROGDI
235061_at	0.41567	9.80756	3.8858	0.000423789	0.0228153	-0.0153015	PPM1K
210707_x_at	-0.301562	9.37033	-3.88537	0.000424314	0.0228162	-0.0164303	DTX2P1-UPK3BP1-PMS2P11
238081_at	0.445495	6.80015	3.88433	0.000425594	0.0228576	-0.0191711	WDFY3-AS2
205331_s_at	-0.168238	9.7143	-3.88351	0.000426606	0.0228845	-0.0213335	REEP2
223901_at	-0.206499	9.03418	-3.88185	0.000428654	0.0229668	-0.0256933	SYT3
210933_s_at	-0.319414	8.58204	-3.88104	0.000429647	0.0229925	-0.0277999	FSCN1
228396_at	0.23622	8.3324	3.8798	0.000431196	0.0230479	-0.0310742	PRKG1
224338_s_at	-0.198856	8.38203	-3.87851	0.000432802	0.0231062	-0.0344588	RNF26
213646_x_at	-0.30894	14.1438	-3.87748	0.000434091	0.0231474	-0.0371662	TUBA1B
208934_s_at	-0.468872	7.79441	-3.87559	0.000436464	0.0232186	-0.042129	LGALS8
244043_at	0.28979	7.22797	3.87527	0.00043686	0.0232186	-0.0429537	TFDP2
200815_s_at	-0.57766	8.57676	-3.87453	0.000437799	0.0232186	-0.0449073	PAFAH1B1
200030_s_at	-0.400779	11.9348	-3.87437	0.000438	0.0232186	-0.0453249	SLC25A3
216525_x_at	-0.334053	8.98951	-3.87436	0.000438019	0.0232186	-0.045365	PMS2P3
219872_at	-0.197518	6.08997	-3.87389	0.000438604	0.0232221	-0.0465791	FAM198B
201397_at	0.336381	9.20062	3.87272	0.000440089	0.0232733	-0.0496567	PHGDH
203340_s_at	-0.30075	10.0341	-3.87223	0.000440707	0.0232785	-0.0509334	SLC25A12
216342_x_at	0.225547	11.1805	3.87111	0.000442139	0.0233266	-0.053887	OTTHUMG00000031784 /// RP5-1068H6.3
225872_at	0.379864	5.20864	3.86997	0.000443588	0.0233484	-0.056863	SLC35F5
228595_at	-0.159958	8.50412	-3.86997	0.000443594	0.0233484	-0.0568764	HSD17B1
203723_at	0.665834	9.71268	3.86942	0.000444301	0.0233582	-0.0583265	ITPKB
225946_at	0.391991	7.53897	3.86805	0.000446058	0.0233805	-0.061918	LOC100996477 /// RASSF8
228196_s_at	-0.216817	7.51972	-3.86775	0.000446437	0.0233805	-0.0626912	---
235612_at	0.222795	7.44214	3.86764	0.000446584	0.0233805	-0.0629902	---
216125_s_at	-0.437786	8.22575	-3.86746	0.000446815	0.0233805	-0.0634608	RANBP9
216230_x_at	-0.188288	6.93668	-3.86598	0.000448723	0.0233976	-0.0673377	SMPD1
212806_at	-0.782222	7.7831	-3.86586	0.000448881	0.0233976	-0.0676598	PRUNE2
216689_x_at	-0.222526	8.5198	-3.86538	0.000449505	0.0233976	-0.0689234	ARHGAP1
207149_at	-0.44664	7.47615	-3.86525	0.000449675	0.0233976	-0.069268	CDH12
206275_s_at	-0.30132	9.387	-3.86519	0.000449754	0.0233976	-0.0694266	MICAL2
230865_at	0.58863	6.71063	3.86417	0.000451074	0.0234391	-0.0720943	LIX1
213392_at	0.259314	8.3483	3.86252	0.000453221	0.0235234	-0.0764146	IQCK
218326_s_at	0.252691	5.71709	3.86201	0.000453889	0.0235308	-0.0777557	LGR4
204338_s_at	-1.22411	10.2457	-3.86053	0.000455831	0.0236041	-0.0816409	RGS4
240956_at	-0.138275	6.72052	-3.85847	0.000458544	0.0237172	-0.0870398	---
217061_s_at	-0.220727	8.47874	-3.85801	0.000459146	0.023721	-0.0882344	ETV1
220933_s_at	0.24163	8.0009	3.85736	0.000460007	0.0237249	-0.0899394	ZCCHC6
210906_x_at	0.775179	8.35476	3.85715	0.000460292	0.0237249	-0.0905025	AQP4
222621_at	0.275489	8.40879	3.85676	0.00046081	0.0237249	-0.0915268	DNAJC1
218638_s_at	-0.197745	8.69827	-3.85479	0.000463427	0.0238322	-0.0966782	LOC100130872 /// SPON2
212481_s_at	-0.291766	7.26814	-3.85387	0.000464655	0.0238679	-0.0990867	TPM4
201783_s_at	0.305445	9.21298	3.85278	0.000466116	0.0238965	-0.101944	RELA
208865_at	0.144222	9.96171	3.85249	0.000466505	0.0238965	-0.102702	CSNK1A1
212463_at	0.411973	8.89055	3.85226	0.000466811	0.0238965	-0.103299	CD59
206223_at	-0.250469	7.24759	-3.85025	0.000469524	0.0240053	-0.108571	LMTK2
227082_at	0.509704	8.21445	3.84952	0.000470516	0.0240053	-0.11049	---
202974_at	-0.292896	9.88899	-3.84917	0.000470987	0.0240053	-0.111401	MPP1
203890_s_at	-0.317057	7.41474	-3.84874	0.000471565	0.0240053	-0.112517	DAPK3 /// MIR637
205317_s_at	0.137586	5.94631	3.8487	0.000471618	0.0240053	-0.112619	SLC15A2
213249_at	0.307057	8.35842	3.84752	0.000473232	0.0240136	-0.115727	FBXL7
221816_s_at	0.2511	8.93621	3.84726	0.000473589	0.0240136	-0.116415	PHF11
207880_at	-0.20225	8.75573	-3.84637	0.000474804	0.0240136	-0.118745	ADAM11
226189_at	0.617397	9.1981	3.84611	0.000475157	0.0240136	-0.119421	ITGB8
201248_s_at	-0.223654	9.67168	-3.84575	0.000475642	0.0240136	-0.120349	SREBF2
213887_s_at	-0.479606	9.8639	-3.84466	0.000477141	0.0240136	-0.123212	POLR2E
235571_at	-0.241082	7.04972	-3.84461	0.000477206	0.0240136	-0.123336	---
206038_s_at	-0.145907	6.48585	-3.84443	0.000477459	0.0240136	-0.123818	NR2C2
227045_at	0.177421	7.75872	3.84415	0.00047784	0.0240136	-0.124544	ZNF614
244500_s_at	-0.182871	7.45918	-3.84411	0.000477902	0.0240136	-0.124662	EVI5L
224218_s_at	0.372061	7.89654	3.84406	0.000477969	0.0240136	-0.12479	TRPS1
211815_s_at	-0.23104	7.92774	-3.84388	0.000478213	0.0240136	-0.125253	GGA3
200646_s_at	-0.344124	8.12823	-3.84345	0.000478798	0.024016	-0.126366	NUCB1
234721_s_at	-0.147088	6.87685	-3.84227	0.000480433	0.0240362	-0.129467	CYP26B1
206368_at	-0.488357	7.83158	-3.84215	0.000480596	0.0240362	-0.129775	CPLX2
218120_s_at	-0.326581	9.68173	-3.84167	0.00048126	0.0240362	-0.131031	HMOX2
202652_at	-0.170927	9.04258	-3.84161	0.000481346	0.0240362	-0.131194	APBB1
214003_x_at	0.206366	12.1772	3.83989	0.000483729	0.0241025	-0.135686	RPS20 /// SNORD54
235155_at	0.370723	6.12609	3.83968	0.000484023	0.0241025	-0.136239	BDH2
237752_at	-0.128234	7.10122	-3.83949	0.000484288	0.0241025	-0.136737	---
207589_at	-0.157274	6.06886	-3.83864	0.000485477	0.0241266	-0.138968	ADRA1B
230557_at	-0.236579	6.93487	-3.83837	0.000485849	0.0241266	-0.139664	XRRA1
229654_at	-0.212707	8.87285	-3.83733	0.000487311	0.0241723	-0.142397	---
209135_at	0.422715	7.07549	3.83581	0.000489445	0.0242099	-0.146373	ASPH
235948_at	-0.210841	8.25124	-3.83552	0.000489849	0.0242099	-0.147122	RIMKLA
216360_x_at	-0.201563	7.8414	-3.8355	0.000489881	0.0242099	-0.147182	RRP12
206343_s_at	-0.245501	6.64766	-3.83525	0.00049023	0.0242099	-0.14783	NRG1
210973_s_at	-0.227285	8.80887	-3.83471	0.000490998	0.0242211	-0.149253	FGFR1
210185_at	-0.172542	9.06898	-3.83425	0.000491638	0.024226	-0.150439	CACNB1
200737_at	-0.727591	9.3122	-3.83238	0.000494294	0.0243054	-0.155339	PGK1
231744_at	-0.266234	7.64841	-3.83235	0.000494335	0.0243054	-0.155414	CELF5
202118_s_at	0.378241	6.88177	3.83138	0.00049572	0.0243177	-0.157959	CPNE3
210878_s_at	0.195086	8.7903	3.8304	0.000497114	0.0243177	-0.160513	KDM3B
218497_s_at	-0.349246	8.06383	-3.83007	0.000497587	0.0243177	-0.161378	RNASEH1
213476_x_at	-0.483851	12.229	-3.83007	0.000497588	0.0243177	-0.161379	TUBB3
213893_x_at	-0.315981	9.16997	-3.82992	0.0004978	0.0243177	-0.161767	LOC100132832 /// PMS2P5
224368_s_at	-0.820363	10.1758	-3.82989	0.000497842	0.0243177	-0.161844	NDRG3
212936_at	0.232414	9.21996	3.82878	0.000499429	0.0243477	-0.164739	FAM172A
211125_x_at	-0.367403	9.73685	-3.82834	0.000500061	0.0243477	-0.16589	GRIN1
202914_s_at	-0.295198	8.28055	-3.82832	0.000500087	0.0243477	-0.165936	ARHGEF11
221957_at	-0.368895	9.31617	-3.82597	0.000503485	0.0244865	-0.172095	PDK3
221277_s_at	0.173436	7.6145	3.82473	0.000505281	0.0245472	-0.175333	PUS3
205938_at	-0.514679	7.58307	-3.82327	0.0005074	0.0246235	-0.17914	PPM1E
214722_at	0.498451	8.02391	3.82224	0.000508905	0.0246253	-0.181833	NOTCH2NL
212581_x_at	-0.257497	13.8735	-3.82203	0.000509212	0.0246253	-0.182382	GAPDH
228210_at	-0.167694	9.30223	-3.82173	0.000509656	0.0246253	-0.183174	NXPH3
214749_s_at	0.203211	9.64513	3.82125	0.00051035	0.0246253	-0.184411	ARMCX6
201060_x_at	0.378513	9.14908	3.82117	0.000510473	0.0246253	-0.184631	STOM
239221_at	-0.193591	8.37198	-3.82099	0.000510736	0.0246253	-0.1851	GPR123
228854_at	0.411195	10.7057	3.82043	0.000511554	0.0246382	-0.186554	---
236329_at	-0.242698	8.83188	-3.8198	0.000512489	0.024651	-0.188214	SCN8A
220867_s_at	-0.224656	8.42755	-3.8195	0.00051292	0.024651	-0.188979	SLC24A2
209853_s_at	-0.361209	8.84339	-3.81829	0.000514705	0.0246885	-0.192139	PSME3
223659_at	-0.12717	7.63331	-3.81823	0.000514802	0.0246885	-0.19231	TMPRSS13
212764_at	0.209713	9.72036	3.81754	0.000515822	0.0247109	-0.194109	LOC100996668 /// ZEB1
231395_at	-0.187567	9.44162	-3.81657	0.000517265	0.0247536	-0.19665	ATP8A2
230188_at	-0.145015	8.58972	-3.81612	0.000517933	0.0247591	-0.197823	NIPAL4
228113_at	-0.288042	8.34416	-3.81458	0.000520222	0.0248169	-0.201833	RAB37
201942_s_at	-0.445537	6.66917	-3.81456	0.000520251	0.0248169	-0.201883	CPD
240674_at	-0.127644	6.23362	-3.81318	0.000522308	0.0248627	-0.205472	JARID2
228594_at	0.354087	9.43182	3.81286	0.0005228	0.0248627	-0.206328	NADK2
216039_at	0.377047	6.61366	3.81281	0.000522875	0.0248627	-0.206459	GABRA2
221487_s_at	-0.459484	9.02167	-3.81001	0.00052709	0.0249743	-0.213759	ENSA
226705_at	-0.161475	9.39335	-3.80991	0.000527243	0.0249743	-0.214022	FGFR1
202017_at	0.471192	10.1162	3.80991	0.000527245	0.0249743	-0.214025	EPHX1
200918_s_at	-0.209379	10.1755	-3.80977	0.000527453	0.0249743	-0.214385	SRPR
218854_at	0.167202	5.61648	3.80896	0.000528676	0.0249869	-0.216491	DSE
202216_x_at	-0.23936	8.31234	-3.80824	0.000529767	0.0249869	-0.218364	NFYC
208767_s_at	-0.680535	9.40196	-3.80823	0.000529779	0.0249869	-0.218386	LAPTM4B
238401_at	-0.169184	7.57149	-3.80812	0.000529951	0.0249869	-0.218681	ENDOV /// LOC100507440
225627_s_at	0.394086	8.08973	3.80775	0.000530524	0.0249876	-0.219662	CACHD1
208868_s_at	-0.414917	9.53597	-3.8068	0.000531962	0.025008	-0.222124	GABARAPL1
201311_s_at	-0.320227	8.76794	-3.80673	0.000532073	0.025008	-0.222313	SH3BGRL
216048_s_at	0.556391	8.68726	3.80543	0.000534066	0.0250754	-0.225713	RHOBTB3
218220_at	-0.278223	9.40423	-3.80428	0.000535822	0.0251314	-0.228696	C12orf10
205854_at	0.328063	8.2869	3.80372	0.000536689	0.0251458	-0.230167	TULP3
219723_x_at	-0.237106	8.05722	-3.80331	0.000537309	0.0251485	-0.231215	AGPAT3
227103_s_at	-0.13439	7.51182	-3.80252	0.000538541	0.0251672	-0.233298	ECE2
209108_at	0.248003	7.71104	3.80233	0.000538831	0.0251672	-0.233788	TSPAN6
213956_at	0.45355	8.55682	3.80164	0.000539893	0.0251886	-0.235578	CEP350
210974_s_at	-0.332968	6.58522	-3.80087	0.000541091	0.0251886	-0.237592	AP3D1
228427_at	-0.223985	7.56265	-3.80053	0.000541614	0.0251886	-0.238471	FBXO16
238964_at	0.261242	6.79052	3.80038	0.000541848	0.0251886	-0.238863	FIGN
222900_at	-0.248826	10.0395	-3.80022	0.000542101	0.0251886	-0.239288	NRIP3
212814_at	0.173849	8.95812	3.79954	0.00054316	0.0252116	-0.241062	AHCYL2
223789_s_at	-0.202958	6.30272	-3.79769	0.000546048	0.0253194	-0.245882	GTPBP2
207513_s_at	0.240384	8.52282	3.79609	0.000548559	0.0254063	-0.250053	ZNF189
227057_at	-0.163595	6.96936	-3.79577	0.000549056	0.0254063	-0.250875	ARHGAP27
204423_at	0.218321	7.11562	3.79443	0.00055116	0.0254632	-0.254353	MKLN1
209355_s_at	0.672196	9.20796	3.79427	0.000551423	0.0254632	-0.254786	PPAP2B
226614_s_at	0.262779	8.99016	3.79354	0.000552573	0.0254856	-0.25668	FAM167A
207594_s_at	-0.872826	8.16408	-3.79296	0.000553498	0.0254856	-0.2582	SYNJ1
231053_at	-0.221681	8.47227	-3.79288	0.000553614	0.0254856	-0.258391	KCNB1
213000_at	0.23741	6.7738	3.7907	0.000557086	0.025586	-0.264073	MORC3
211299_s_at	-0.170544	7.10636	-3.79032	0.000557695	0.025586	-0.265066	FLOT2
234859_at	-0.148987	6.7158	-3.79017	0.000557941	0.025586	-0.265467	PLXNA4
201726_at	0.303531	8.32539	3.78999	0.000558225	0.025586	-0.26593	ELAVL1
212386_at	0.333885	10.9209	3.78972	0.000558651	0.025586	-0.266622	TCF4
217077_s_at	-0.372722	10.7374	-3.78829	0.000560955	0.0256653	-0.270364	GABBR2
224745_x_at	-0.138378	10.6064	-3.78752	0.000562187	0.0256954	-0.272358	OTUD5
221020_s_at	-0.478032	7.98954	-3.78657	0.000563721	0.0257162	-0.274834	SLC25A32
211502_s_at	-0.329188	7.91369	-3.78641	0.000563983	0.0257162	-0.275256	CDK14
200752_s_at	-0.164181	8.55254	-3.78617	0.000564364	0.0257162	-0.27587	CAPN1
208032_s_at	-0.284986	7.53478	-3.78563	0.000565243	0.0257197	-0.277285	GRIA3
208748_s_at	-0.273522	8.3207	-3.78541	0.000565589	0.0257197	-0.277841	FLOT1
223152_at	-0.195851	9.12431	-3.78471	0.000566723	0.0257444	-0.279661	PPP1R12C
213606_s_at	-0.532361	7.41875	-3.78417	0.000567606	0.0257444	-0.281076	ARHGDIA
221628_s_at	-0.396292	8.66846	-3.78401	0.000567858	0.0257444	-0.281479	GLYR1
202041_s_at	-0.329297	10.2097	-3.7826	0.000570157	0.0258225	-0.285152	FIBP
208702_x_at	-0.437679	10.4612	-3.78215	0.000570903	0.0258302	-0.286339	APLP2
201001_s_at	-0.484042	8.61774	-3.78009	0.000574278	0.0259403	-0.291697	TMEM189 /// TMEM189-UBE2V1 /// UBE2V1
201971_s_at	-1.09494	9.99117	-3.77981	0.000574732	0.0259403	-0.292414	ATP6V1A
235243_at	-0.651939	8.44752	-3.7796	0.000575075	0.0259403	-0.292956	CLIP3
208603_s_at	-0.399488	9.27902	-3.77922	0.000575709	0.0259428	-0.293958	MAPK8IP2
201719_s_at	0.25938	9.71159	3.77841	0.000577034	0.0259764	-0.296046	EPB41L2
242829_x_at	0.379404	6.74393	3.77719	0.000579055	0.0260185	-0.299224	---
202019_s_at	-0.473284	9.6509	-3.77714	0.000579132	0.0260185	-0.299345	LANCL1
211162_x_at	-0.483828	9.51126	-3.77484	0.000582966	0.026144	-0.30534	SCD
226801_s_at	0.277557	10.4217	3.77476	0.000583091	0.026144	-0.305535	AIDA
232760_at	0.12909	4.69081	3.77412	0.000584166	0.0261659	-0.307208	TEX15
238584_at	0.340369	4.88461	3.77283	0.000586327	0.0262365	-0.310564	IQCA1
233719_s_at	-0.141396	4.78481	-3.77235	0.000587134	0.0262464	-0.311814	TASP1
212041_at	-0.425419	11.0807	-3.77192	0.000587859	0.0262526	-0.312935	ATP6V0D1
209499_x_at	0.419719	7.60976	3.77112	0.000589201	0.0262864	-0.315007	TNFSF12 /// TNFSF12-TNFSF13 /// TNFSF13
239139_at	-0.206259	8.25537	-3.7668	0.000596516	0.0265862	-0.326217	CPNE9
205721_at	-0.213635	9.10077	-3.76572	0.000598367	0.0266384	-0.329031	GFRA2
223094_s_at	-0.30074	9.17991	-3.76542	0.000598876	0.0266384	-0.329804	ANKH
217864_s_at	0.130655	8.85342	3.76376	0.000601722	0.0267384	-0.334111	PIAS1
207838_x_at	0.393453	8.08878	3.76221	0.000604404	0.026831	-0.338151	PBXIP1
225649_s_at	0.316089	8.628	3.7611	0.000606325	0.0268402	-0.341034	STK35
219126_at	0.175692	7.98115	3.76103	0.000606437	0.0268402	-0.341202	PHF10
229951_x_at	0.423795	8.14916	3.76055	0.000607274	0.0268402	-0.342455	LOC101060353
215723_s_at	-0.206823	5.27084	-3.76048	0.000607398	0.0268402	-0.34264	PLD1
205891_at	0.396185	7.71856	3.76036	0.000607608	0.0268402	-0.342955	ADORA2B
208002_s_at	-0.352266	10.2795	-3.75959	0.000608932	0.0268448	-0.344932	ACOT7
201629_s_at	-0.362726	7.2874	-3.75952	0.000609057	0.0268448	-0.345118	ACP1
204918_s_at	0.177749	6.9029	3.75926	0.000609509	0.0268448	-0.345793	MLLT3
213200_at	-0.290065	10.1854	-3.7589	0.00061014	0.0268462	-0.346732	SYP
228370_at	0.381354	8.52395	3.75783	0.000612004	0.0268652	-0.349503	LOC100506948 /// SNORD107 /// SNORD115-13 /// SNORD115-26 /// SNORD115-7 /// SNORD116-28
218292_s_at	-0.294608	8.60704	-3.75749	0.000612603	0.0268652	-0.350391	PRKAG2
222795_s_at	-0.20613	7.21406	-3.7573	0.000612935	0.0268652	-0.350883	PLCXD1
210602_s_at	-0.179733	6.61701	-3.75728	0.000612971	0.0268652	-0.350938	CDH6
210787_s_at	-0.854435	7.8829	-3.75634	0.000614621	0.0269111	-0.353378	CAMKK2
231015_at	0.400032	8.88045	3.75455	0.000617765	0.0269224	-0.358014	KLF15
202409_at	-0.269559	7.41186	-3.75424	0.000618314	0.0269224	-0.35882	IGF2
219700_at	-0.279462	6.9682	-3.75377	0.000619141	0.0269224	-0.360034	PLXDC1
201810_s_at	-0.368822	9.56662	-3.75323	0.0006201	0.0269224	-0.36144	SH3BP5
209484_s_at	0.29202	9.27435	3.75303	0.000620457	0.0269224	-0.361963	NSL1
227821_at	0.260066	9.12569	3.75302	0.000620463	0.0269224	-0.361972	LGI4
204901_at	-0.192949	8.7502	-3.75292	0.000620643	0.0269224	-0.362234	BTRC
215436_at	0.188785	6.07499	3.7527	0.000621044	0.0269224	-0.362822	HSDL2
201398_s_at	0.214785	9.02928	3.75266	0.000621117	0.0269224	-0.362928	TRAM1
234726_s_at	-0.265611	7.52088	-3.75241	0.00062155	0.0269224	-0.363561	TMEM168
230559_x_at	0.281335	4.62745	3.75241	0.000621551	0.0269224	-0.363562	FGD4
228017_s_at	0.368946	7.1683	3.75211	0.000622092	0.0269224	-0.364353	NKAIN4
213927_at	-0.279529	9.01914	-3.74999	0.00062587	0.0270598	-0.369853	MAP3K9
212486_s_at	0.321646	8.33348	3.74944	0.000626838	0.0270755	-0.371256	FYN
228216_at	0.257353	6.65264	3.74852	0.000628493	0.0271209	-0.37365	---
209411_s_at	-0.182027	8.71624	-3.74757	0.000630208	0.0271687	-0.376125	GGA3
216602_s_at	-0.450346	9.16977	-3.74687	0.000631468	0.0271749	-0.37794	FARSA
227798_at	0.416926	7.35633	3.74681	0.000631564	0.0271749	-0.378078	SMAD1
210781_x_at	-0.317745	9.87552	-3.74603	0.00063297	0.0272092	-0.380097	GRIN1
227206_at	-0.528897	7.21842	-3.74534	0.000634225	0.027237	-0.381896	NDUFA10
240115_at	-0.141156	6.98123	-3.74449	0.000635755	0.0272404	-0.384084	LOC100286925
203158_s_at	-0.606308	8.99607	-3.74443	0.000635873	0.0272404	-0.384252	GLS
243010_at	0.426685	7.89909	3.74429	0.000636128	0.0272404	-0.384616	MSI2
228340_at	0.193778	8.42772	3.74304	0.00063839	0.0273111	-0.38784	TLE3
213533_at	-0.562543	9.518	-3.73999	0.00064397	0.0275005	-0.395744	NSG1
212378_at	-0.180864	7.72722	-3.73991	0.000644122	0.0275005	-0.395958	GART
201329_s_at	-0.382622	8.34861	-3.73962	0.000644657	0.0275005	-0.396712	ETS2
238332_at	-0.454021	7.9749	-3.73781	0.000647989	0.0275899	-0.401393	ANKRD29
203218_at	-0.443021	9.54809	-3.73728	0.000648965	0.0275899	-0.402759	MAPK9
214876_s_at	-0.268148	5.35399	-3.73706	0.000649383	0.0275899	-0.403344	TUBGCP5
236135_at	-0.158924	6.1566	-3.7367	0.000650036	0.0275899	-0.404257	PNPLA7
208936_x_at	-0.224005	8.81469	-3.73662	0.000650194	0.0275899	-0.404477	LGALS8
230774_at	0.150354	4.28385	3.736	0.000651344	0.0275899	-0.406082	PTGR2
219069_at	0.23062	8.26115	3.73592	0.000651492	0.0275899	-0.406288	ANKRD49
231804_at	-0.598296	8.53776	-3.73582	0.000651681	0.0275899	-0.406551	RXFP1
213808_at	-0.406454	9.21264	-3.73512	0.000652975	0.0276186	-0.408353	ADAM23
210967_x_at	-0.184528	8.94183	-3.73362	0.000655783	0.0277112	-0.412249	CACNB1
204388_s_at	0.162106	6.73871	3.733	0.000656932	0.0277266	-0.413839	MAOA
228560_at	0.233234	8.66163	3.73276	0.000657387	0.0277266	-0.414467	---
222891_s_at	-0.344555	8.60981	-3.73171	0.000659362	0.0277838	-0.417191	BCL11A
241698_at	0.485098	7.61008	3.72929	0.000663918	0.0279494	-0.423442	RFTN2
217657_at	0.128244	5.44188	3.72862	0.00066519	0.0279685	-0.425181	---
222126_at	0.186067	7.69245	3.72823	0.000665921	0.0279685	-0.426178	AGFG2
203044_at	0.403837	7.37293	3.72806	0.000666243	0.0279685	-0.426616	CHSY1
208598_s_at	-0.270681	10.45	-3.72724	0.000667814	0.0279887	-0.428755	HUWE1
212797_at	-0.629593	7.00699	-3.72683	0.00066859	0.0279887	-0.429809	SORT1
239679_at	0.164381	5.76535	3.72617	0.000669837	0.0279887	-0.431501	---
217785_s_at	-0.367642	7.84171	-3.72599	0.000670182	0.0279887	-0.431968	YKT6
201127_s_at	-0.183959	8.99583	-3.72588	0.000670404	0.0279887	-0.432268	ACLY
208695_s_at	0.243953	11.8994	3.72581	0.000670529	0.0279887	-0.432437	RPL39
223647_x_at	0.151508	5.5613	3.72551	0.000671099	0.0279887	-0.433209	HSCB
212238_at	-0.139747	7.59747	-3.72278	0.000676351	0.0281342	-0.440286	ASXL1
205480_s_at	-0.427335	11.5435	-3.72276	0.000676388	0.0281342	-0.440336	UGP2
226933_s_at	0.30495	6.82448	3.72245	0.00067698	0.0281342	-0.441129	ID4
216944_s_at	-0.413479	9.24253	-3.72239	0.000677101	0.0281342	-0.441292	ITPR1
217356_s_at	-0.834979	10.6058	-3.71924	0.000683194	0.0283611	-0.449424	PGK1
218236_s_at	0.180381	5.78539	3.71829	0.00068504	0.0284114	-0.451874	PRKD3
208213_s_at	-0.500312	8.12632	-3.71786	0.000685889	0.0284178	-0.452998	KCNAB1
229336_at	-0.130563	8.16459	-3.717	0.000687566	0.0284178	-0.455214	ST3GAL2
201192_s_at	-0.47242	9.28286	-3.71638	0.000688778	0.0284178	-0.456813	PITPNA
230916_at	-0.143287	8.15118	-3.71631	0.000688923	0.0284178	-0.457004	NODAL
203620_s_at	0.282011	8.23422	3.71605	0.000689435	0.0284178	-0.457679	FCHSD2
226770_at	-0.256361	8.50741	-3.7158	0.000689922	0.0284178	-0.458319	MAGI3
230458_at	-0.217188	8.99288	-3.71548	0.000690553	0.0284178	-0.459149	SLC45A1
221908_at	-0.208403	9.39506	-3.71532	0.000690855	0.0284178	-0.459546	RNFT2
201860_s_at	-0.210624	6.2451	-3.715	0.000691488	0.0284178	-0.460377	PLAT
240005_at	-0.203341	7.50483	-3.71497	0.00069154	0.0284178	-0.460445	LARP4B
240407_at	-0.270276	7.10208	-3.71371	0.000694021	0.0284661	-0.463696	LOC100126784
231929_at	0.322385	5.87508	3.71351	0.000694427	0.0284661	-0.464227	IKZF2
200600_at	0.375851	8.46712	3.71341	0.000694621	0.0284661	-0.464481	MSN
211865_s_at	-0.230326	6.87428	-3.71135	0.000698716	0.0286078	-0.469815	FZR1
213946_s_at	0.280248	7.24508	3.70851	0.000704377	0.0288132	-0.477138	OBSL1
200628_s_at	-0.422022	9.64414	-3.70774	0.000705923	0.0288501	-0.479128	WARS
209608_s_at	-0.244154	8.27418	-3.70628	0.000708862	0.0289438	-0.482898	ACAT2
223635_s_at	-0.262992	9.46022	-3.70568	0.000710056	0.0289661	-0.484425	SSBP3
228981_at	-0.182318	7.53309	-3.70452	0.000712408	0.0290335	-0.487426	TMEM169
204663_at	-0.281984	9.25808	-3.70423	0.000713004	0.0290335	-0.488185	ME3
201881_s_at	-0.32077	8.30202	-3.70379	0.000713886	0.0290431	-0.489308	ARIH1
239684_at	-0.186347	7.75271	-3.70269	0.000716123	0.0291076	-0.492146	---
200720_s_at	-0.478432	9.43982	-3.70096	0.00071966	0.0292107	-0.496617	ACTR1A
212900_at	0.229774	7.50616	3.70067	0.000720255	0.0292107	-0.497367	SEC24A
201411_s_at	-0.401347	9.72427	-3.70049	0.000720616	0.0292107	-0.497822	PLEKHB2
224562_at	0.336097	9.84894	3.69993	0.000721773	0.0292312	-0.499278	WASF2
210167_s_at	-0.212795	6.89523	-3.69893	0.000723823	0.0292733	-0.501851	TEF
202058_s_at	-0.421671	7.88103	-3.69872	0.000724246	0.0292733	-0.502381	KPNA1
201050_at	-0.344452	10.8425	-3.69808	0.000725574	0.0292733	-0.504043	PLD3
202747_s_at	-0.34978	10.4712	-3.69802	0.000725687	0.0292733	-0.504184	ITM2A
217452_s_at	-0.284345	7.41591	-3.69753	0.000726696	0.0292733	-0.505445	B3GALT2
200623_s_at	-0.35893	12.0106	-3.69751	0.000726735	0.0292733	-0.505493	CALM1 /// CALM2 /// CALM3
238816_at	-0.241143	6.7123	-3.69701	0.000727778	0.029289	-0.506795	PSEN1
215687_x_at	-0.297899	9.19807	-3.69624	0.000729374	0.0293269	-0.508782	PLCB1
226255_at	0.214461	9.59148	3.69582	0.000730239	0.0293316	-0.509858	ZBTB33
242761_s_at	0.221689	8.64153	3.69554	0.000730818	0.0293316	-0.510577	ZNF420
242669_at	0.405777	5.29195	3.69523	0.000731457	0.0293316	-0.51137	UFM1
222542_x_at	-0.171512	6.32471	-3.69455	0.000732877	0.0293597	-0.51313	ADCK3
238409_x_at	-0.317233	5.89756	-3.69427	0.000733467	0.0293597	-0.51386	OXR1
215236_s_at	-0.717267	8.03793	-3.69375	0.00073454	0.0293763	-0.515186	PICALM
212635_at	0.133727	9.13109	3.69238	0.0007374	0.0294352	-0.518712	TNPO1
221299_at	-0.15515	6.66539	-3.69224	0.000737705	0.0294352	-0.519087	GPR173
208713_at	0.202274	8.34754	3.69187	0.000738472	0.0294352	-0.520029	HNRNPUL1
219848_s_at	0.260771	6.95023	3.69169	0.000738858	0.0294352	-0.520504	ZNF432
237211_x_at	-0.149196	7.6551	-3.69148	0.000739298	0.0294352	-0.521044	MORN3
201048_x_at	-0.701924	8.28094	-3.68941	0.000743646	0.0295821	-0.526364	RAB6A
224710_at	0.320449	8.44814	3.68894	0.000744648	0.0295956	-0.527585	NARR /// RAB34
221962_s_at	-0.280816	8.39058	-3.68774	0.000747191	0.0296633	-0.530678	UBE2H
212862_at	-0.226642	8.74011	-3.68751	0.000747676	0.0296633	-0.531266	CDS2
204678_s_at	-0.611544	9.47199	-3.68681	0.000749163	0.029696	-0.533069	KCNK1
228359_at	-0.175088	6.86686	-3.6851	0.000752799	0.0298138	-0.537462	UBASH3B
207853_s_at	-0.230714	10.3651	-3.68433	0.000754463	0.0298533	-0.539464	SNCB
207971_s_at	-0.40113	8.09768	-3.68329	0.000756677	0.0299145	-0.542122	CEP68
227154_at	-0.276861	9.27835	-3.68172	0.000760066	0.0299681	-0.546176	IGSF21
229525_at	-0.1745	7.114	-3.68159	0.000760339	0.0299681	-0.546501	---
225270_at	0.307007	9.61468	3.68142	0.000760697	0.0299681	-0.546928	NEO1
207945_s_at	-0.361564	8.06354	-3.68119	0.000761206	0.0299681	-0.547535	CSNK1D
239354_at	-0.227527	8.44377	-3.68103	0.000761543	0.0299681	-0.547936	---
201167_x_at	-0.457705	8.59341	-3.68051	0.000762667	0.0299681	-0.549274	ARHGDIA
201388_at	-0.183344	8.78904	-3.68049	0.000762719	0.0299681	-0.549335	PSMD3
206967_at	0.218187	8.70656	3.67867	0.000766655	0.030093	-0.554004	CCNT1
201848_s_at	-0.450077	9.11633	-3.67841	0.00076724	0.030093	-0.554696	BNIP3
217820_s_at	0.283721	8.00327	3.67655	0.000771276	0.0302248	-0.559455	ENAH
218228_s_at	0.218479	9.50561	3.67328	0.000778468	0.0304778	-0.567872	TNKS2
32099_at	0.369964	8.68314	3.673	0.000779091	0.0304778	-0.568599	SAFB2
210178_x_at	-0.288025	7.69141	-3.67242	0.000780373	0.0305013	-0.57009	LOC100996657 /// SRSF10
210068_s_at	0.866579	8.76053	3.67108	0.000783342	0.0305906	-0.573533	AQP4
212534_at	0.286095	9.9436	3.67018	0.00078533	0.0306416	-0.575832	ZNF24
224918_x_at	0.613047	9.90524	3.66951	0.000786826	0.0306732	-0.577558	MGST1
230337_at	0.402788	8.31591	3.66696	0.000792539	0.0308541	-0.584118	SOS1
200820_at	-0.369102	9.55256	-3.66655	0.000793451	0.0308541	-0.58516	PSMD8
36994_at	-0.24395	12.8031	-3.66652	0.000793532	0.0308541	-0.585253	ATP6V0C
233804_at	-0.109168	7.37289	-3.66577	0.000795212	0.0308835	-0.587171	LINC00544
215021_s_at	-0.250642	7.77071	-3.66552	0.000795775	0.0308835	-0.587813	NRXN3
233881_s_at	-0.524055	9.21512	-3.66526	0.000796357	0.0308835	-0.588476	TOLLIP
201117_s_at	0.350671	10.8213	3.66465	0.000797732	0.0309101	-0.59004	CPE
218100_s_at	-0.269831	7.52072	-3.66369	0.000799915	0.0309678	-0.592517	IFT57
206215_at	-0.286406	9.39042	-3.66327	0.000800871	0.0309781	-0.5936	OPCML
230403_at	0.361484	8.99629	3.66105	0.000805904	0.0311263	-0.59928	RFX3
208113_x_at	0.216591	9.41833	3.66097	0.000806093	0.0311263	-0.599494	PABPC3
201181_at	0.149039	5.48814	3.66024	0.000807774	0.0311644	-0.601382	GNAI3
203687_at	-0.246397	9.20234	-3.65987	0.000808602	0.0311695	-0.602311	CX3CL1
202895_s_at	-0.366375	8.79683	-3.65952	0.000809412	0.0311738	-0.603218	SIRPA
205915_x_at	-0.351274	9.68411	-3.65661	0.00081611	0.031391	-0.61069	GRIN1
212676_at	-0.310203	8.81515	-3.65646	0.000816453	0.031391	-0.611071	NF1
204718_at	-0.235705	10.2179	-3.65615	0.00081717	0.0313917	-0.611867	EPHB6
204888_s_at	-0.282357	7.59191	-3.65562	0.000818395	0.0314105	-0.613225	NEURL
226494_at	-0.195857	7.70273	-3.65533	0.000819064	0.0314105	-0.613966	CAMSAP3
210482_x_at	-0.198356	8.35251	-3.65473	0.000820465	0.0314373	-0.615515	MAP2K5
209807_s_at	-0.167468	7.20122	-3.65333	0.000823711	0.0315347	-0.619094	NFIX
224539_s_at	-0.295369	7.78704	-3.6519	0.00082705	0.0316355	-0.622761	PCDHAC2
202596_at	-0.355826	10.5795	-3.65118	0.000828738	0.0316653	-0.62461	ENSA
223321_s_at	0.196649	8.11955	3.65097	0.000829243	0.0316653	-0.625162	FGFRL1
201612_at	0.25136	9.56231	3.65044	0.000830485	0.0316857	-0.626519	ALDH9A1
226093_at	0.146501	7.58005	3.64888	0.000834142	0.0317678	-0.630502	DCP1B
214243_s_at	0.228945	7.11086	3.64871	0.000834545	0.0317678	-0.63094	SERHL /// SERHL2
218319_at	0.298951	8.02942	3.64862	0.000834763	0.0317678	-0.631176	PELI1
235422_at	0.272644	7.44471	3.64823	0.000835694	0.0317762	-0.632186	---
219894_at	-0.173239	8.33109	-3.64758	0.000837227	0.0317941	-0.633848	MAGEL2
216843_x_at	-0.275511	9.30562	-3.64743	0.000837584	0.0317941	-0.634234	PMS2P1
203826_s_at	-0.203768	8.96456	-3.64453	0.000844473	0.0320074	-0.641659	PITPNM1
212762_s_at	0.432315	7.38261	3.64446	0.000844632	0.0320074	-0.641829	TCF7L2
224078_at	-0.166972	8.66459	-3.64373	0.00084639	0.0320281	-0.643713	HIATL2
228308_at	-0.232017	8.95055	-3.64364	0.000846608	0.0320281	-0.643948	FKBP11
222790_s_at	0.229511	8.82414	3.64293	0.000848311	0.0320519	-0.645769	RSBN1
230418_s_at	0.237912	8.74043	3.64272	0.000848805	0.0320519	-0.646297	GALNT16
233910_at	-0.217684	5.67249	-3.64248	0.000849384	0.0320519	-0.646914	TMEFF2
226327_at	0.254045	8.33901	3.64209	0.000850312	0.0320599	-0.647904	ZNF507
206534_at	-0.479383	9.53831	-3.64151	0.000851704	0.0320709	-0.649387	GRIN2A
236359_at	-0.41143	10.1611	-3.64118	0.000852497	0.0320709	-0.65023	SCN4B
230437_s_at	-0.212685	7.81773	-3.64083	0.000853344	0.0320709	-0.65113	PRKCB
227123_at	-0.340697	8.2386	-3.64078	0.000853468	0.0320709	-0.651262	RAB3B
211855_s_at	-0.381976	8.38396	-3.63999	0.000855381	0.0320752	-0.65329	SLC25A14
202593_s_at	-0.539089	9.58989	-3.63934	0.000856959	0.0320752	-0.654961	GDE1
209857_s_at	-0.150325	8.84666	-3.6387	0.000858494	0.0320752	-0.656583	SPHK2
214589_at	-0.875121	8.37872	-3.63868	0.00085854	0.0320752	-0.656631	FGF12
242877_at	0.324898	6.26649	3.63841	0.000859214	0.0320752	-0.657343	---
224464_s_at	-0.145575	8.78087	-3.63824	0.000859609	0.0320752	-0.65776	NUDT22
229378_at	0.319696	7.54182	3.63814	0.000859871	0.0320752	-0.658036	STOX1
202479_s_at	-0.377362	7.89922	-3.63809	0.00085997	0.0320752	-0.658139	TRIB2
221555_x_at	0.256608	8.75902	3.63807	0.000860028	0.0320752	-0.658201	CDC14B
217911_s_at	0.902342	8.53979	3.63697	0.000862716	0.0321413	-0.661029	BAG3
244579_at	0.244684	6.34791	3.63675	0.000863235	0.0321413	-0.661573	---
227561_at	0.248756	7.31068	3.63601	0.000865052	0.0321822	-0.663479	DDR2
244509_at	-0.231482	8.20021	-3.63529	0.000866821	0.0322072	-0.665331	GPR155
215581_s_at	-0.311974	6.15932	-3.63498	0.000867572	0.0322072	-0.666115	MCM3AP
203706_s_at	0.289938	5.45475	3.63485	0.000867881	0.0322072	-0.666438	FZD7
234584_s_at	-0.189308	7.64567	-3.63305	0.000872319	0.0323333	-0.67106	ATE1
238870_at	-0.11208	8.53774	-3.63273	0.000873088	0.0323333	-0.671859	KCNK9
230054_at	0.195112	7.82161	3.63242	0.000873872	0.0323333	-0.672672	LOC100507547 /// PRRT1
218552_at	0.230862	8.01639	3.6323	0.000874164	0.0323333	-0.672975	ECHDC2
213617_s_at	-0.452689	8.95169	-3.63144	0.000876277	0.0323745	-0.675162	TPGS2
224933_s_at	0.204058	9.33243	3.63114	0.000877038	0.0323745	-0.675949	JMJD1C
226382_at	-0.206567	10.6694	-3.63097	0.000877449	0.0323745	-0.676373	CAMK1D /// LOC283070
201537_s_at	-0.576355	8.85852	-3.62992	0.000880055	0.0324378	-0.679061	DUSP3
221449_s_at	-0.658087	10.5842	-3.62954	0.000880996	0.0324378	-0.680029	ITFG1
218346_s_at	0.237721	10.2416	3.62915	0.00088196	0.0324378	-0.681019	SESN1
208882_s_at	0.379983	8.02956	3.62911	0.000882059	0.0324378	-0.681121	UBR5
215690_x_at	-0.251707	9.586	-3.62877	0.000882913	0.0324425	-0.681998	GPAA1
226183_at	-0.256657	9.94985	-3.62768	0.000885638	0.032516	-0.68479	GSK3B
226885_at	0.363549	6.93494	3.62717	0.000886919	0.032525	-0.686099	RNF217
243556_at	-0.775418	8.50416	-3.627	0.000887337	0.032525	-0.686526	NGEF
208949_s_at	0.619322	9.64696	3.6262	0.000889349	0.0325556	-0.688579	LGALS3
200891_s_at	0.206957	9.2436	3.62609	0.000889623	0.0325556	-0.688858	SSR1
201228_s_at	-0.144168	7.12364	-3.62353	0.000896068	0.0327646	-0.695397	ARIH2
222113_s_at	0.176555	8.56236	3.62225	0.000899308	0.0328348	-0.698667	EPS15L1
229058_at	-0.26199	7.81289	-3.62219	0.000899454	0.0328348	-0.698814	ANKRD16
217954_s_at	0.224377	8.3751	3.6206	0.000903495	0.0329555	-0.702875	PHF3
230013_s_at	-0.196234	7.77155	-3.61896	0.000907701	0.0330633	-0.707082	ARHGAP23
203804_s_at	0.38751	9.66881	3.61887	0.000907928	0.0330633	-0.707309	LUC7L3
203398_s_at	0.144851	6.56854	3.61834	0.000909288	0.0330752	-0.708666	GALNT3
231841_s_at	-0.454656	7.4229	-3.6179	0.000910401	0.0330752	-0.709773	KIAA1462
202932_at	0.251197	7.21889	3.61782	0.000910624	0.0330752	-0.709995	YES1
200768_s_at	0.249559	10.4938	3.6174	0.000911696	0.0330752	-0.711061	MAT2A
200954_at	-0.260873	11.0226	-3.61703	0.000912634	0.0330752	-0.711992	ATP6V0C
215772_x_at	0.328828	6.61406	3.61678	0.000913278	0.0330752	-0.712632	SUCLG2
205308_at	0.19959	9.24878	3.61673	0.000913421	0.0330752	-0.712774	ZC2HC1A
236808_at	0.355426	6.75553	3.61634	0.000914428	0.0330849	-0.713771	FGFR1OP2
225990_at	0.285245	7.59192	3.61525	0.000917237	0.0331597	-0.716549	BOC
208316_s_at	-0.259635	8.91772	-3.61376	0.000921092	0.0332574	-0.720349	OCRL
226879_at	0.127289	9.25381	3.61363	0.000921423	0.0332574	-0.720674	HVCN1
200758_s_at	-0.179076	10.7045	-3.61175	0.000926326	0.0334074	-0.72548	NFE2L1
203722_at	0.425111	8.53245	3.60996	0.000931013	0.0335355	-0.730051	ALDH4A1
235707_at	-0.268449	6.25201	-3.60982	0.000931375	0.0335355	-0.730404	SMIM13
206235_at	-0.318131	7.2721	-3.60897	0.000933612	0.0335373	-0.732576	LIG4
212708_at	-0.345864	10.1094	-3.60862	0.000934536	0.0335373	-0.733473	MSL1
206404_at	-0.35627	9.34373	-3.60853	0.000934771	0.0335373	-0.7337	FGF9
224408_at	-0.197238	8.32091	-3.60804	0.000936051	0.0335373	-0.73494	MCHR2
227214_at	-0.372895	7.73414	-3.60775	0.000936832	0.0335373	-0.735695	GOPC
205074_at	0.15801	7.57644	3.60767	0.000937027	0.0335373	-0.735884	SLC22A5
235069_at	-0.198352	8.34046	-3.6072	0.000938279	0.0335373	-0.737092	TATDN3
236324_at	-0.376129	7.91227	-3.60712	0.000938491	0.0335373	-0.737297	MBP
222767_s_at	-0.164613	8.49557	-3.60699	0.000938841	0.0335373	-0.737635	C12orf49
239415_at	-0.160815	8.5656	-3.60696	0.000938913	0.0335373	-0.737705	MAP9
205691_at	-0.323935	11.2674	-3.60613	0.00094112	0.0335894	-0.739831	SYNGR3
230496_at	0.465281	10.5893	3.60561	0.000942493	0.0335936	-0.741151	AMER2
201190_s_at	-0.237109	10.1891	-3.60503	0.000944016	0.0335936	-0.742613	PITPNA
204157_s_at	-0.399997	8.0345	-3.60503	0.000944024	0.0335936	-0.74262	SIK3
212721_at	0.239015	8.82118	3.60495	0.000944238	0.0335936	-0.742826	SREK1
237640_at	0.144147	5.93664	3.60428	0.000946012	0.0336091	-0.744526	METTL21D
201943_s_at	-0.413179	7.63154	-3.60422	0.000946174	0.0336091	-0.744681	CPD
202955_s_at	-0.264792	8.13129	-3.60222	0.000951536	0.0337607	-0.749798	ARFGEF1
201220_x_at	0.274965	9.56619	3.60178	0.000952701	0.0337607	-0.750906	CTBP2
203295_s_at	0.650127	10.9423	3.60159	0.000953216	0.0337607	-0.751396	ATP1A2
213922_at	0.256376	8.80495	3.6015	0.000953457	0.0337607	-0.751624	TTBK2
228914_at	-0.224659	8.37925	-3.60061	0.000955841	0.0338183	-0.753886	---
230134_s_at	-0.220759	7.0929	-3.60012	0.000957168	0.0338386	-0.755142	RC3H2
230146_s_at	-0.258433	9.97562	-3.59842	0.00096176	0.0339741	-0.759476	NCS1
213901_x_at	-0.487867	9.46118	-3.59804	0.000962797	0.0339839	-0.760451	RBFOX2
219157_at	0.296062	9.9467	3.59751	0.00096422	0.0340038	-0.761789	KLHL2
224681_at	0.233922	9.68863	3.59721	0.000965048	0.0340038	-0.762566	GNA12
217916_s_at	-0.198875	9.57692	-3.59699	0.000965638	0.0340038	-0.76312	FAM49B
203505_at	0.293822	6.7636	3.59572	0.000969095	0.0340987	-0.766355	ABCA1
207124_s_at	-0.590709	8.86489	-3.59521	0.000970488	0.0341132	-0.767655	GNB5
205989_s_at	-0.535594	8.26608	-3.59501	0.000971029	0.0341132	-0.76816	MOG
206734_at	0.199401	6.41827	3.59468	0.000971925	0.0341179	-0.768995	JRKL
209796_s_at	-0.328476	8.13333	-3.59262	0.000977587	0.0342898	-0.774255	CNPY2
209036_s_at	-0.421571	10.2417	-3.59118	0.000981554	0.034402	-0.77792	MDH2
241980_at	-0.176992	7.66331	-3.59021	0.000984226	0.0344687	-0.780382	MAP6
204339_s_at	-0.449288	11.321	-3.58775	0.000991058	0.0346403	-0.786644	RGS4
220990_s_at	-0.422159	8.95651	-3.5877	0.000991197	0.0346403	-0.786771	MIR21 /// VMP1
221425_s_at	-0.353924	7.678	-3.58761	0.000991445	0.0346403	-0.786998	ISCA1
222462_s_at	-0.291591	9.89591	-3.5871	0.000992862	0.0346627	-0.788291	BACE1
225511_at	0.335405	9.38157	3.58681	0.000993669	0.0346639	-0.789026	GPRC5B
223253_at	-0.473592	11.2304	-3.58598	0.000995997	0.034718	-0.791144	EPDR1
200622_x_at	-0.565911	10.9999	-3.58552	0.00099729	0.0347361	-0.792318	CALM1 /// CALM2 /// CALM3
201444_s_at	-0.725352	10.9168	-3.58421	0.00100097	0.0348111	-0.795649	ATP6AP2
204355_at	-0.247485	9.23695	-3.5842	0.001001	0.0348111	-0.795677	DHX30
224856_at	0.353282	9.26124	3.58288	0.00100473	0.0349138	-0.799047	FKBP5
201725_at	-0.276475	9.60309	-3.58216	0.00100675	0.0349507	-0.800861	CDC123
202501_at	-0.250661	10.242	-3.58195	0.00100735	0.0349507	-0.801405	MAPRE2
226544_x_at	0.193831	8.49639	3.57789	0.00101889	0.0353236	-0.811712	BLOC1S5 /// EEF1E1-MUTED
228393_s_at	0.390959	8.59322	3.57733	0.0010205	0.0353522	-0.813146	ZNF302
235592_at	0.423439	8.06203	3.57532	0.00102629	0.0355253	-0.818265	---
214756_x_at	-0.231782	9.65384	-3.5748	0.00102778	0.0355491	-0.819572	PMS2P1
212765_at	0.195629	10.8454	3.57388	0.00103043	0.0356134	-0.821905	CAMSAP2
209694_at	-0.32019	9.30559	-3.57318	0.00103246	0.0356563	-0.823692	PTS
208092_s_at	-0.504324	9.15089	-3.5723	0.00103501	0.0357166	-0.825919	FAM49A
200797_s_at	0.379147	9.51904	3.57093	0.00103902	0.03581	-0.829415	MCL1
229064_s_at	-0.17452	7.16365	-3.57082	0.00103931	0.03581	-0.829675	RCAN3
241687_at	-0.246484	6.95777	-3.56937	0.00104357	0.0359185	-0.833374	---
211431_s_at	-0.331446	8.56303	-3.5692	0.00104407	0.0359185	-0.833805	TYRO3
203729_at	0.358144	7.58016	3.56835	0.00104655	0.0359761	-0.83595	EMP3
201037_at	-0.303778	10.5765	-3.56777	0.00104827	0.0360077	-0.837437	PFKP
243598_at	0.203146	5.37839	3.56697	0.00105061	0.0360604	-0.839455	---
211838_x_at	-0.122922	7.30225	-3.56627	0.00105269	0.0360768	-0.841248	PCDHA5
200008_s_at	-0.515155	9.93478	-3.56626	0.0010527	0.0360768	-0.841251	GDI2
241401_at	0.252191	6.05331	3.56589	0.00105379	0.0360866	-0.842188	WDFY3-AS2
214577_at	-0.538028	9.47604	-3.56535	0.0010554	0.0361142	-0.843572	MAP1B
222164_at	0.175225	5.53561	3.56437	0.00105829	0.0361856	-0.846051	FGFR1
213593_s_at	0.538514	8.38798	3.56393	0.00105962	0.0362033	-0.847184	TRA2A
213217_at	0.200929	10.9741	3.56227	0.00106454	0.0363436	-0.851374	ADCY2
220025_at	-0.392665	8.71871	-3.56117	0.00106784	0.0364287	-0.854178	TBR1
207453_s_at	-0.178977	7.38479	-3.56083	0.00106886	0.0364358	-0.855042	DNAJB5
218118_s_at	-0.217539	8.40863	-3.55965	0.00107241	0.0365193	-0.858041	TIMM23 /// TIMM23B
1438_at	-0.145449	8.23147	-3.55947	0.00107295	0.0365193	-0.858491	EPHB3
210079_x_at	-0.278188	8.76563	-3.55865	0.00107542	0.0365493	-0.860571	KCNAB1
242149_at	-0.170328	5.76884	-3.55821	0.00107674	0.0365493	-0.861684	FAM210A
208447_s_at	-0.585677	8.01375	-3.55793	0.00107757	0.0365493	-0.862381	PRPS1
224152_s_at	-0.178568	6.73241	-3.5577	0.00107829	0.0365493	-0.862981	PBRM1
238567_at	-0.351308	7.78825	-3.55747	0.00107897	0.0365493	-0.863553	SGPP2
217710_x_at	-0.152091	8.52686	-3.55739	0.00107923	0.0365493	-0.863774	ITPK1
209902_at	-0.135405	5.48903	-3.55726	0.00107962	0.0365493	-0.864102	ATR
206306_at	0.407041	7.6988	3.55701	0.00108036	0.0365493	-0.864717	RYR3
233487_s_at	0.242979	8.55549	3.55594	0.00108363	0.0366323	-0.867451	LRRC8A
220615_s_at	-0.301704	8.81802	-3.55508	0.00108623	0.0366925	-0.869619	FAR2
218178_s_at	-0.200512	9.85796	-3.55413	0.00108912	0.0367371	-0.872021	CHMP1B
201523_x_at	-0.442359	10.0382	-3.55373	0.00109035	0.0367371	-0.873043	UBE2N
205149_s_at	-0.521255	9.19694	-3.55373	0.00109035	0.0367371	-0.873048	CLCN4
205223_at	-0.148333	8.48814	-3.55337	0.00109145	0.0367371	-0.873956	DEPDC5
33646_g_at	-0.131945	6.70933	-3.5533	0.00109165	0.0367371	-0.874123	GM2A
200677_at	0.349665	10.0651	3.55248	0.00109417	0.0367916	-0.876211	PTTG1IP
226047_at	0.488867	10.0937	3.55188	0.001096	0.0367916	-0.877718	MRVI1
201708_s_at	-0.231678	9.19585	-3.55169	0.00109658	0.0367916	-0.878199	NIPSNAP1
226547_at	0.292899	9.25097	3.55169	0.00109661	0.0367916	-0.878221	KAT6A
211424_x_at	0.317635	7.34154	3.55143	0.00109737	0.0367916	-0.878855	METTL7A
201313_at	-0.235714	12.1548	-3.55053	0.00110017	0.0368348	-0.88116	ENO2
229097_at	0.190129	7.83335	3.55048	0.00110031	0.0368348	-0.881268	DIAPH3
201823_s_at	-0.6443	7.9774	-3.55008	0.00110156	0.0368492	-0.882297	RNF14
212558_at	0.16762	7.87079	3.54928	0.00110402	0.0368932	-0.884317	SPRY1
1773_at	-0.273574	7.54779	-3.54895	0.00110502	0.0368932	-0.885137	CHURC1-FNTB /// FNTB
233786_at	0.238907	4.73936	3.54871	0.00110577	0.0368932	-0.885746	---
204586_at	-0.294704	9.97642	-3.54858	0.00110617	0.0368932	-0.886076	BSN
204312_x_at	-0.342789	7.79224	-3.54819	0.0011074	0.0369068	-0.887082	CREB1
32836_at	-0.211902	10.7694	-3.54673	0.00111193	0.0370199	-0.890774	AGPAT1
242053_at	0.219548	6.36323	3.54656	0.00111245	0.0370199	-0.891195	---
212125_at	-0.363087	9.35763	-3.54611	0.00111387	0.0370379	-0.892351	RANGAP1
202825_at	-0.351113	10.3607	-3.54569	0.00111518	0.0370379	-0.893408	SLC25A4
208751_at	-0.280401	9.68143	-3.54559	0.00111547	0.0370379	-0.893649	NAPA
201425_at	0.277999	11.0012	3.54527	0.00111648	0.0370441	-0.894469	ALDH2
205404_at	-0.544576	8.29425	-3.54419	0.00111986	0.0371135	-0.8972	HSD11B1
216060_s_at	0.327919	8.61853	3.54393	0.00112069	0.0371135	-0.897868	DAAM1
202135_s_at	-0.225289	10.1877	-3.54381	0.00112106	0.0371135	-0.898169	ACTR1B
201093_x_at	-0.205898	10.3426	-3.54339	0.00112237	0.0371295	-0.899228	SDHA
233176_at	-0.138035	6.5799	-3.54261	0.00112483	0.0371834	-0.901207	LOC100507642
221824_s_at	0.3176	7.45724	3.54192	0.00112701	0.0372204	-0.902953	39508
214526_x_at	-0.287482	9.31037	-3.54172	0.00112761	0.0372204	-0.90344	PMS2P1
210048_at	-0.406925	8.15426	-3.54069	0.00113088	0.0372921	-0.906058	NAPG
230320_at	-0.210963	9.41339	-3.54036	0.00113192	0.0372921	-0.90689	TBRG1
229698_at	-0.114317	7.28512	-3.54021	0.00113241	0.0372921	-0.907278	SHANK3
239039_at	-0.139165	6.067	-3.53974	0.00113389	0.0372921	-0.90846	---
223275_at	-0.364134	7.32031	-3.53958	0.00113441	0.0372921	-0.90887	PRMT6
230214_at	0.711711	8.04891	3.53927	0.00113539	0.0372921	-0.909657	MRVI1
220131_at	-0.263582	10.5393	-3.5392	0.00113561	0.0372921	-0.909832	FXYD7
208879_x_at	-0.287469	8.1184	-3.53862	0.00113744	0.0373172	-0.911283	PRPF6
201043_s_at	-0.27021	7.58043	-3.53843	0.00113804	0.0373172	-0.911766	ANP32A
235465_at	0.351246	11.2721	3.53798	0.0011395	0.037334	-0.912921	AMER2
203140_at	0.517779	9.79269	3.53754	0.00114088	0.037334	-0.914013	BCL6
234992_x_at	-0.158812	6.93741	-3.53749	0.00114106	0.037334	-0.914156	ECT2
209019_s_at	-0.168784	11.0801	-3.53708	0.00114237	0.0373498	-0.9152	PINK1
200685_at	0.291439	5.58955	3.53667	0.00114368	0.0373653	-0.916235	SRSF11
242611_at	0.285378	7.83769	3.53444	0.00115082	0.03756	-0.921858	---
204990_s_at	0.461958	8.5933	3.53408	0.00115197	0.03756	-0.922765	ITGB4
213165_at	0.283697	8.42988	3.53393	0.00115248	0.03756	-0.923164	CEP350
243772_at	-0.11826	7.7725	-3.53377	0.001153	0.03756	-0.923567	SDCCAG8
213465_s_at	-0.362511	9.5418	-3.5331	0.00115513	0.0375751	-0.925241	PPP1R7
213751_at	-0.142289	7.2779	-3.5329	0.00115581	0.0375751	-0.925768	PPP1R37
205384_at	0.587477	9.67428	3.53284	0.00115598	0.0375751	-0.925902	FXYD1
221063_x_at	-0.167123	9.56867	-3.53173	0.00115958	0.0376575	-0.928717	RNF123
201322_at	-0.462206	11.9444	-3.53154	0.00116019	0.0376575	-0.929195	ATP5B
235120_at	-0.188314	8.93216	-3.53028	0.00116429	0.0377631	-0.93238	SEC22C
201153_s_at	0.216507	9.29494	3.52931	0.00116744	0.037838	-0.934827	MBNL1
217457_s_at	-0.428581	9.17255	-3.52889	0.0011688	0.0378547	-0.935879	RAP1GDS1
232409_x_at	-0.646503	8.50653	-3.52815	0.00117123	0.0378941	-0.937752	FBXL16
224947_at	-0.152233	9.0956	-3.52759	0.00117307	0.0378941	-0.939171	RNF26
235471_at	-0.137798	7.63883	-3.52753	0.00117325	0.0378941	-0.939312	VSTM4
228411_at	0.181691	7.43892	3.52749	0.0011734	0.0378941	-0.939431	PARD3B
223227_at	0.260289	8.89988	3.52642	0.00117689	0.0379495	-0.942115	BBS2
226618_at	-0.614106	10.4781	-3.52637	0.00117708	0.0379495	-0.942254	UBE2QL1
213044_at	0.280184	8.89213	3.52612	0.0011779	0.0379495	-0.942889	ROCK1
228961_at	0.258596	7.10796	3.52593	0.00117851	0.0379495	-0.943354	MIER3
244317_at	-0.248181	8.11478	-3.52527	0.00118069	0.0379924	-0.945026	KIAA1324L
202649_x_at	0.319911	10.4651	3.52483	0.00118214	0.0380118	-0.946135	RPS19
200756_x_at	-0.168919	8.75973	-3.52372	0.00118581	0.0380899	-0.948935	CALU
230258_at	0.236223	6.94518	3.52317	0.00118764	0.0380899	-0.950334	GLIS3
204724_s_at	-0.372468	7.91525	-3.52288	0.00118859	0.0380899	-0.951057	COL9A3
233299_at	-0.176439	7.73945	-3.52287	0.00118863	0.0380899	-0.951088	RIMS4
233177_s_at	-0.224784	10.3438	-3.52281	0.00118882	0.0380899	-0.951231	PNKD
234532_at	-0.114181	6.53236	-3.52205	0.00119137	0.0381	-0.953166	---
201245_s_at	-0.52324	9.13392	-3.52203	0.00119141	0.0381	-0.953199	OTUB1
205047_s_at	-0.273612	9.9636	-3.52172	0.00119247	0.0381	-0.953997	ASNS
212718_at	0.407277	9.25476	3.5217	0.00119254	0.0381	-0.954052	PAPOLA
212729_at	-0.467026	8.28219	-3.52008	0.00119793	0.0382218	-0.958128	DLG3
232693_s_at	0.205624	7.73881	3.51904	0.00120141	0.0382218	-0.960752	FBXO16 /// ZNF395
224254_x_at	0.337535	6.66097	3.51904	0.00120142	0.0382218	-0.960761	---
240111_at	0.242953	7.70095	3.51887	0.00120198	0.0382218	-0.961183	RHOBTB3
206849_at	-0.753139	10.1452	-3.5188	0.00120222	0.0382218	-0.961363	GABRG2
205775_at	-0.260109	8.90219	-3.51855	0.00120307	0.0382218	-0.961999	FAM50B
237397_at	-0.127407	8.52578	-3.51849	0.00120327	0.0382218	-0.962149	---
203389_at	-0.274049	11.2674	-3.51844	0.00120342	0.0382218	-0.96226	KIF3C
223083_s_at	-0.145706	8.43749	-3.51826	0.00120403	0.0382218	-0.962721	EGLN2 /// RAB4B /// RAB4B-EGLN2
214581_x_at	-0.442952	7.48516	-3.51747	0.0012067	0.038259	-0.964724	TNFRSF21
226575_at	0.203633	8.34275	3.51741	0.00120691	0.038259	-0.96488	ZNF462
229415_at	-0.30172	9.02608	-3.51708	0.00120801	0.0382668	-0.965703	CYCS
229428_at	-0.35162	8.60472	-3.51666	0.00120942	0.0382844	-0.966758	TIMM23
235448_at	0.178781	8.07672	3.51536	0.00121382	0.0383964	-0.970037	ZXDC
209410_s_at	-0.142403	8.37191	-3.51469	0.00121609	0.0384412	-0.971727	GRB10
228550_at	-0.257307	8.67497	-3.51413	0.00121799	0.0384559	-0.97314	RTN4R
208258_s_at	-0.232361	7.78125	-3.51385	0.00121893	0.0384559	-0.973837	GAS2L1
202476_s_at	-0.173163	7.82338	-3.51356	0.00121993	0.0384559	-0.974575	TUBGCP2
201345_s_at	-0.295997	8.93727	-3.51354	0.00121999	0.0384559	-0.97462	UBE2D2
204311_at	0.456396	9.77122	3.51243	0.00122378	0.0384721	-0.977424	ATP1B2
228123_s_at	-0.387976	10.4882	-3.51232	0.00122417	0.0384721	-0.977711	ABHD12
213543_at	0.21617	6.85102	3.5116	0.0012266	0.0384721	-0.979505	SGCD
226819_at	-0.246258	7.97268	-3.51155	0.00122678	0.0384721	-0.979634	LSM11
217556_at	-0.372152	7.51368	-3.51155	0.0012268	0.0384721	-0.979649	CLCN4
214394_x_at	0.242002	9.95149	3.51151	0.00122691	0.0384721	-0.979734	EEF1D
217973_at	0.266968	9.67962	3.51115	0.00122815	0.0384721	-0.980643	DCXR
205018_s_at	-0.715132	8.83368	-3.51097	0.00122879	0.0384721	-0.981116	MBNL2
221801_x_at	-0.244831	9.23905	-3.51093	0.00122892	0.0384721	-0.981208	NEFL
203008_x_at	-0.443379	8.34468	-3.51088	0.00122909	0.0384721	-0.981338	TXNDC9
205020_s_at	0.196568	8.27178	3.51033	0.00123096	0.0385035	-0.982708	ARL4A
216241_s_at	0.180933	9.72	3.50966	0.00123326	0.0385218	-0.9844	TCEA1
228930_at	0.207477	7.52341	3.50953	0.0012337	0.0385218	-0.984722	OTTHUMG00000172405 /// RP11-752G15.7
222586_s_at	0.281591	7.80304	3.50903	0.00123543	0.0385218	-0.985986	OSBPL11
220470_at	-0.142893	6.09509	-3.50892	0.0012358	0.0385218	-0.986259	BET1L
204325_s_at	-0.186491	7.51315	-3.50891	0.00123584	0.0385218	-0.986285	NF1
202143_s_at	-0.541079	9.38878	-3.50844	0.00123749	0.0385462	-0.987488	COPS8
232195_at	-0.33314	10.6706	-3.50712	0.00124204	0.0386611	-0.990804	GPR158
208977_x_at	-0.333154	11.8868	-3.50597	0.00124601	0.0387579	-0.993692	TUBB4B
203171_s_at	0.153731	8.17148	3.50529	0.0012484	0.0388053	-0.995424	RRP8
228692_at	0.398618	6.85636	3.50422	0.00125212	0.0388875	-0.998107	PREX2
229353_s_at	0.288878	10.7887	3.50392	0.00125317	0.0388875	-0.998868	NUCKS1
219688_at	-0.362401	6.24355	-3.50378	0.00125365	0.0388875	-0.999215	BBS7
201198_s_at	-0.328196	9.5552	-3.50167	0.00126104	0.0390896	-1.00452	PSMD1
204273_at	0.548381	5.82768	3.50085	0.00126395	0.0391506	-1.0066	EDNRB
203549_s_at	0.428873	8.17864	3.50062	0.00126475	0.0391506	-1.00718	LPL
225788_at	-0.158385	9.2668	-3.49912	0.00127002	0.0392841	-1.01094	RRP36
231935_at	-0.472319	8.85974	-3.4989	0.00127082	0.0392841	-1.0115	ARPP21
36711_at	1.23892	6.19273	3.49848	0.0012723	0.0392973	-1.01256	MAFF
209500_x_at	0.380122	8.1813	3.49795	0.00127418	0.0392973	-1.01389	TNFSF12 /// TNFSF12-TNFSF13 /// TNFSF13
212119_at	0.327286	10.1456	3.4979	0.00127436	0.0392973	-1.01402	RHOQ
210655_s_at	-0.246678	9.03917	-3.49779	0.00127476	0.0392973	-1.0143	FOXO3 /// FOXO3B
228081_at	0.211618	8.54143	3.49713	0.00127708	0.0393419	-1.01594	CCNG2
219281_at	-0.148355	9.87578	-3.49544	0.00128312	0.0394478	-1.02021	MSRA
242372_s_at	-0.580821	9.15763	-3.49538	0.00128334	0.0394478	-1.02036	MFSD4
211871_x_at	-0.55418	8.52099	-3.49535	0.00128345	0.0394478	-1.02044	GNB5
232856_at	-0.150923	7.52701	-3.49518	0.00128404	0.0394478	-1.02085	LRRC55
216959_x_at	-0.577854	8.63539	-3.49489	0.0012851	0.0394531	-1.02159	NRCAM
201424_s_at	0.164363	6.02389	3.49392	0.00128856	0.0395323	-1.02403	CUL4A
209311_at	-0.275405	10.303	-3.49298	0.00129194	0.0395827	-1.02639	BCL2L2
34846_at	-0.124312	9.20106	-3.49297	0.00129197	0.0395827	-1.02641	CAMK2B
204364_s_at	-0.29754	11.2487	-3.4914	0.00129763	0.0397175	-1.03036	REEP1
200987_x_at	-0.349447	8.52254	-3.49101	0.00129906	0.0397175	-1.03136	PSME3
213721_at	0.440457	8.15134	3.49078	0.00129989	0.0397175	-1.03193	SOX2
231423_s_at	-0.139645	9.05145	-3.49077	0.00129992	0.0397175	-1.03195	ANKRD16
234192_s_at	0.358894	7.21799	3.4886	0.00130778	0.0398857	-1.0374	GKAP1
214452_at	-0.309647	5.23584	-3.48812	0.00130954	0.0398857	-1.03861	BCAT1
202930_s_at	-0.471246	9.79086	-3.48811	0.00130956	0.0398857	-1.03863	SUCLA2
226040_at	0.217287	6.26297	3.48803	0.00130987	0.0398857	-1.03884	LOC100996615
209393_s_at	-0.211469	7.78805	-3.48803	0.00130987	0.0398857	-1.03884	EIF4E2
242908_x_at	0.099616	4.24176	3.48771	0.00131102	0.0398935	-1.03963	---
226391_at	-0.152954	9.84336	-3.48711	0.00131322	0.0399187	-1.04115	---
230455_at	-0.19995	6.92387	-3.487	0.00131363	0.0399187	-1.04143	PPP1R9B
218867_s_at	-0.203196	8.94241	-3.48636	0.00131596	0.0399623	-1.04303	C12orf49
207974_s_at	-0.543888	10.6702	-3.48445	0.00132296	0.0401476	-1.04782	SKP1
209953_s_at	-0.212546	9.96009	-3.48372	0.00132567	0.0401755	-1.04967	CDC37
229345_at	-0.380503	8.18442	-3.48372	0.00132567	0.0401755	-1.04967	RTN4RL2
218268_at	0.169587	8.50753	3.48343	0.00132672	0.0401801	-1.05038	TBC1D15
200031_s_at	0.198296	12.2342	3.48289	0.00132874	0.0402127	-1.05176	RPS11 /// SNORD35B
230192_at	0.290113	7.26957	3.48261	0.00132975	0.0402127	-1.05244	TRIM13
216895_at	-0.217545	6.29964	-3.48241	0.00133049	0.0402127	-1.05294	GABRG3
209684_at	0.312112	7.96831	3.48113	0.00133524	0.0403186	-1.05616	RIN2
202163_s_at	0.148798	7.08359	3.48098	0.00133579	0.0403186	-1.05654	CNOT8
226022_at	0.424744	10.1356	3.48	0.00133946	0.0403783	-1.05901	SASH1
223134_at	0.444125	8.45292	3.47997	0.00133957	0.0403783	-1.05909	BBX
228770_at	0.216722	6.50783	3.47955	0.00134112	0.0403977	-1.06013	GPR146
220419_s_at	-0.294249	9.12299	-3.47875	0.00134412	0.0404241	-1.06215	USP25
215003_at	-0.19308	8.6738	-3.4787	0.00134431	0.0404241	-1.06228	DGCR9
217924_at	-0.37143	7.77081	-3.47859	0.0013447	0.0404241	-1.06254	C6orf106
225963_at	-0.203159	7.49668	-3.47766	0.00134818	0.0404905	-1.06488	KLHL42
224536_s_at	-0.33703	7.01461	-3.47731	0.00134948	0.0404905	-1.06574	PCDHGC3 /// PCDHGC5
206732_at	-0.203552	8.54828	-3.47717	0.00135001	0.0404905	-1.0661	SLITRK3
202100_at	-0.279628	10.328	-3.47703	0.00135053	0.0404905	-1.06644	RALB
202960_s_at	0.32164	8.55005	3.47537	0.00135679	0.0406512	-1.07062	MUT
214608_s_at	0.164198	7.18171	3.47495	0.00135837	0.0406713	-1.07167	EYA1
235302_at	-0.228671	8.32469	-3.47462	0.00135961	0.0406812	-1.0725	GPATCH2L
229144_at	-0.299877	9.30076	-3.4743	0.00136083	0.0406817	-1.07331	KAZN
216036_x_at	-0.127671	8.77646	-3.47404	0.00136181	0.0406817	-1.07396	WDTC1
209225_x_at	0.257	9.4766	3.47368	0.00136316	0.0406817	-1.07485	TNPO1
216294_s_at	-0.296104	7.8161	-3.47346	0.00136399	0.0406817	-1.0754	KIAA1109
212120_at	0.263582	9.88917	3.47342	0.00136417	0.0406817	-1.07552	RHOQ
214842_s_at	0.146535	5.91414	3.47245	0.00136783	0.0407636	-1.07794	ALB
229442_at	0.33225	6.52917	3.4715	0.00137147	0.0408315	-1.08034	C18orf54
229359_at	0.177796	6.06791	3.47138	0.00137193	0.0408315	-1.08064	---
225733_at	-0.142735	8.36058	-3.47103	0.00137324	0.0408433	-1.0815	B3GALT6
220163_s_at	-0.204327	8.16749	-3.4705	0.00137526	0.0408763	-1.08283	HR
203252_at	0.257887	7.71815	3.46963	0.0013786	0.0409485	-1.08502	CDK2AP2
240242_at	0.302802	8.36187	3.46797	0.00138496	0.0411101	-1.08917	---
235489_at	0.31575	7.29321	3.46748	0.00138685	0.0411388	-1.0904	RHOJ
202578_s_at	-0.219967	7.72932	-3.46721	0.00138788	0.0411399	-1.09107	DDX19A
212065_s_at	-0.308172	6.83834	-3.46699	0.00138872	0.0411399	-1.09162	USP34
217853_at	0.45522	9.64149	3.46673	0.00138975	0.0411433	-1.09229	TNS3
211072_x_at	-0.24114	13.7642	-3.46438	0.00139882	0.0413845	-1.09816	TUBA1B
223326_s_at	-0.193219	8.06664	-3.46378	0.00140114	0.0414011	-1.09966	LOC80154
211784_s_at	0.174745	8.59885	3.46376	0.00140123	0.0414011	-1.09972	SRSF1
239481_at	0.249751	7.25582	3.46274	0.00140519	0.0414672	-1.10227	FAM133A
234969_s_at	0.276227	9.24029	3.46271	0.00140532	0.0414672	-1.10235	EPC1
226785_at	0.241861	6.80042	3.46232	0.00140685	0.041485	-1.10333	ATP11C
241922_at	-0.401212	8.75464	-3.46137	0.00141057	0.0415673	-1.10571	LMO4
236057_at	-0.238029	6.33981	-3.46052	0.00141389	0.0416199	-1.10783	KCTD1
238577_s_at	-0.178403	6.69275	-3.46044	0.00141421	0.0416199	-1.10804	TSHZ2
234975_at	-0.509418	7.09033	-3.45996	0.00141609	0.0416272	-1.10923	GSPT1
204061_at	0.295048	6.13007	3.45986	0.00141648	0.0416272	-1.10948	PRKX
218674_at	-0.244305	6.50487	-3.45933	0.00141856	0.0416272	-1.11081	TRAPPC13
200991_s_at	-0.228692	9.7314	-3.45929	0.00141871	0.0416272	-1.1109	SNX17
231230_at	-0.167308	8.26593	-3.45878	0.00142074	0.0416272	-1.1122	KCNK10
224653_at	0.145175	9.49585	3.45872	0.00142098	0.0416272	-1.11235	EIF4EBP2
202146_at	0.428042	7.585	3.45872	0.00142098	0.0416272	-1.11235	IFRD1
200604_s_at	-0.705607	9.41199	-3.45838	0.00142232	0.0416272	-1.11319	PRKAR1A
206249_at	-0.244269	7.13976	-3.45816	0.00142317	0.0416272	-1.11374	MAP3K13
227160_s_at	-0.295739	8.19054	-3.45801	0.00142375	0.0416272	-1.11411	NDUFAF5
212230_at	0.595883	9.93666	3.45743	0.00142606	0.0416356	-1.11557	PPAP2B
219207_at	-0.167213	7.14468	-3.45741	0.00142614	0.0416356	-1.11562	EDC3
212194_s_at	-0.448563	8.43313	-3.45719	0.001427	0.0416356	-1.11616	TM9SF4
207657_x_at	0.196186	9.74197	3.457	0.00142776	0.0416356	-1.11664	TNPO1
200949_x_at	0.177291	11.5034	3.45522	0.00143483	0.0418145	-1.1211	RPS20 /// SNORD54
242025_at	0.279071	4.97516	3.45438	0.00143816	0.0418702	-1.12319	---
200682_s_at	-0.152416	10.1891	-3.45418	0.00143896	0.0418702	-1.12369	UBE2L3
227606_s_at	-0.312437	7.89688	-3.45404	0.00143955	0.0418702	-1.12406	STAMBPL1
203241_at	-0.247827	8.16904	-3.45374	0.00144072	0.041877	-1.12479	UVRAG
204246_s_at	-0.364383	10.5302	-3.45345	0.00144189	0.0418773	-1.12553	DCTN3
238795_at	-0.176485	7.77618	-3.45327	0.00144259	0.0418773	-1.12597	FAM208B
201742_x_at	-0.376333	9.39687	-3.45295	0.00144389	0.0418878	-1.12678	SRSF1
200883_at	-0.700676	9.39276	-3.45246	0.00144585	0.0419175	-1.128	UQCRC2
205795_at	-0.254236	8.95392	-3.4509	0.00145211	0.0420716	-1.13191	NRXN3
207728_at	0.159356	5.32576	3.45067	0.00145304	0.0420716	-1.13248	ATF7IP
214835_s_at	0.226121	5.29273	3.44993	0.00145601	0.042112	-1.13432	SUCLG2
229715_at	-0.191584	8.6509	-3.44947	0.00145786	0.042112	-1.13547	OTTHUMG00000173015 /// RP1-239B22.5
200924_s_at	0.178741	9.32263	3.44921	0.00145892	0.042112	-1.13613	SLC3A2
224410_s_at	-0.541145	8.33778	-3.44869	0.00146103	0.042112	-1.13743	LMBR1
218298_s_at	0.191487	9.16692	3.44848	0.00146187	0.042112	-1.13795	C14orf159
231857_s_at	-0.13357	7.63262	-3.44848	0.0014619	0.042112	-1.13796	AGBL5
212411_at	-0.215949	9.71808	-3.44839	0.00146225	0.042112	-1.13818	IMP4
230306_at	-0.228416	8.01981	-3.44835	0.00146241	0.042112	-1.13828	VPS26B
225976_at	-0.290196	10.0999	-3.44823	0.0014629	0.042112	-1.13858	BTF3L4
217841_s_at	-0.123423	10.3012	-3.44702	0.0014678	0.0422259	-1.1416	PPME1
217398_x_at	-0.238025	13.7319	-3.44648	0.00147002	0.0422626	-1.14296	GAPDH
201551_s_at	-0.461355	9.05149	-3.44538	0.00147451	0.0423192	-1.14571	LAMP1
230492_s_at	-0.339812	7.21766	-3.44519	0.00147527	0.0423192	-1.14618	GPCPD1
203933_at	-0.212308	9.4501	-3.44505	0.00147582	0.0423192	-1.14651	RAB11FIP3
225597_at	-0.185855	7.93753	-3.44489	0.00147651	0.0423192	-1.14694	SLC45A4
203748_x_at	-0.156145	9.10281	-3.44461	0.00147762	0.0423192	-1.14761	RBMS1
214190_x_at	-0.148289	6.85452	-3.4446	0.00147766	0.0423192	-1.14764	GGA2
210263_at	-0.231521	8.42731	-3.44352	0.0014821	0.0424192	-1.15034	KCNF1
201090_x_at	-0.26158	13.9492	-3.44298	0.0014843	0.0424312	-1.15169	TUBA1B
211769_x_at	-0.365484	11.4924	-3.44296	0.00148441	0.0424312	-1.15175	SERINC3
206453_s_at	0.31484	12.5579	3.44161	0.00148997	0.0425418	-1.15512	NDRG2
202456_s_at	-0.335909	8.12056	-3.44156	0.00149018	0.0425418	-1.15525	ZER1
210154_at	-0.302071	7.05671	-3.44105	0.00149228	0.0425623	-1.15652	ME2
208999_at	0.237185	8.51081	3.44092	0.0014928	0.0425623	-1.15683	39692
226263_at	0.241438	6.76021	3.44046	0.00149473	0.0425856	-1.158	SNRNP48
203243_s_at	0.272929	7.8691	3.44027	0.00149551	0.0425856	-1.15847	PDLIM5
235970_at	0.127819	5.68999	3.43968	0.00149792	0.0426269	-1.15992	LCORL
242428_at	0.336935	5.47453	3.43849	0.00150287	0.0427405	-1.1629	---
215823_x_at	0.173896	9.74621	3.43826	0.00150382	0.0427405	-1.16347	PABPC1 /// RLIM
226029_at	0.196622	7.57269	3.4369	0.00150949	0.0428744	-1.16686	VANGL2
206789_s_at	0.217337	8.47374	3.43624	0.00151226	0.042926	-1.16852	POU2F1
219633_at	-0.260885	7.90735	-3.43541	0.00151575	0.0429535	-1.1706	TTPAL
239301_at	0.59739	5.73776	3.43539	0.00151583	0.0429535	-1.17065	---
230023_at	-0.130871	8.94437	-3.43532	0.00151611	0.0429535	-1.17081	NSUN4
208615_s_at	0.289945	9.68475	3.43462	0.00151907	0.0430102	-1.17257	PTP4A2
212641_at	-0.4414	8.9613	-3.43378	0.00152259	0.0430408	-1.17466	HIVEP2
214205_x_at	-0.183755	8.97586	-3.43344	0.00152404	0.0430408	-1.17551	GLRX3
222511_x_at	-0.302335	5.6854	-3.43329	0.00152467	0.0430408	-1.17589	FAF1
222660_s_at	-0.256435	8.05199	-3.43317	0.00152517	0.0430408	-1.17618	RNF38
201966_at	-0.213936	10.4681	-3.43313	0.00152534	0.0430408	-1.17628	NDUFS2
211337_s_at	-0.346385	8.3941	-3.43275	0.00152694	0.0430408	-1.17723	TUBGCP4
242286_at	-0.721061	9.38052	-3.43267	0.00152726	0.0430408	-1.17742	GRIN2A
239611_at	0.255045	6.97677	3.43254	0.00152784	0.0430408	-1.17776	---
204853_at	-0.208396	6.63327	-3.43222	0.00152918	0.0430516	-1.17855	ORC2
239466_at	-0.240474	7.72474	-3.43177	0.00153106	0.0430773	-1.17966	LINC00883
200686_s_at	0.287753	9.78303	3.43106	0.00153407	0.043088	-1.18143	SRSF11
212810_s_at	0.333108	7.88179	3.43102	0.00153425	0.043088	-1.18154	SLC1A4
243868_at	0.320704	7.75542	3.431	0.00153432	0.043088	-1.18158	RFX3
228845_at	-0.172507	8.03208	-3.43066	0.0015358	0.0431026	-1.18245	PLBD2
202712_s_at	-0.257505	10.1595	-3.42935	0.00154136	0.0432314	-1.18571	CKMT1A /// CKMT1B
223821_s_at	-0.447402	7.25852	-3.42864	0.00154438	0.0432891	-1.18747	SUSD4
237158_s_at	-0.19661	8.10984	-3.42785	0.00154778	0.0433572	-1.18946	MPHOSPH9
215535_s_at	-0.183267	10.0428	-3.42728	0.00155018	0.0433974	-1.19085	AGPAT1
202069_s_at	-0.566459	9.21216	-3.4267	0.00155267	0.0434399	-1.1923	IDH3A
229267_at	-0.182262	9.00144	-3.42612	0.00155518	0.0434542	-1.19376	ANAPC1 /// LOC730268
239710_at	0.277312	5.94866	3.42582	0.00155646	0.0434542	-1.1945	FIGN
201120_s_at	-0.643228	9.54005	-3.4258	0.00155654	0.0434542	-1.19455	PGRMC1
208054_at	0.120053	4.87633	3.42568	0.00155706	0.0434542	-1.19485	HERC4
233903_s_at	0.130693	4.82683	3.42526	0.00155889	0.0434713	-1.1959	ARHGEF26
212205_at	0.234146	10.9917	3.42509	0.00155962	0.0434713	-1.19633	H2AFV
233471_at	-0.537092	8.10978	-3.42468	0.00156138	0.0434799	-1.19735	PTPN5
213993_at	0.31045	6.39273	3.42457	0.00156187	0.0434799	-1.19763	SPON1
225016_at	0.388714	7.77973	3.42396	0.00156451	0.0435122	-1.19915	APCDD1
211971_s_at	-0.399439	9.77883	-3.42385	0.00156497	0.0435122	-1.19941	LRPPRC
232343_at	-0.178064	7.66985	-3.42344	0.00156672	0.043534	-1.20043	DCTN5
210135_s_at	0.126604	4.93795	3.42301	0.00156859	0.0435364	-1.2015	SHOX2
202746_at	-0.347102	9.94	-3.42297	0.00156876	0.0435364	-1.20159	ITM2A
203865_s_at	-0.23536	8.94846	-3.42168	0.00157437	0.0436652	-1.20482	ADARB1
209139_s_at	-0.308801	8.91801	-3.42067	0.00157875	0.0437595	-1.20732	PRKRA
209026_x_at	-0.334421	11.5259	-3.42001	0.00158166	0.0437695	-1.20898	TUBB
204337_at	-0.328788	12.4063	-3.41994	0.00158193	0.0437695	-1.20914	RGS4
219663_s_at	-0.226704	7.53637	-3.41992	0.00158204	0.0437695	-1.2092	TMEM121
214875_x_at	-0.344533	10.0167	-3.41924	0.00158503	0.0438118	-1.2109	APLP2
217772_s_at	-0.315356	9.55294	-3.41901	0.00158602	0.0438118	-1.21146	MTCH2
208945_s_at	-0.193911	8.78058	-3.41874	0.00158719	0.0438118	-1.21213	BECN1
212655_at	0.289326	8.15524	3.41868	0.00158748	0.0438118	-1.21229	ZCCHC14
219034_at	0.171352	8.08296	3.41768	0.00159188	0.0438879	-1.21478	PARP16
212840_at	0.257142	8.09294	3.41759	0.00159227	0.0438879	-1.21501	UBXN7
223653_x_at	-0.398258	8.3003	-3.41706	0.00159457	0.0438879	-1.21631	CELF4
201821_s_at	-0.506572	8.11371	-3.41704	0.00159468	0.0438879	-1.21637	TIMM17A
228270_at	-0.121571	7.17806	-3.41684	0.00159555	0.0438879	-1.21686	ZNF853
225532_at	0.230084	9.09854	3.41671	0.00159612	0.0438879	-1.21718	CABLES1
239246_at	0.22956	8.36542	3.41628	0.00159803	0.0439134	-1.21826	FARP1 /// FARP1-IT1
228943_at	-0.174752	9.87843	-3.41566	0.00160078	0.043962	-1.21981	MAP6
221273_s_at	-0.28834	9.90628	-3.41503	0.00160355	0.0439858	-1.22137	RNF208
204469_at	0.386521	10.3132	3.41484	0.00160438	0.0439858	-1.22183	PTPRZ1
214931_s_at	-0.4504	8.19702	-3.41479	0.00160459	0.0439858	-1.22196	SRPK2
212008_at	-0.441704	8.41994	-3.4125	0.00161479	0.0441794	-1.22767	UBXN4
229072_at	0.2951	8.90256	3.4124	0.00161522	0.0441794	-1.22791	RAB30
225861_at	0.204373	8.64817	3.4124	0.00161523	0.0441794	-1.22791	FAM195A
210379_s_at	-0.26989	6.4959	-3.41232	0.0016156	0.0441794	-1.22812	TLK1
223891_at	-0.474834	6.73781	-3.41195	0.00161724	0.044182	-1.22903	KCNQ5
212343_at	0.18511	9.18308	3.41185	0.00161767	0.044182	-1.22927	YIPF6
226096_at	-0.271274	9.11522	-3.41159	0.00161884	0.044187	-1.22992	FNDC5
232349_x_at	-0.3024	9.01922	-3.41114	0.00162085	0.044215	-1.23104	DCAF6
211750_x_at	-0.246401	13.9238	-3.41029	0.00162464	0.0442907	-1.23315	TUBA1C
209737_at	0.222771	10.1573	3.41008	0.0016256	0.0442907	-1.23368	MAGI2
244708_at	-0.196348	9.27068	-3.40975	0.00162707	0.0443038	-1.2345	SCN8A
233547_x_at	-0.629272	7.14975	-3.40941	0.00162861	0.0443187	-1.23535	PDE1A
202206_at	-0.432795	9.84063	-3.40888	0.00163097	0.044356	-1.23665	ARL4C
201520_s_at	-0.570254	9.14343	-3.40789	0.00163545	0.044451	-1.23913	GRSF1
209372_x_at	-0.501289	10.4097	-3.40712	0.00163892	0.0445041	-1.24103	TUBB2A /// TUBB2B
221086_s_at	-0.188884	6.46682	-3.40695	0.00163967	0.0445041	-1.24145	FEZF2
201570_at	-0.230518	9.45585	-3.4068	0.00164039	0.0445041	-1.24184	SAMM50
207508_at	-0.33447	10.8912	-3.40619	0.00164315	0.0445521	-1.24336	ATP5G3
200683_s_at	-0.292327	9.92053	-3.40592	0.00164437	0.0445581	-1.24403	UBE2L3
210976_s_at	-0.273309	11.3984	-3.40465	0.00165011	0.0446303	-1.24717	PFKM
212498_at	0.157993	11.1957	3.40428	0.00165179	0.0446303	-1.24809	38777
201935_s_at	-0.218292	9.50517	-3.40403	0.00165293	0.0446303	-1.24871	EIF4G3
201843_s_at	0.687801	6.19734	3.40375	0.00165423	0.0446303	-1.24942	EFEMP1
242760_x_at	-0.124832	5.70505	-3.40344	0.00165563	0.0446303	-1.25018	PIGB
200743_s_at	0.254488	10.4112	3.40327	0.0016564	0.0446303	-1.2506	TPP1
210015_s_at	-0.720113	8.80018	-3.4032	0.00165673	0.0446303	-1.25077	MAP2
204159_at	0.242402	6.98356	3.40312	0.0016571	0.0446303	-1.25098	CDKN2C
207336_at	0.245979	7.6079	3.40296	0.00165782	0.0446303	-1.25137	SOX5
213745_at	-0.503007	8.37072	-3.40294	0.00165793	0.0446303	-1.25143	ATRNL1
217140_s_at	-0.704436	8.66119	-3.40268	0.00165909	0.0446303	-1.25206	VDAC1
233949_s_at	-0.201979	7.46353	-3.40262	0.00165936	0.0446303	-1.2522	MYH7B
222415_at	0.341459	8.54484	3.40224	0.00166113	0.0446303	-1.25316	KMT2C
219911_s_at	0.64179	8.74459	3.40205	0.001662	0.0446303	-1.25364	SLCO4A1
212901_s_at	-0.246353	8.16904	-3.40183	0.00166301	0.0446303	-1.25418	CSTF2T
228105_at	0.399113	7.14257	3.40114	0.00166617	0.0446303	-1.2559	---
216583_x_at	-0.178813	8.09107	-3.40106	0.00166652	0.0446303	-1.25608	---
201124_at	0.144489	7.70806	3.40101	0.00166675	0.0446303	-1.25621	ITGB5
219449_s_at	-0.376501	10.3362	-3.40089	0.00166729	0.0446303	-1.2565	TMEM70
242096_at	-0.205687	5.84896	-3.40081	0.00166768	0.0446303	-1.25671	---
205535_s_at	-0.327497	6.73278	-3.40075	0.00166796	0.0446303	-1.25686	PCDH7
217985_s_at	0.167355	4.91343	3.39971	0.00167275	0.0447092	-1.25945	BAZ1A
202784_s_at	-0.571026	7.80668	-3.39937	0.00167432	0.0447092	-1.2603	NNT
239748_x_at	0.316849	10.3116	3.39931	0.00167458	0.0447092	-1.26043	OCIAD1
201986_at	0.25789	9.54367	3.39924	0.0016749	0.0447092	-1.26061	MED13
225634_at	0.214221	8.05902	3.39808	0.00168028	0.0447722	-1.2635	ZC3HAV1
228457_at	-0.301573	7.7204	-3.39803	0.00168048	0.0447722	-1.2636	PPM1L
213342_at	0.188103	5.974	3.39785	0.00168132	0.0447722	-1.26405	YAP1
228007_at	0.206312	7.92119	3.39767	0.00168219	0.0447722	-1.26452	CEP85L
210788_s_at	-0.279151	9.85892	-3.39765	0.00168226	0.0447722	-1.26455	DHRS7
207081_s_at	-0.419025	10.8271	-3.39537	0.00169288	0.0450249	-1.27022	PI4KA
212129_at	-0.135891	10.0121	-3.39507	0.00169425	0.0450249	-1.27095	NIPA2
202453_s_at	-0.328352	8.00217	-3.39496	0.00169477	0.0450249	-1.27123	GTF2H1
202128_at	-0.261208	8.53031	-3.39411	0.00169874	0.0450567	-1.27334	AREL1
206805_at	-0.151183	7.02888	-3.39394	0.00169953	0.0450567	-1.27376	SEMA3A
219310_at	-0.206489	10.0297	-3.39386	0.00169993	0.0450567	-1.27397	SYNDIG1
235079_at	0.188463	7.93689	3.39371	0.00170062	0.0450567	-1.27434	ZNF704
240146_at	0.357835	5.0913	3.39343	0.00170194	0.0450567	-1.27503	---
225818_s_at	-0.246655	7.15819	-3.39331	0.00170247	0.0450567	-1.27532	TBRG1
230779_at	0.375729	7.54757	3.39297	0.0017041	0.0450567	-1.27618	TNRC6B
229110_at	-0.220342	11.5978	-3.39292	0.00170429	0.0450567	-1.27628	SLC24A2
209167_at	0.251015	12.4215	3.3926	0.00170579	0.0450567	-1.27707	GPM6B
220195_at	0.156798	6.57943	3.39233	0.0017071	0.0450567	-1.27776	MBD5
209249_s_at	-0.493643	11.7703	-3.39232	0.00170712	0.0450567	-1.27777	GHITM
212203_x_at	0.667739	11.0082	3.39205	0.00170841	0.0450567	-1.27845	IFITM3
201412_at	0.288994	8.54203	3.39189	0.00170915	0.0450567	-1.27884	LRP10
200947_s_at	0.287714	10.3305	3.39166	0.00171025	0.0450567	-1.27943	GLUD1
244290_at	0.164162	5.22877	3.39132	0.00171184	0.0450567	-1.28026	---
223728_at	-0.128405	8.52294	-3.39113	0.00171273	0.0450567	-1.28073	CENPBD1
217487_x_at	-0.420188	7.98339	-3.39104	0.00171314	0.0450567	-1.28094	FOLH1 /// FOLH1B
204309_at	0.163011	6.08682	3.39085	0.00171407	0.0450567	-1.28143	CYP11A1
207592_s_at	-0.36002	8.14029	-3.3901	0.0017176	0.0451231	-1.28329	HCN2
212961_x_at	-0.303725	9.27415	-3.38975	0.00171927	0.045129	-1.28416	CXorf40B
205447_s_at	-0.212694	8.40357	-3.38951	0.00172037	0.045129	-1.28474	MAP3K12
204869_at	-0.270328	9.28542	-3.38941	0.00172085	0.045129	-1.28499	PCSK2
236310_at	-0.326738	7.64171	-3.38756	0.00172962	0.0453325	-1.28957	ZNF37BP
203851_at	-0.226829	7.88899	-3.38699	0.00173237	0.0453778	-1.291	IGFBP6
203130_s_at	-0.140918	12.4972	-3.38663	0.00173407	0.0453788	-1.29188	KIF5C
205359_at	-0.194842	9.18123	-3.38654	0.0017345	0.0453788	-1.29211	AKAP6
214771_x_at	-0.184637	10.737	-3.38634	0.00173544	0.0453788	-1.2926	MPRIP
236696_at	0.245841	7.25422	3.38601	0.00173702	0.0453935	-1.29341	U2SURP
207079_s_at	-0.277524	6.85573	-3.38537	0.00174009	0.045419	-1.295	MED6
242056_at	-0.112983	8.26976	-3.38535	0.00174017	0.045419	-1.29505	TRIM45
226626_at	0.240347	7.91598	3.38508	0.00174147	0.045419	-1.29572	THOC2
205052_at	-0.277334	8.9435	-3.38496	0.00174205	0.045419	-1.29602	AUH
222463_s_at	-0.278581	9.28594	-3.38474	0.00174311	0.0454201	-1.29657	BACE1
216593_s_at	-0.138504	5.98455	-3.38439	0.00174476	0.0454201	-1.29742	LOC100505991 /// PIGC
202395_at	-0.297062	12.2419	-3.38432	0.00174513	0.0454201	-1.29761	NSF
242420_at	-0.241884	8.74766	-3.38358	0.00174867	0.0454386	-1.29944	---
200848_at	0.484707	10.6139	3.38341	0.00174949	0.0454386	-1.29986	AHCYL1
216017_s_at	-0.249339	7.74704	-3.38327	0.00175019	0.0454386	-1.30022	NAB2
228701_at	-0.458181	8.77914	-3.38323	0.00175035	0.0454386	-1.3003	C8orf46
238563_at	0.407587	6.56647	3.38312	0.00175092	0.0454386	-1.30059	---
235428_at	0.283698	6.90088	3.38239	0.00175442	0.0455031	-1.30239	LOC100507316
212578_x_at	0.171188	11.8217	3.38173	0.00175762	0.0455212	-1.30403	RPS17 /// RPS17L
207394_at	0.182634	5.71856	3.38153	0.00175854	0.0455212	-1.3045	ZNF137P
207760_s_at	-0.209867	10.3232	-3.38148	0.00175881	0.0455212	-1.30464	NCOR2
207480_s_at	0.254546	9.12204	3.3814	0.00175918	0.0455212	-1.30483	MEIS2
223290_at	-0.335088	10.6269	-3.3808	0.00176207	0.0455698	-1.30631	PDXP /// SH3BP1
231736_x_at	0.491727	9.58127	3.37987	0.00176663	0.0456611	-1.30864	MGST1
244285_at	-0.131984	8.00063	-3.37847	0.00177342	0.0458104	-1.31209	---
212274_at	0.233178	8.97404	3.37777	0.00177682	0.0458534	-1.31382	LPIN1
232533_at	-0.11011	4.90247	-3.37759	0.00177771	0.0458534	-1.31427	METTL8
222201_s_at	0.170337	7.60986	3.3775	0.00177816	0.0458534	-1.3145	CASP8AP2
231640_at	-0.231678	6.5656	-3.377	0.00178058	0.045877	-1.31572	---
208986_at	0.305698	8.83861	3.37689	0.00178113	0.045877	-1.316	TCF12
229803_s_at	-0.268872	11.1953	-3.37667	0.00178219	0.0458782	-1.31654	NUDT3 /// RPS10-NUDT3
226793_at	-0.206919	10.594	-3.37595	0.00178576	0.045937	-1.31834	LINC00294
221531_at	-0.326353	7.07176	-3.37579	0.00178653	0.045937	-1.31873	WDR61
242243_at	0.251344	5.23209	3.37451	0.00179283	0.0460726	-1.32189	TMF1
226909_at	0.260566	8.16437	3.37334	0.0017986	0.0461525	-1.32479	ZNF518B
213696_s_at	-0.185165	7.88811	-3.3732	0.00179927	0.0461525	-1.32512	MED8
220952_s_at	0.326891	9.1935	3.37315	0.00179954	0.0461525	-1.32526	PLEKHA5
215267_s_at	-0.278433	9.5736	-3.37272	0.00180166	0.0461525	-1.32632	SLC8A2
204032_at	0.120685	6.95941	3.37249	0.00180278	0.0461525	-1.32688	BCAR3
240983_s_at	-0.357101	6.78697	-3.37243	0.00180309	0.0461525	-1.32703	CARS
202626_s_at	0.189046	7.22747	3.37224	0.00180405	0.0461525	-1.32751	LYN
214318_s_at	-0.313755	7.59061	-3.37173	0.00180656	0.0461525	-1.32876	FRY
205123_s_at	-0.562688	7.41521	-3.37167	0.00180688	0.0461525	-1.32892	MSANTD3-TMEFF1 /// TMEFF1
244111_at	-0.392368	8.9838	-3.37148	0.00180783	0.0461525	-1.3294	KRT222
201665_x_at	0.199554	11.7312	3.37126	0.00180891	0.0461525	-1.32993	RPS17 /// RPS17L
212216_at	-0.820978	10.5342	-3.37079	0.00181123	0.0461525	-1.33109	PREPL
206888_s_at	-0.31089	9.68973	-3.37058	0.00181226	0.0461525	-1.3316	ARHGDIG
201267_s_at	-0.342331	9.59219	-3.37037	0.00181332	0.0461525	-1.33213	PSMC3
207100_s_at	-0.455467	10.017	-3.37034	0.00181348	0.0461525	-1.33221	VAMP1
205279_s_at	-0.666305	9.59341	-3.36986	0.00181587	0.0461525	-1.33339	GLRB
204684_at	-0.313209	10.5926	-3.36971	0.0018166	0.0461525	-1.33376	NPTX1
200722_s_at	-0.370745	9.13618	-3.36962	0.00181705	0.0461525	-1.33398	CAPRIN1
212267_at	0.319793	7.49847	3.36956	0.00181738	0.0461525	-1.33414	WAPAL
200763_s_at	0.220984	11.8278	3.36954	0.00181744	0.0461525	-1.33417	RPLP1
237960_at	-0.131133	6.13188	-3.36952	0.00181758	0.0461525	-1.33424	CEP112
225999_at	0.181907	6.59903	3.36924	0.00181895	0.0461611	-1.33492	RIMKLB
231843_at	-0.206698	6.40959	-3.3684	0.00182316	0.0462302	-1.337	DDX55
238528_at	-0.173573	6.93364	-3.36813	0.00182448	0.0462302	-1.33765	UBR1
210240_s_at	-0.228251	8.90306	-3.36796	0.00182538	0.0462302	-1.3381	CDKN2D
225161_at	-0.37394	8.39642	-3.36786	0.00182587	0.0462302	-1.33834	GFM1
200831_s_at	-0.345117	10.729	-3.36767	0.00182683	0.0462302	-1.33881	SCD
236778_at	-0.25402	5.93512	-3.36661	0.00183214	0.0463383	-1.34142	---
219497_s_at	-0.204685	8.73435	-3.36472	0.00184166	0.0465522	-1.34609	BCL11A
219105_x_at	0.179473	6.02047	3.36436	0.00184349	0.0465522	-1.34698	ORC6
217039_x_at	0.188564	9.31919	3.36421	0.00184426	0.0465522	-1.34736	ELK2AP
223713_at	-0.199626	7.08495	-3.36404	0.00184512	0.0465522	-1.34778	RSPH3
213817_at	0.105521	4.96674	3.3639	0.00184579	0.0465522	-1.34811	IRAK3
243133_at	-0.149557	6.12005	-3.36329	0.00184891	0.0466045	-1.34962	TSC22D1
203318_s_at	0.239731	9.72051	3.36275	0.00185166	0.0466372	-1.35096	ZNF148
226191_at	-0.343946	10.481	-3.36257	0.00185258	0.0466372	-1.35141	GSK3B
229889_at	-0.156276	7.52588	-3.36176	0.00185666	0.0466372	-1.35339	FAM211A
202433_at	-0.220284	9.25406	-3.36161	0.00185746	0.0466372	-1.35378	SLC35B1
823_at	-0.341956	9.81955	-3.36136	0.00185874	0.0466372	-1.3544	CX3CL1
223699_at	-0.533571	11.1603	-3.36131	0.00185896	0.0466372	-1.3545	CNDP1
225521_at	-0.246723	7.80134	-3.36125	0.00185927	0.0466372	-1.35465	ANAPC7
234983_at	-0.255757	9.74045	-3.36125	0.00185927	0.0466372	-1.35466	---
202030_at	-0.207074	7.39726	-3.36119	0.00185957	0.0466372	-1.3548	BCKDK
207772_s_at	-0.400677	8.25661	-3.35999	0.00186572	0.0467652	-1.35777	PRMT8
209445_x_at	-0.20885	9.46479	-3.3593	0.00186927	0.0468229	-1.35948	COA1
231791_at	-0.216677	7.24002	-3.35893	0.00187113	0.0468229	-1.36038	ASAH2B
219430_at	-0.238854	7.38719	-3.35893	0.00187116	0.0468229	-1.36039	GPR137
205687_at	-0.270147	7.61421	-3.35828	0.00187449	0.0468799	-1.36199	UBFD1
204729_s_at	-0.295839	10.3463	-3.35785	0.00187668	0.0469055	-1.36304	STX1A
226570_at	-0.130878	6.27855	-3.35767	0.0018776	0.0469055	-1.36349	ATP1B3
211685_s_at	-0.434195	10.5493	-3.35724	0.00187985	0.0469355	-1.36456	NCALD
219863_at	0.214882	7.03448	3.35624	0.001885	0.0470278	-1.36703	HERC5
222088_s_at	-0.309002	9.40252	-3.35603	0.00188608	0.0470278	-1.36754	SLC2A14 /// SLC2A3
203636_at	0.275516	7.65248	3.35591	0.0018867	0.0470278	-1.36783	MID1
202786_at	-0.226441	9.57824	-3.35552	0.00188872	0.0470519	-1.3688	STK39
236826_at	-0.153369	6.89745	-3.35501	0.00189136	0.0470725	-1.37006	---
223936_s_at	-0.149252	6.72279	-3.35474	0.00189274	0.0470725	-1.37071	FOXP1
211447_s_at	-0.271307	8.09814	-3.35462	0.00189336	0.0470725	-1.37101	PDE4A
215411_s_at	0.209624	8.27177	3.35455	0.00189374	0.0470725	-1.37119	TRAF3IP2
222492_at	-0.229237	9.14128	-3.35428	0.00189515	0.0470812	-1.37186	PDXK
208911_s_at	-0.292163	8.89305	-3.35345	0.00189946	0.0471503	-1.3739	PDHB
203516_at	0.277047	9.24674	3.35334	0.00190003	0.0471503	-1.37417	SNTA1
222315_at	0.331191	6.86925	3.353	0.00190183	0.0471687	-1.37502	LOC100996756
210338_s_at	-0.880692	12.4555	-3.3526	0.00190391	0.0471877	-1.37601	HSPA8 /// SNORD14C /// SNORD14D
239960_x_at	-0.222349	7.64287	-3.35245	0.0019047	0.0471877	-1.37638	LYRM7
236244_at	-0.19666	6.01472	-3.35222	0.00190586	0.0471904	-1.37693	---
203265_s_at	-0.719158	9.11316	-3.35172	0.00190849	0.0472293	-1.37817	MAP2K4
201946_s_at	-0.526905	9.45193	-3.35116	0.00191143	0.0472759	-1.37955	CCT2
214757_at	-0.284464	6.21444	-3.35091	0.00191271	0.0472815	-1.38016	PMS2L2
213090_s_at	0.174792	7.14045	3.35036	0.00191559	0.0473266	-1.38151	MIR1257 /// TAF4
227520_at	0.237524	8.48064	3.3497	0.0019191	0.0473682	-1.38316	TXLNG
200789_at	0.175894	9.37049	3.34948	0.00192024	0.0473682	-1.38369	ECH1
215667_x_at	-0.312222	9.37222	-3.34944	0.00192045	0.0473682	-1.38379	LOC100132832 /// LOC100996753 /// LOC101060605 /// LOC441259 /// PMS2L2 /// PMS2P1 /// PMS2P5 /// PMS2P6
224605_at	-0.265351	10.2171	-3.34894	0.00192306	0.0473872	-1.38502	C4orf3
244463_at	-0.331579	8.0846	-3.34889	0.00192333	0.0473872	-1.38514	ADAM23
221910_at	-0.279993	6.89943	-3.34828	0.00192654	0.0474401	-1.38664	ETV1
203030_s_at	-0.467456	8.46749	-3.34735	0.00193146	0.0475352	-1.38894	PTPRN2
213408_s_at	-0.266629	11.8819	-3.347	0.00193334	0.0475553	-1.38981	PI4KA /// PI4KAP1 /// PI4KAP2
205148_s_at	-0.351471	8.76371	-3.34658	0.00193557	0.0475584	-1.39085	CLCN4
209968_s_at	-0.200405	7.82033	-3.34648	0.0019361	0.0475584	-1.3911	NCAM1
243158_at	0.353325	7.28289	3.34637	0.00193665	0.0475584	-1.39135	---
202887_s_at	0.785484	8.74908	3.34591	0.00193913	0.0475931	-1.3925	DDIT4
222230_s_at	-0.427089	10.8337	-3.34434	0.00194745	0.0477712	-1.39635	ACTR10
217838_s_at	-0.168271	9.95868	-3.34394	0.00194958	0.0477967	-1.39734	EVL
219077_s_at	0.227011	8.75821	3.34365	0.00195112	0.0477967	-1.39805	WWOX
210364_at	-0.172778	7.7773	-3.34355	0.00195169	0.0477967	-1.39831	SCN2B
225185_at	0.269913	10.4353	3.34316	0.00195377	0.0478214	-1.39927	MRAS
206949_s_at	-0.183222	10.8788	-3.34239	0.00195787	0.0478956	-1.40115	RUSC1
208624_s_at	-0.229089	7.45628	-3.34201	0.00195992	0.0479197	-1.4021	EIF4G1
215096_s_at	0.174728	9.32724	3.34165	0.00196183	0.0479305	-1.40297	ESD
221262_s_at	-0.189428	6.56698	-3.34153	0.00196251	0.0479305	-1.40328	SLC2A11
220909_at	-0.165879	6.3205	-3.34077	0.00196658	0.0480039	-1.40515	TRIM46
220533_at	0.15842	7.25499	3.34045	0.00196829	0.0480193	-1.40593	---
224624_at	0.225142	10.8339	3.33989	0.00197132	0.0480551	-1.40731	LRRC8A
212418_at	0.235695	6.38991	3.33958	0.00197297	0.0480551	-1.40806	ELF1
218149_s_at	0.287947	7.83195	3.33958	0.00197297	0.0480551	-1.40807	ZNF395
232264_at	0.276418	7.85195	3.3388	0.00197718	0.0481315	-1.40998	---
212664_at	-0.247898	12.2883	-3.33835	0.00197966	0.0481657	-1.41111	TUBB4A
244619_at	-0.123889	6.24823	-3.33779	0.0019827	0.0481699	-1.41249	LOC646626
211536_x_at	-0.209157	8.43648	-3.33763	0.00198355	0.0481699	-1.41288	MAP3K7
203445_s_at	0.26007	10.1414	3.33756	0.00198395	0.0481699	-1.41306	CTDSP2
207093_s_at	-0.29076	11.1187	-3.33752	0.00198414	0.0481699	-1.41314	OMG
204929_s_at	0.200392	6.64673	3.33713	0.00198624	0.0481728	-1.41409	VAMP5
212639_x_at	-0.262869	13.7213	-3.33694	0.00198732	0.0481728	-1.41458	TUBA1B
206383_s_at	-0.534227	8.17654	-3.3369	0.00198748	0.0481728	-1.41466	G3BP2
204596_s_at	0.15458	6.78642	3.33666	0.00198882	0.0481791	-1.41526	STC1
209093_s_at	-0.181825	8.18165	-3.33646	0.00198991	0.0481794	-1.41575	GBA /// GBAP1
217540_at	-0.283385	5.24309	-3.33568	0.00199416	0.0482149	-1.41768	NXPE3
232986_at	-0.134112	6.08497	-3.33561	0.0019945	0.0482149	-1.41783	ZNF233
209095_at	-0.456935	9.76078	-3.3356	0.0019946	0.0482149	-1.41787	DLD
210381_s_at	-0.395222	8.75555	-3.33515	0.00199705	0.0482468	-1.41898	CCKBR
212523_s_at	-0.128201	6.81708	-3.33476	0.00199917	0.0482468	-1.41993	KIAA0146 /// LOC100996383
224149_x_at	-0.25781	7.81861	-3.33462	0.00199994	0.0482468	-1.42028	SLMAP
230864_at	0.167271	9.33173	3.33453	0.00200043	0.0482468	-1.4205	NIM1
202438_x_at	-0.891417	8.25129	-3.33437	0.00200131	0.0482468	-1.42089	IDS
207980_s_at	-0.700318	6.71731	-3.33385	0.00200414	0.0482889	-1.42216	CITED2
239392_s_at	0.352556	6.40224	3.33339	0.00200667	0.0482889	-1.4233	POGK
244584_at	-0.294697	7.66525	-3.3333	0.00200715	0.0482889	-1.42351	KIAA1549L
204505_s_at	-0.215869	10.3456	-3.33326	0.00200736	0.0482889	-1.42361	DMTN
221510_s_at	0.237711	5.66054	3.3329	0.00200938	0.0483115	-1.42451	GLS
220948_s_at	-0.249891	11.6446	-3.33185	0.00201514	0.048416	-1.42709	ATP1A1
206668_s_at	-0.568253	8.03006	-3.33171	0.00201589	0.048416	-1.42742	SCAMP1
234307_s_at	-0.164477	5.98736	-3.33093	0.00202024	0.0484777	-1.42936	KIF26A
235935_at	-0.349562	8.21362	-3.33085	0.00202063	0.0484777	-1.42953	LRRC73
216323_x_at	-0.191171	9.49003	-3.32995	0.00202562	0.0485715	-1.43175	TUBA3C /// TUBA3D
200732_s_at	-0.419757	10.2171	-3.32956	0.0020278	0.0485942	-1.43272	PTP4A1
227201_at	-0.152434	7.93193	-3.32907	0.00203052	0.0485942	-1.43392	LOC643837
207050_at	-0.22164	7.36403	-3.32902	0.00203078	0.0485942	-1.43404	CACNA2D1
221217_s_at	-0.253716	11.6593	-3.32887	0.00203162	0.0485942	-1.43441	RBFOX1
231822_at	-0.237928	7.79424	-3.32861	0.00203306	0.0485942	-1.43505	CTTNBP2NL
205178_s_at	0.269662	8.42565	3.32861	0.00203308	0.0485942	-1.43506	RBBP6
222614_at	-0.556315	6.927	-3.32802	0.00203636	0.0486468	-1.43651	RWDD2B
208463_at	-0.144104	8.28125	-3.32591	0.00204814	0.048902	-1.44169	GABRA4
218593_at	0.200935	6.77465	3.3255	0.0020504	0.0489299	-1.44268	RBM28
225373_at	0.254466	8.41133	3.32456	0.00205567	0.0490296	-1.44499	C10orf54
240757_at	-0.234097	6.33029	-3.32415	0.00205798	0.0490521	-1.446	CLASP1
228562_at	0.226207	6.88905	3.324	0.00205881	0.0490521	-1.44637	ZBTB10
234304_s_at	-0.439669	6.30227	-3.32342	0.00206207	0.0490763	-1.44779	IPO11 /// IPO11-LRRC70
244543_s_at	-0.123621	6.09884	-3.32339	0.00206227	0.0490763	-1.44788	BCDIN3D-AS1
230200_at	0.192639	7.97525	3.32324	0.00206311	0.0490763	-1.44824	NSUN6
202348_s_at	-0.300491	8.01859	-3.32277	0.00206574	0.0491129	-1.44939	TOR1A
205181_at	0.123675	7.40684	3.32174	0.00207158	0.0492146	-1.45193	ZSCAN9
217858_s_at	-0.332451	9.6879	-3.32163	0.00207222	0.0492146	-1.4522	ARMCX3
218460_at	0.171966	8.69812	3.32119	0.00207469	0.0492471	-1.45327	HEATR2
227273_at	0.182477	7.2414	3.32068	0.00207757	0.0492895	-1.45452	---
212038_s_at	-0.443585	10.7857	-3.32022	0.00208016	0.0493249	-1.45564	VDAC1
201068_s_at	-0.263736	9.92783	-3.31976	0.00208282	0.0493616	-1.45679	PSMC2
211382_s_at	-0.234127	8.20854	-3.31954	0.00208407	0.0493652	-1.45733	TACC2
219575_s_at	-0.271995	7.56885	-3.31934	0.00208519	0.0493657	-1.45781	COG8 /// PDF
235630_at	-0.138252	7.83526	-3.31868	0.00208893	0.0494281	-1.45943	---
201764_at	0.143761	10.1085	3.31777	0.00209411	0.0495244	-1.46165	TMEM106C
238585_at	-0.305597	8.90264	-3.31702	0.00209841	0.049583	-1.4635	GTDC1
238762_at	0.237838	6.31318	3.31695	0.0020988	0.049583	-1.46366	MTHFD2L
208784_s_at	-0.197199	10.2843	-3.31671	0.00210019	0.0495897	-1.46426	KLHDC3
235792_x_at	0.147422	8.61	3.3164	0.00210198	0.0496058	-1.46502	PIK3C2A
200030_s_at	-0.40707	12.1044	-3.31607	0.00210388	0.0496244	-1.46583	SLC25A3
204399_s_at	-0.17242	7.68246	-3.31551	0.00210711	0.0496289	-1.46721	EML2
229182_at	-0.13608	7.96099	-3.3155	0.00210715	0.0496289	-1.46723	MIR4723 /// TMEM199
212885_at	0.133303	8.21199	3.31541	0.00210768	0.0496289	-1.46746	MPHOSPH10
215533_s_at	-0.272105	7.88776	-3.31509	0.0021095	0.0496289	-1.46824	UBE4B
212723_at	0.4443	7.39999	3.31484	0.00211094	0.0496289	-1.46885	JMJD6
203381_s_at	0.671045	9.91738	3.31464	0.00211207	0.0496289	-1.46933	APOE
204608_at	-0.229122	7.01268	-3.3142	0.00211462	0.0496289	-1.47041	ASL
201315_x_at	0.597531	9.86558	3.314	0.00211581	0.0496289	-1.47092	IFITM2
213466_at	-0.229301	8.12338	-3.31391	0.00211628	0.0496289	-1.47112	RAB40C
230806_s_at	-0.168742	8.0532	-3.31385	0.00211664	0.0496289	-1.47127	FAM65A
203517_at	-0.283162	8.52138	-3.31374	0.0021173	0.0496289	-1.47155	MTX2
218819_at	0.297719	8.62735	3.31373	0.00211736	0.0496289	-1.47158	INTS6
207501_s_at	-0.632451	7.93988	-3.31312	0.00212088	0.0496422	-1.47307	FGF12
211789_s_at	-0.119676	5.31972	-3.31298	0.00212165	0.0496422	-1.47339	MLXIP
213289_at	-0.292972	7.63002	-3.31292	0.00212203	0.0496422	-1.47356	APOOL
221675_s_at	0.274916	9.47788	3.31286	0.00212236	0.0496422	-1.4737	CHPT1
239770_at	0.165341	7.60931	3.31126	0.00213167	0.0498338	-1.47763	ESYT3
208712_at	-0.239628	7.1852	-3.3108	0.00213431	0.0498697	-1.47875	CCND1
207431_s_at	-0.294574	8.58064	-3.31061	0.00213544	0.04987	-1.47922	DEGS1
212155_at	-0.185225	11.3272	-3.3102	0.0021378	0.0498767	-1.48021	RNF187
208890_s_at	0.245428	8.85841	3.31017	0.00213802	0.0498767	-1.4803	PLXNB2
222473_s_at	0.472917	9.01795	3.30999	0.00213907	0.0498767	-1.48074	ERBB2IP
209250_at	0.1687	8.5712	3.3095	0.00214188	0.0499163	-1.48193	DEGS1
224307_x_at	-0.227016	7.41166	-3.30919	0.00214373	0.0499334	-1.4827	MAGI3
202003_s_at	0.274349	8.57106	3.30836	0.00214855	0.0499993	-1.48472	ACAA2
221613_s_at	0.19798	9.35712	3.30832	0.00214879	0.0499993	-1.48482	ZFAND6
219779_at	0.268267	8.57999	3.30778	0.00215197	0.050018	-1.48615	ZFHX4
224789_at	0.205689	8.88108	3.30727	0.00215495	0.050018	-1.48739	DCAF12
218007_s_at	0.304109	9.78066	3.30718	0.00215551	0.050018	-1.48763	RPS27L
230697_at	-0.353456	6.82979	-3.30713	0.0021558	0.050018	-1.48775	BBS5
202891_at	-0.166915	9.54515	-3.30711	0.0021559	0.050018	-1.48779	NIT1
241573_at	-0.138265	6.11803	-3.30704	0.0021563	0.050018	-1.48795	LOC100505735
227321_at	-0.2848	8.45879	-3.30674	0.00215806	0.0500239	-1.48869	GATS
239320_at	-0.358494	8.07575	-3.30662	0.00215878	0.0500239	-1.48899	LRRC4B
225007_at	0.189183	9.13145	3.30635	0.00216039	0.0500354	-1.48966	G3BP1
205017_s_at	-0.389531	8.74512	-3.306	0.00216241	0.0500388	-1.4905	MBNL2
213622_at	-0.289082	8.84776	-3.30582	0.0021635	0.0500388	-1.49095	COL9A2
225894_at	-0.221442	8.45835	-3.30543	0.00216579	0.0500388	-1.4919	SYNPO2
209293_x_at	0.309957	7.88367	3.30542	0.00216587	0.0500388	-1.49194	ID4
219425_at	-0.181431	10.9899	-3.30524	0.0021669	0.0500388	-1.49236	SULT4A1
225467_s_at	-0.153517	8.12842	-3.30518	0.00216724	0.0500388	-1.49251	RDH13
226791_at	-0.264633	10.0891	-3.30495	0.00216864	0.0500416	-1.49308	KIFC2
228220_at	0.248388	8.53529	3.30478	0.0021696	0.0500416	-1.49348	FCHO2
225252_at	-0.178374	10.0773	-3.30429	0.00217253	0.0500833	-1.49469	SRXN1
223201_s_at	0.14402	6.54027	3.30385	0.00217513	0.0501174	-1.49577	TMEM164
222470_s_at	-0.258663	8.36978	-3.30281	0.00218129	0.0501916	-1.49831	UQCC
225662_at	0.279447	5.86609	3.30278	0.00218149	0.0501916	-1.49839	ZAK
210755_at	0.159871	5.37595	3.30269	0.00218204	0.0501916	-1.49862	HGF
212553_at	0.152594	9.85343	3.3024	0.00218375	0.0501916	-1.49932	RPRD2
230816_at	-0.286305	8.68273	-3.30228	0.00218446	0.0501916	-1.49961	---
222005_s_at	-0.359285	11.4152	-3.30196	0.00218633	0.0501916	-1.50038	GNG3
224263_x_at	-0.118589	6.84628	-3.30192	0.00218659	0.0501916	-1.50049	ZAN
240097_at	-0.115219	9.30087	-3.3018	0.00218731	0.0501916	-1.50079	---
205398_s_at	-0.190932	7.1562	-3.30126	0.00219051	0.0502394	-1.5021	SMAD3
208792_s_at	0.251794	11.6565	3.30076	0.0021935	0.0502821	-1.50333	CLU
239258_at	0.266517	5.13765	3.30051	0.002195	0.0502907	-1.50394	---
228954_at	-0.168913	8.30875	-3.3002	0.00219686	0.0503077	-1.5047	LYSMD4
237040_at	0.175291	6.32742	3.29986	0.00219887	0.050328	-1.50552	CWF19L2
226740_x_at	0.211263	10.5393	3.29954	0.00220079	0.0503462	-1.50631	LOC101059961 /// LOC101060202 /// LOC101060362 /// LOC101060684 /// NBPF10
202661_at	0.289663	6.2522	3.29923	0.00220265	0.0503629	-1.50706	ITPR2
224310_s_at	-0.152222	5.5199	-3.29882	0.00220513	0.0503834	-1.50808	BCL11B
211836_s_at	-0.590792	10.3122	-3.29811	0.00220941	0.0503834	-1.50982	MOG
236617_at	0.268558	7.85254	3.2981	0.00220948	0.0503834	-1.50985	---
208363_s_at	-0.414403	6.86104	-3.29805	0.00220973	0.0503834	-1.50995	INPP4A
208433_s_at	-0.205349	8.73262	-3.29797	0.00221024	0.0503834	-1.51016	LRP8
229261_at	0.312681	6.65765	3.29779	0.00221135	0.0503834	-1.51061	---
219806_s_at	0.184701	7.66179	3.29754	0.00221281	0.0503834	-1.5112	SMCO4
202046_s_at	-0.281727	7.79905	-3.29743	0.0022135	0.0503834	-1.51148	ARHGAP35
228442_at	0.129615	5.88408	3.2974	0.00221367	0.0503834	-1.51155	NFATC2
216184_s_at	-0.335642	7.73028	-3.2963	0.00222033	0.0504546	-1.51425	RIMS1
235927_at	0.373192	7.17698	3.29629	0.00222037	0.0504546	-1.51426	XPO1
202327_s_at	-0.321218	7.85457	-3.29614	0.0022213	0.0504546	-1.51464	LOC101060429 /// PKD1
213453_x_at	-0.220154	13.5362	-3.29614	0.0022213	0.0504546	-1.51464	GAPDH
232753_at	0.173542	6.76565	3.29528	0.00222646	0.0505463	-1.51673	ZNF346
205871_at	0.295178	5.26037	3.29492	0.00222864	0.0505483	-1.5176	PLGLA /// PLGLB1 /// PLGLB2
201246_s_at	-0.222878	9.40541	-3.2949	0.00222881	0.0505483	-1.51767	OTUB1
227698_s_at	-0.226736	8.92542	-3.29437	0.00223199	0.0505947	-1.51895	RAB40C
226968_at	0.344967	8.87304	3.29342	0.00223781	0.0506976	-1.52129	KIF1B
216604_s_at	-0.256397	8.74943	-3.29325	0.00223879	0.0506976	-1.52169	SLC7A8
215325_x_at	-0.247559	5.77596	-3.29288	0.00224105	0.05072	-1.52259	C19orf26
200605_s_at	-0.514616	11.5203	-3.29272	0.00224204	0.05072	-1.52299	PRKAR1A
236163_at	0.271546	8.28264	3.2906	0.00225504	0.0509615	-1.52818	LIX1
216603_at	-0.162074	8.58166	-3.29045	0.00225592	0.0509615	-1.52853	SLC7A8
209102_s_at	0.240704	9.18706	3.29033	0.00225667	0.0509615	-1.52883	HBP1
201045_s_at	-0.280746	7.49115	-3.29023	0.00225727	0.0509615	-1.52907	RAB6A
211515_s_at	-0.27295	7.46973	-3.29002	0.0022586	0.0509658	-1.5296	DSTYK
232216_at	0.274381	7.30373	3.28943	0.00226222	0.0509823	-1.53104	YME1L1
217981_s_at	-0.260055	7.67665	-3.2893	0.00226302	0.0509823	-1.53135	TIMM10B
221307_at	-0.20355	7.38021	-3.28925	0.00226332	0.0509823	-1.53148	KCNIP1
208869_s_at	-0.238777	9.3995	-3.28915	0.00226391	0.0509823	-1.53171	GABARAPL1
201729_s_at	-0.238051	8.99906	-3.28897	0.00226502	0.0509823	-1.53215	KIAA0100
210086_at	-0.178728	8.5743	-3.28854	0.00226769	0.0510168	-1.53321	HR
231698_at	-0.132896	6.77322	-3.28813	0.00227021	0.0510478	-1.53421	FLJ36848
203297_s_at	0.227008	9.17941	3.28673	0.00227884	0.0512042	-1.53761	JARID2
229736_at	-0.125252	7.45092	-3.28663	0.00227945	0.0512042	-1.53786	TMEM86B
206667_s_at	-0.796805	7.11105	-3.28572	0.00228515	0.0512093	-1.5401	SCAMP1
218794_s_at	0.136291	8.84566	3.28563	0.00228566	0.0512093	-1.5403	TXNL4B
215080_s_at	-0.34516	6.80182	-3.28556	0.00228614	0.0512093	-1.54048	AGAP2
[truncated: 42,795 more rows]

## Sheet: PD_prefrontalcortex_limma
Parkinson's disease prefrontal cortex (GSE20295).
ID	logFC	AveExpr	t	P.Value	adj.P.Val	B	Gene Symbol
218577_at	-1.39624	7.17815	-6.79978	1.87e-07	0.00383485	6.96254	LRRC40
203039_s_at	-1.16096	8.19601	-6.54729	3.67e-07	0.00383485	6.36655	NDUFS1
201485_s_at	-1.44348	7.90519	-6.4193	5.18e-07	0.00383485	6.06133	RCN2
207790_at	0.29814	5.91561	5.76523	3.09e-06	0.0149228	4.47306	LRRC1
202245_at	0.718853	9.51484	5.63632	4.4e-06	0.0149228	4.15532	LSS
214352_s_at	-1.41869	9.29808	-5.57179	5.26e-06	0.0149228	3.99582	KRAS
211452_x_at	0.761616	11.6445	5.55836	5.46e-06	0.0149228	3.96257	LRRFIP1
218197_s_at	-2.02546	6.69035	-5.55564	5.5e-06	0.0149228	3.95586	OXR1
205593_s_at	0.374504	7.3238	5.48933	6.61e-06	0.0149228	3.79159	PDE9A
204428_s_at	0.257643	6.48434	5.48339	6.72e-06	0.0149228	3.77685	LCAT
217679_x_at	1.01879	9.53913	5.43824	7.61e-06	0.0153709	3.66484	---
201680_x_at	0.449347	8.82529	5.39215	8.65e-06	0.0158361	3.55039	SRRT
215303_at	-1.43162	7.05988	-5.31396	1.07e-05	0.0158361	3.35597	DCLK1
201087_at	0.680537	8.25561	5.29928	1.12e-05	0.0158361	3.31944	PXN
220750_s_at	0.343037	7.12966	5.26701	1.22e-05	0.0158361	3.23911	LEPRE1
213113_s_at	0.452086	7.89647	5.26508	1.23e-05	0.0158361	3.2343	SLC43A3
218838_s_at	0.398276	7.43068	5.23486	1.34e-05	0.0158361	3.15902	TTC31
203538_at	-0.597516	9.73948	-5.22152	1.39e-05	0.0158361	3.12578	CAMLG
204679_at	-1.36512	9.28095	-5.18742	1.52e-05	0.0158361	3.0408	KCNK1
213734_at	-1.67982	8.98044	-5.187	1.53e-05	0.0158361	3.03974	RFC5
209110_s_at	0.637291	9.22973	5.15545	1.67e-05	0.0158361	2.96107	RGL2
214427_at	0.502963	8.63833	5.12828	1.8e-05	0.0158361	2.89331	NOP2
208137_x_at	0.569602	8.68996	5.12145	1.83e-05	0.0158361	2.87628	ZNF611
216614_at	0.224674	5.54057	5.11663	1.86e-05	0.0158361	2.86424	---
207730_x_at	0.732962	10.549	5.11545	1.86e-05	0.0158361	2.8613	---
216306_x_at	0.755683	8.38891	5.09238	1.98e-05	0.0158361	2.80375	MIR4745 /// PTBP1
201195_s_at	0.713725	9.59559	5.07076	2.11e-05	0.0158361	2.74977	SLC7A5
209582_s_at	-1.12219	6.55374	-5.06187	2.16e-05	0.0158361	2.7276	CD200
201904_s_at	0.795422	8.90054	5.05215	2.22e-05	0.0158361	2.70332	CTDSPL
200760_s_at	-1.38932	9.08318	-5.04453	2.27e-05	0.0158361	2.68432	ARL6IP5
214799_at	0.747722	7.02238	5.04272	2.28e-05	0.0158361	2.67979	NFASC
213639_s_at	0.429935	7.70194	5.04017	2.29e-05	0.0158361	2.67342	ZNF500
206789_s_at	0.647213	7.75409	5.03114	2.35e-05	0.0158361	2.65089	POU2F1
213148_at	0.505791	8.1411	5.00863	2.5e-05	0.0160492	2.59469	C2orf72
212742_at	-0.563547	6.59071	-5.00511	2.53e-05	0.0160492	2.58591	LOC101060478 /// RNF115
208238_x_at	0.560281	10.2648	4.97361	2.76e-05	0.0170281	2.50726	---
212274_at	0.858973	9.26062	4.95335	2.92e-05	0.0171515	2.45665	LPIN1
212217_at	-1.49682	8.81446	-4.95152	2.93e-05	0.0171515	2.45209	PREPL
202919_at	-0.678064	9.27061	-4.92544	3.15e-05	0.0179654	2.38696	MOB4
211727_s_at	-1.02409	7.50397	-4.88485	3.53e-05	0.0184024	2.28558	COX11
208737_at	-1.01219	9.18676	-4.88196	3.56e-05	0.0184024	2.27839	ATP6V1G1
222252_x_at	0.565743	8.37413	4.86365	3.74e-05	0.0184024	2.23265	UBQLN4
206169_x_at	0.925558	8.25774	4.85513	3.83e-05	0.0184024	2.21137	ZC3H7B
212680_x_at	0.340054	7.32396	4.85422	3.84e-05	0.0184024	2.2091	PPP1R14B
213700_s_at	0.409573	7.32169	4.83209	4.09e-05	0.0184024	2.15384	PKM
213496_at	-1.59721	8.996	-4.82267	4.19e-05	0.0184024	2.13033	LPPR4
202819_s_at	0.31641	7.04153	4.82199	4.2e-05	0.0184024	2.12863	TCEB3
218155_x_at	0.615328	8.47871	4.81706	4.26e-05	0.0184024	2.11632	TSR1
206548_at	0.464621	5.56661	4.81343	4.3e-05	0.0184024	2.10725	---
215404_x_at	0.550692	9.54032	4.81113	4.33e-05	0.0184024	2.10151	FGFR1
208670_s_at	-1.25185	7.69316	-4.80961	4.35e-05	0.0184024	2.09773	EID1
202170_s_at	-1.19817	6.62949	-4.80855	4.36e-05	0.0184024	2.09507	AASDHPPT
203181_x_at	-0.902102	10.1881	-4.7962	4.51e-05	0.0184024	2.06425	SRPK2
204153_s_at	0.379482	6.7744	4.79194	4.57e-05	0.0184024	2.05361	MFNG
204061_at	0.470038	6.28348	4.79117	4.58e-05	0.0184024	2.05168	PRKX
212421_at	0.98994	8.16003	4.78627	4.64e-05	0.0184024	2.03946	KIAA0930
214096_s_at	0.484545	9.47932	4.75641	5.04e-05	0.0190985	1.96493	SHMT2
205590_at	-0.954772	7.91017	-4.75404	5.07e-05	0.0190985	1.95901	RASGRP1
214715_x_at	0.789226	10.5395	4.75403	5.07e-05	0.0190985	1.95899	ZNF160
202519_at	0.800617	6.88447	4.7373	5.31e-05	0.0196021	1.91724	MLXIP
218568_at	-0.738973	7.48035	-4.7326	5.38e-05	0.0196021	1.90551	AGK
216399_s_at	-0.41518	6.66264	-4.72495	5.5e-05	0.0196991	1.88641	SCAPER
208634_s_at	0.74675	11.2215	4.70636	5.79e-05	0.02041	1.84004	MACF1
212890_at	0.351127	8.46972	4.69821	5.92e-05	0.0205496	1.81971	SLC38A10
219257_s_at	0.341738	7.42892	4.69017	6.05e-05	0.0206889	1.79965	SPHK1
214780_s_at	0.411306	7.7143	4.65844	6.61e-05	0.022245	1.72054	MYO9B
213701_at	-1.06559	8.1186	-4.64669	6.83e-05	0.0226372	1.69124	C12orf29
208082_x_at	0.303331	9.18922	4.61935	7.36e-05	0.023882	1.6231	MKRN4P /// MKRN4P
204237_at	-0.621706	5.69793	-4.6167	7.42e-05	0.023882	1.61649	GULP1
215375_x_at	0.326257	6.33474	4.60395	7.68e-05	0.0243848	1.58474	LRRFIP1
216206_x_at	0.570764	7.29762	4.59013	7.98e-05	0.0249781	1.55029	MAP2K7
203576_at	0.461248	7.52396	4.56996	8.44e-05	0.0250164	1.50009	BCAT2
212567_s_at	0.493566	9.64266	4.56872	8.47e-05	0.0250164	1.49698	MAP4
208673_s_at	-0.98266	7.6103	-4.56716	8.51e-05	0.0250164	1.49311	SRSF3
216459_x_at	0.175887	4.95333	4.55296	8.85e-05	0.0250164	1.45775	DDR1-AS1
210951_x_at	0.318523	7.00813	4.55146	8.88e-05	0.0250164	1.45401	RAB27A
221876_at	0.354612	8.11711	4.54693	8.99e-05	0.0250164	1.44276	ZNF783
213623_at	-1.18404	5.93341	-4.53799	9.22e-05	0.0250164	1.4205	KIF3A
201409_s_at	-0.59556	8.68365	-4.53212	9.37e-05	0.0250164	1.40589	PPP1CB
207365_x_at	0.444217	11.224	4.53099	9.4e-05	0.0250164	1.40309	USP34
212243_at	-0.439112	8.96963	-4.52765	9.49e-05	0.0250164	1.39478	GCOM1 /// POLR2M
200768_s_at	0.465561	10.499	4.52448	9.57e-05	0.0250164	1.3869	MAT2A
215873_x_at	0.399994	8.1114	4.52416	9.58e-05	0.0250164	1.38609	ABCC10
209065_at	-0.938799	8.86563	-4.51991	9.69e-05	0.0250164	1.37553	UQCRB
210405_x_at	0.240546	7.211	4.51933	9.71e-05	0.0250164	1.37408	TNFRSF10B
203078_at	-0.27661	5.03536	-4.51806	9.74e-05	0.0250164	1.37092	CUL2
201142_at	-0.558702	8.55009	-4.51598	9.8e-05	0.0250164	1.36574	EIF2S1
211271_x_at	0.495031	7.6934	4.50345	0.000101417	0.0254039	1.33458	MIR4745 /// PTBP1
220081_x_at	0.591336	9.49659	4.50217	0.000101776	0.0254039	1.3314	HSD17B7
212382_at	-1.69892	8.03384	-4.49485	0.000103851	0.025462	1.31321	TCF4
212229_s_at	-1.04463	8.37846	-4.49167	0.000104765	0.025462	1.30532	FBXO21
203338_at	-0.835683	7.35498	-4.48932	0.000105447	0.025462	1.29947	PPP2R5E
203514_at	0.413093	8.25639	4.46609	0.000112422	0.0262929	1.24174	MAP3K3
211316_x_at	0.532282	8.76639	4.4654	0.000112636	0.0262929	1.24002	CFLAR
209860_s_at	-0.678953	9.22585	-4.45973	0.000114409	0.0262929	1.22595	ANXA7
201133_s_at	-1.44975	9.56625	-4.45937	0.000114523	0.0262929	1.22505	PJA2
214064_at	0.698896	7.88092	4.45848	0.000114806	0.0262929	1.22283	TF
214596_at	-1.06437	9.01105	-4.45022	0.000117446	0.0263367	1.20233	CHRM3
213954_at	-1.18521	5.85555	-4.44323	0.000119732	0.0263367	1.18496	FAM169A
206114_at	-1.26887	9.20973	-4.43893	0.000121157	0.0263367	1.1743	EPHA4
216187_x_at	0.698092	11.6669	4.43769	0.000121572	0.0263367	1.17122	---
209294_x_at	0.319733	7.49513	4.43642	0.000121998	0.0263367	1.16806	TNFRSF10B
215553_x_at	0.513624	9.47644	4.43609	0.00012211	0.0263367	1.16724	---
200719_at	-0.582369	9.02775	-4.42696	0.000125218	0.0264975	1.14459	SKP1
207877_s_at	0.311989	7.3154	4.42081	0.000127359	0.0264975	1.12931	NVL
203823_at	0.427341	8.56166	4.42036	0.000127517	0.0264975	1.12819	RGS3
219196_at	-1.25222	7.9484	-4.41994	0.000127664	0.0264975	1.12715	SCG3
202723_s_at	0.555584	7.80117	4.41666	0.000128819	0.0264975	1.11903	FOXO1
212816_s_at	0.516621	6.86008	4.41167	0.000130603	0.0266179	1.10664	CBS
213749_at	0.344572	7.66447	4.39591	0.000136392	0.0275449	1.06756	MASP1
204327_s_at	0.252058	6.83153	4.38575	0.00014026	0.0280109	1.04235	ZNF202
216751_at	0.313759	7.00832	4.38326	0.000141221	0.0280109	1.0362	---
219158_s_at	-0.625421	6.38944	-4.36968	0.000146594	0.028498	1.00255	NAA15
78495_at	0.249754	7.40922	4.36936	0.000146727	0.028498	1.00173	ZNF783
203029_s_at	-0.904394	9.8308	-4.36104	0.000150118	0.028498	0.981144	PTPRN2
217586_x_at	0.638628	8.01515	4.35415	0.000152991	0.028498	0.964061	---
212015_x_at	0.518438	7.70073	4.352	0.000153898	0.028498	0.958732	MIR4745 /// PTBP1
222372_at	0.421796	6.81962	4.34945	0.000154978	0.028498	0.952431	MAGI1
221476_s_at	-0.484855	12.4294	-4.34773	0.000155715	0.028498	0.948158	RPL15
200729_s_at	-1.35368	7.8688	-4.34765	0.000155748	0.028498	0.947965	ACTR2
211270_x_at	0.762843	8.77622	4.34632	0.000156319	0.028498	0.944667	PTBP1
215255_at	0.411129	6.5249	4.34588	0.000156505	0.028498	0.943597	IGSF9B
215268_at	0.367435	5.40136	4.33775	0.000160042	0.0289052	0.923457	KIAA0754
218714_at	0.442168	7.95028	4.3317	0.000162724	0.0291525	0.908485	PRR14
202465_at	0.377185	6.29878	4.31488	0.000170414	0.0297845	0.866881	PCOLCE
203182_s_at	-0.923146	8.82066	-4.31401	0.000170821	0.0297845	0.864731	SRPK2
214594_x_at	0.872859	9.46784	4.31114	0.000172175	0.0297845	0.857617	ATP8B1
216859_x_at	0.440984	8.37813	4.31034	0.00017255	0.0297845	0.855653	---
213900_at	0.630923	8.03652	4.3069	0.000174187	0.0297845	0.847147	FAM189A2
207842_s_at	0.65541	9.38835	4.30668	0.000174296	0.0297845	0.846585	CASC3
204278_s_at	-0.507948	6.87878	-4.29364	0.000180641	0.0301742	0.814367	EBAG9
52255_s_at	0.641924	9.04793	4.28939	0.000182761	0.0301742	0.803856	COL5A3
218625_at	-1.27304	9.96699	-4.28741	0.000183754	0.0301742	0.798974	NRN1
203998_s_at	-2.66208	7.32613	-4.28604	0.00018445	0.0301742	0.79557	SYT1
215208_x_at	0.519039	6.53188	4.28579	0.000184573	0.0301742	0.794969	RPL35A
212054_x_at	0.290339	8.95252	4.28549	0.000184726	0.0301742	0.794222	TBC1D9B
210555_s_at	0.36395	6.66929	4.27758	0.000188778	0.0305437	0.774676	NFATC3
204732_s_at	-0.911237	6.17753	-4.27573	0.000189738	0.0305437	0.770104	TRIM23
211423_s_at	-0.85056	9.09017	-4.26955	0.000192981	0.0307739	0.754835	SC5D
221727_at	-1.29728	8.89806	-4.26774	0.000193939	0.0307739	0.750377	SUB1
222104_x_at	0.522064	8.41839	4.26507	0.000195364	0.0307802	0.743779	GTF2H3
218425_at	0.353106	7.05263	4.26139	0.000197343	0.0308731	0.7347	RNF216
205105_at	1.01574	7.92234	4.23978	0.00020938	0.0320215	0.681364	MAN2A1
205182_s_at	0.410739	8.85355	4.23842	0.000210159	0.0320215	0.678021	ZNF324
210598_at	0.22904	6.27353	4.23789	0.000210468	0.0320215	0.676699	---
215604_x_at	0.606458	9.33715	4.23652	0.000211258	0.0320215	0.673321	---
219632_s_at	0.321996	6.46718	4.23542	0.000211891	0.0320215	0.670626	SHPK /// TRPV1
207758_at	0.390235	6.27146	4.21734	0.000222642	0.0334188	0.626049	---
202531_at	0.395426	7.07765	4.20985	0.000227253	0.033882	0.607586	IRF1
210711_at	0.260884	5.47563	4.20476	0.00023044	0.0341281	0.595044	LINC00260
218404_at	-1.43397	8.27938	-4.1995	0.000233777	0.0342675	0.582094	SNX10
213655_at	-1.41533	10.9725	-4.19842	0.000234466	0.0342675	0.579445	---
38340_at	0.552902	9.87899	4.19494	0.000236709	0.0343692	0.570871	HIP1R
219678_x_at	0.482931	7.76341	4.18597	0.000242584	0.0349935	0.548791	DCLRE1C
35254_at	0.159393	7.71505	4.18204	0.000245208	0.0351438	0.539103	TRAFD1
201456_s_at	-0.601529	6.66526	-4.17786	0.00024802	0.0351887	0.528834	BUB3
209797_at	-0.648562	8.15505	-4.17688	0.000248689	0.0351887	0.526408	CNPY2
212144_at	0.570477	9.58751	4.1733	0.000251133	0.0353096	0.517603	SUN2
216697_at	0.137997	5.24118	4.16766	0.000255027	0.0356316	0.503747	TRIO
208734_x_at	-1.36394	8.22261	-4.1553	0.000263779	0.0357183	0.473362	RAB2A
200728_at	-1.35489	9.4207	-4.15509	0.000263931	0.0357183	0.472846	ACTR2
220352_x_at	0.427985	8.76619	4.15381	0.000264856	0.0357183	0.469697	FLJ42627
202189_x_at	0.638792	8.44486	4.15237	0.000265897	0.0357183	0.466164	MIR4745 /// PTBP1
207436_x_at	0.477463	10.3228	4.15184	0.000266285	0.0357183	0.464852	---
202169_s_at	-1.33594	9.48718	-4.1518	0.000266313	0.0357183	0.464756	AASDHPPT
202742_s_at	-1.57165	8.52292	-4.15099	0.000266902	0.0357183	0.462766	PRKACB
220253_s_at	-0.271372	5.14667	-4.13959	0.000275337	0.0366115	0.434752	LRP12
206130_s_at	0.318845	7.50043	4.13684	0.000277408	0.0366115	0.428005	ASGR2
201486_at	-0.92971	7.69666	-4.13538	0.000278521	0.0366115	0.424402	RCN2
219167_at	0.565953	7.5535	4.13052	0.00028223	0.0367252	0.41249	RASL12
212841_s_at	0.439597	6.70362	4.12992	0.000282692	0.0367252	0.411018	PPFIBP2
200056_s_at	-0.709999	6.32698	-4.12681	0.000285104	0.0368232	0.40337	C1D
201967_at	0.627936	8.60236	4.11702	0.000292813	0.0375151	0.379352	RBM6
204467_s_at	-0.922213	10.113	-4.11574	0.000293839	0.0375151	0.376205	SNCA
212604_at	-0.633289	7.63931	-4.11151	0.000297248	0.0377335	0.36582	MRPS31
207719_x_at	-0.5571	8.99128	-4.10736	0.000300622	0.0378911	0.35566	CEP170
212453_at	-0.954553	8.58085	-4.10219	0.000304885	0.0378911	0.342985	KIAA1279
219397_at	-0.481945	8.79291	-4.10124	0.00030568	0.0378911	0.340641	COQ10B
222034_at	0.574281	6.34484	4.10059	0.00030622	0.0378911	0.339053	GNB2L1 /// SNORD95 /// SNORD96A
209438_at	0.44981	6.6999	4.0947	0.000311176	0.0378911	0.324603	PHKA2
205872_x_at	-0.74746	9.22404	-4.09461	0.000311251	0.0378911	0.324385	LOC101060353 /// PDE4DIP
219396_s_at	0.417095	8.24395	4.09154	0.000313858	0.0378911	0.316879	MIR631 /// NEIL1
219328_at	0.22055	7.85898	4.0914	0.000313976	0.0378911	0.316539	DDX31
218354_at	-0.499802	8.12624	-4.08959	0.000315534	0.0378911	0.312083	TRAPPC2L
205128_x_at	0.394085	7.53896	4.08957	0.000315546	0.0378911	0.31205	PTGS1
217438_at	0.425981	6.1363	4.08521	0.000319316	0.0381377	0.30136	---
214731_at	0.480107	7.26154	4.08274	0.000321469	0.0381895	0.295312	---
215529_x_at	0.475566	11.0258	4.079	0.00032476	0.0383752	0.286146	DIP2A
210679_x_at	0.818856	9.64674	4.06671	0.000335796	0.0389709	0.256074	---
201074_at	0.374926	7.4123	4.06283	0.000339363	0.0389709	0.246565	SMARCC1
213380_x_at	0.337476	7.63737	4.06232	0.000339833	0.0389709	0.245319	LOC101060347 /// MST1 /// MST1L /// MST1P2
207305_s_at	-0.556018	8.58449	-4.0591	0.000342821	0.0389709	0.237442	TRAPPC8
38766_at	0.148678	7.51865	4.05803	0.000343815	0.0389709	0.234835	LOC100862671 /// SRCAP
204678_s_at	-0.910749	7.02071	-4.05566	0.000346043	0.0389709	0.229023	KCNK1
64942_at	0.243617	9.33	4.05551	0.00034618	0.0389709	0.228669	GPR153
208626_s_at	0.343625	10.0021	4.05376	0.000347837	0.0389709	0.22437	VAT1
215824_at	0.198935	5.49507	4.05217	0.000349339	0.0389709	0.220493	---
214752_x_at	0.60844	7.68466	4.05133	0.000350136	0.0389709	0.218443	FLNA
207699_at	0.337482	7.72345	4.04935	0.000352025	0.0389709	0.213601	ZFHX2
209303_at	-0.626914	8.77718	-4.04715	0.000354142	0.0389709	0.208208	NDUFS4
220796_x_at	0.552576	11.4362	4.04264	0.000358501	0.0389709	0.197202	SLC35E1
213026_at	-0.922536	7.22433	-4.04149	0.000359629	0.0389709	0.194375	ATG12
200711_s_at	-0.50077	11.6922	-4.04003	0.000361061	0.0389709	0.1908	SKP1
201854_s_at	-0.662817	8.87881	-4.03996	0.000361129	0.0389709	0.190629	ATMIN
204078_at	0.218767	6.67468	4.03875	0.000362317	0.0389709	0.187674	LEPREL4
215887_at	0.415739	8.12324	4.03165	0.000369366	0.0389709	0.170339	ZNF277
213444_at	0.360565	8.63254	4.02744	0.000373613	0.0389709	0.160054	ZNF862
202273_at	0.347666	8.04973	4.02578	0.000375302	0.0389709	0.155995	PDGFRB
215518_at	-0.482906	7.98234	-4.02542	0.000375672	0.0389709	0.155109	STXBP5L
203726_s_at	0.362692	6.8371	4.02539	0.000375697	0.0389709	0.15505	LAMA3
202440_s_at	0.438927	8.44503	4.02533	0.000375758	0.0389709	0.154902	ST5
204387_x_at	0.388715	9.30778	4.02502	0.000376075	0.0389709	0.154145	MRP63
214553_s_at	-1.35925	8.76807	-4.02208	0.000379092	0.0389709	0.146956	ARPP19
213959_s_at	-0.16548	5.17999	-4.02183	0.000379341	0.0389709	0.146365	RPGRIP1L
215373_x_at	0.640951	9.53152	4.02136	0.000379835	0.0389709	0.145196	---
218847_at	0.609736	6.88572	4.01817	0.000383132	0.0389709	0.13742	IGF2BP2
203379_at	0.361822	6.83888	4.01676	0.000384599	0.0389709	0.133982	RPS6KA1
201340_s_at	-1.99195	9.36777	-4.01621	0.000385176	0.0389709	0.132635	ENC1
213437_at	0.615281	7.70873	4.01612	0.000385272	0.0389709	0.13241	RUFY3
209702_at	-0.469145	10.5756	-4.01477	0.00038668	0.0389709	0.12913	FTO
221621_at	0.22956	5.78115	4.01381	0.000387691	0.0389709	0.126779	LINC00338 /// SCARNA16
220720_x_at	0.775656	9.35838	4.00794	0.000393918	0.0392543	0.112447	MZT2B
215907_at	0.459759	7.87987	4.00761	0.000394271	0.0392543	0.111642	---
203723_at	0.937004	9.9733	4.00617	0.000395812	0.0392543	0.108133	ITPKB
201599_at	-0.917225	10.5334	-4.00108	0.000401317	0.0394403	0.0957096	OAT
218439_s_at	-0.423139	7.36228	-3.99753	0.000405189	0.0394403	0.0870721	COMMD10
213089_at	0.941812	7.92528	3.99659	0.000406224	0.0394403	0.0847779	LOC100272216
217713_x_at	0.537851	7.95001	3.99558	0.000407337	0.0394403	0.0823174	---
218639_s_at	0.340636	7.46583	3.99472	0.00040829	0.0394403	0.0802167	ZXDC
34206_at	0.28101	8.22803	3.99468	0.00040834	0.0394403	0.0801066	ARAP1
212551_at	-1.35309	9.08359	-3.99304	0.000410159	0.0394445	0.0761081	CAP2
200791_s_at	0.699653	8.16253	3.98601	0.000418048	0.0399439	0.0589737	IQGAP1
209039_x_at	0.307119	8.52327	3.98521	0.000418948	0.0399439	0.0570398	EHD1
41856_at	0.245032	9.28981	3.97852	0.000426612	0.0404189	0.040738	UNC5B
208614_s_at	0.43507	8.73973	3.97663	0.000428807	0.0404189	0.0361231	FLNB
212585_at	-0.942074	8.40036	-3.97442	0.000431371	0.0404189	0.0307614	OSBPL8
50221_at	0.410388	6.80752	3.97382	0.000432072	0.0404189	0.029302	TFEB
215587_x_at	0.426161	8.34055	3.97301	0.000433027	0.0404189	0.0273168	---
205646_s_at	0.744098	9.84052	3.97139	0.000434932	0.0404268	0.0233696	PAX6
207014_at	-1.43515	6.98979	-3.96236	0.000445689	0.0411707	0.00140117	GABRA2
212582_at	-0.941117	8.22085	-3.96097	0.000447367	0.0411707	-0.00197724	OSBPL8
207416_s_at	0.379155	7.0669	3.95969	0.000448926	0.0411707	-0.00510593	NFATC3
218513_at	-0.121753	5.19884	-3.95852	0.000450348	0.0411707	-0.00794873	TMA16
204716_at	-0.403538	6.32451	-3.9525	0.000457744	0.0415738	-0.0225947	CCDC6
201311_s_at	-0.392126	7.72255	-3.95034	0.000460425	0.0415738	-0.0278448	SH3BGRL
220071_x_at	0.530025	10.7378	3.94817	0.000463127	0.0415738	-0.0331048	HAUS2
205694_at	-0.333713	6.24199	-3.94624	0.000465554	0.0415738	-0.0378038	TYRP1
38269_at	0.253118	7.70821	3.9443	0.00046801	0.0415738	-0.0425343	PRKD2
208890_s_at	0.44533	8.23865	3.94378	0.000468657	0.0415738	-0.0437757	PLXNB2
215062_at	0.667117	7.5093	3.94161	0.000471425	0.0415738	-0.0490698	---
216134_at	0.126236	6.42694	3.94148	0.000471587	0.0415738	-0.0493788	FRMD4B
204992_s_at	-0.893562	11.578	-3.94117	0.000471982	0.0415738	-0.0501315	PFN2
212153_at	0.447938	9.93712	3.94	0.000473472	0.0415738	-0.0529651	POGZ
207507_s_at	-0.980874	10.2609	-3.93607	0.000478532	0.0418527	-0.0625212	ATP5G3
213772_s_at	0.466018	7.80338	3.92867	0.000488191	0.0423842	-0.0804831	GGA2
213400_s_at	0.728795	8.71825	3.9285	0.000488425	0.0423842	-0.0809139	TBL1X
219126_at	0.392174	8.13672	3.92209	0.000496946	0.0429559	-0.0964603	PHF10
216120_s_at	-0.520249	6.52489	-3.91627	0.000504823	0.0434676	-0.110595	ATP2B2
218794_s_at	0.295291	8.55655	3.91158	0.000511256	0.0438515	-0.121974	TXNL4B
215148_s_at	0.480866	6.77614	3.90507	0.000520318	0.0444572	-0.137763	APBA3
215611_at	0.146465	5.42376	3.89732	0.000531303	0.0450191	-0.156537	TCF12
204808_s_at	-0.38335	8.03464	-3.89645	0.000532551	0.0450191	-0.158645	TMEM5
201052_s_at	-0.348753	7.73783	-3.89616	0.000532975	0.0450191	-0.15936	PSMF1
212385_at	-0.555575	7.74587	-3.89174	0.000539366	0.0453347	-0.170071	TCF4
218273_s_at	-1.56158	8.26349	-3.88954	0.000542571	0.0453347	-0.175394	PDP1
222282_at	0.603299	7.62638	3.88709	0.000546172	0.0453347	-0.181338	---
220411_x_at	0.376595	7.52167	3.8848	0.000549547	0.0453347	-0.186873	PODNL1
219288_at	-0.962787	8.99461	-3.88427	0.000550335	0.0453347	-0.188159	C3orf14
201126_s_at	0.370653	8.75225	3.88335	0.000551696	0.0453347	-0.190378	MGAT1
205364_at	0.233935	5.98709	3.8831	0.000552066	0.0453347	-0.190981	ACOX2
215528_at	0.468108	6.95784	3.88245	0.000553037	0.0453347	-0.19256	---
212509_s_at	-0.487689	11.3998	-3.87862	0.000558772	0.0456365	-0.201829	MXRA7
206552_s_at	-1.69243	7.11267	-3.87455	0.000564937	0.0459709	-0.211686	TAC1
211105_s_at	0.484964	7.54368	3.86405	0.00058113	0.047116	-0.237072	NFATC1
212185_x_at	0.780975	13.2549	3.86195	0.000584431	0.0472114	-0.24216	MT2A
215371_at	0.212066	6.81819	3.86018	0.000587228	0.0472654	-0.246448	MED27
217928_s_at	0.253503	8.81776	3.8551	0.000595304	0.0473779	-0.258717	PPP6R3
211776_s_at	-0.939473	6.76672	-3.85464	0.000596043	0.0473779	-0.25983	EPB41L3
214298_x_at	0.35982	6.93831	3.85385	0.000597316	0.0473779	-0.261747	38961
212773_s_at	-0.853911	8.25619	-3.8512	0.00060159	0.0473779	-0.268151	TOMM20
201121_s_at	-0.7133	10.0449	-3.85068	0.000602425	0.0473779	-0.269396	PGRMC1
202507_s_at	-1.73977	9.92273	-3.85052	0.000602683	0.0473779	-0.269781	SNAP25
219956_at	0.320189	6.29424	3.84919	0.000604851	0.0473779	-0.273006	GALNT6
220889_s_at	-0.934434	6.87295	-3.84867	0.000605687	0.0473779	-0.274246	CA10
210993_s_at	0.447159	7.73556	3.84508	0.000611568	0.0474289	-0.282924	SMAD1
215600_x_at	0.618724	9.72979	3.84414	0.000613109	0.0474289	-0.285184	FBXW12
211387_x_at	0.242775	8.10266	3.8402	0.000619646	0.0474289	-0.294708	RNGTT
212213_x_at	-0.834968	9.21528	-3.83974	0.000620405	0.0474289	-0.295808	OPA1
221794_at	0.354686	7.27563	3.83956	0.000620708	0.0474289	-0.296245	DOCK6
214665_s_at	-0.802208	8.95813	-3.83772	0.000623785	0.0474289	-0.300686	CHP1
218205_s_at	1.08171	10.0138	3.83733	0.000624443	0.0474289	-0.301633	MKNK2
215012_at	0.317383	6.66467	3.83677	0.000625389	0.0474289	-0.302992	ZNF451
201329_s_at	-0.608111	7.22322	-3.83667	0.000625553	0.0474289	-0.303228	ETS2
203302_at	-0.736545	5.77015	-3.83178	0.000633819	0.0478921	-0.315016	DCK
214657_s_at	0.248295	5.75195	3.82865	0.000639172	0.0481329	-0.322566	MIR612 /// NEAT1
207749_s_at	0.28529	7.76148	3.82602	0.000643712	0.0481815	-0.328923	PPP2R3A
208899_x_at	-1.30861	9.30028	-3.8247	0.000646004	0.0481815	-0.332114	ATP6V1D
219103_at	0.191147	5.92192	3.82451	0.000646324	0.0481815	-0.332557	ASAP3
200605_s_at	-1.84346	9.32205	-3.82275	0.000649393	0.0482484	-0.336811	PRKAR1A
218106_s_at	-0.461608	7.64492	-3.81866	0.000656558	0.0486181	-0.346662	MRPS10
215828_at	0.43384	6.79681	3.81376	0.000665256	0.0490986	-0.358478	---
213762_x_at	-0.536755	9.43621	-3.81105	0.000670111	0.0492689	-0.365005	RBMX /// SNORD61
206565_x_at	0.363872	6.16006	3.81	0.000672	0.0492689	-0.367531	SMA4
215372_x_at	0.300998	6.94185	3.8042	0.000682536	0.0498768	-0.381497	MAGI1
37278_at	0.257731	8.77884	3.79902	0.000692096	0.050296	-0.393981	TAZ
214437_s_at	0.281354	5.98492	3.79836	0.000693323	0.050296	-0.395572	SHMT2
211366_x_at	0.2861	6.9986	3.79742	0.000695065	0.050296	-0.397823	CASP1
222094_at	0.163365	6.15386	3.79337	0.000702647	0.0506795	-0.407561	LOC101060714 /// LOC101060729 /// SLX1A /// SLX1A-SULT1A3 /// SLX1B /// SULT1A3 /// SULT1A4
209190_s_at	0.297272	8.88936	3.78874	0.000711425	0.0511467	-0.418704	DIAPH1
217446_x_at	0.606265	7.5043	3.78745	0.000713895	0.0511586	-0.421814	---
204647_at	0.418722	6.74709	3.78397	0.000720572	0.0514711	-0.430168	HOMER3
212796_s_at	0.360686	8.37791	3.78231	0.000723794	0.0515355	-0.434172	TBC1D2B
212151_at	-0.76912	9.65249	-3.78085	0.000726631	0.0515722	-0.437683	PBX1
218593_at	0.396429	6.66861	3.77875	0.000730725	0.051643	-0.442724	RBM28
201810_s_at	-0.785347	8.18377	-3.77796	0.000732277	0.051643	-0.444628	SH3BP5
200859_x_at	0.588233	7.5152	3.7762	0.000735735	0.0516457	-0.448856	FLNA
206381_at	-0.940943	7.9645	-3.77537	0.000737377	0.0516457	-0.450855	SCN2A
213414_s_at	0.43806	12.4883	3.7744	0.00073929	0.0516457	-0.45318	RPS19
217653_x_at	0.499914	6.03194	3.77297	0.000742129	0.0516815	-0.456619	---
207721_x_at	-0.604093	10.9389	-3.77051	0.000747018	0.0518594	-0.462511	HINT1
210406_s_at	-0.814895	10.3033	-3.76886	0.000750336	0.0519275	-0.466488	RAB6A /// RAB6C /// WTH3DI
212956_at	-1.26784	8.69682	-3.76625	0.000755601	0.0521294	-0.472761	TBC1D9
203249_at	0.405872	9.3994	3.76354	0.000761084	0.0523452	-0.479248	EZH1
221016_s_at	0.367699	7.15756	3.7604	0.000767515	0.0526245	-0.486796	TCF7L1
215067_x_at	0.593864	9.22951	3.75756	0.000773377	0.0528082	-0.493622	PRDX2
213308_at	-0.907068	8.00116	-3.7568	0.000774949	0.0528082	-0.495443	SHANK2
201738_at	-0.745795	10.6754	-3.75078	0.000787513	0.0533316	-0.50987	EIF1B
215200_x_at	0.25132	6.86533	3.74808	0.000793222	0.0533316	-0.516349	---
203300_x_at	-0.621889	7.74919	-3.74806	0.000793258	0.0533316	-0.51639	AP1S2
208246_x_at	0.58354	9.83891	3.74766	0.000794104	0.0533316	-0.517346	OTTHUMG00000176438 /// RP11-403P17.4
216331_at	0.538414	8.72914	3.74742	0.000794633	0.0533316	-0.517943	ITGA7
212822_at	0.341138	8.05386	3.74493	0.000799921	0.0534296	-0.523892	HEG1
215083_at	0.380149	6.06573	3.74447	0.000800903	0.0534296	-0.524993	---
203462_x_at	0.293455	9.8403	3.7355	0.000820331	0.0545619	-0.546489	EIF3B
216310_at	0.52867	9.25312	3.73289	0.000826067	0.0547407	-0.552738	TAOK1
214795_at	0.314782	7.21279	3.73204	0.000827949	0.0547407	-0.554778	ZMYND8
215439_x_at	0.340103	8.11188	3.73033	0.000831755	0.0548292	-0.558891	---
204345_at	0.744764	8.59409	3.726	0.000841425	0.0551664	-0.569256	COL16A1
217591_at	0.290321	6.54382	3.72581	0.000841837	0.0551664	-0.569695	SKIL
200622_x_at	-0.788623	9.47394	-3.72456	0.00084465	0.0551879	-0.572686	CALM1 /// CALM2 /// CALM3
221572_s_at	0.293297	6.48054	3.72164	0.000851267	0.0554167	-0.579684	SLC26A6
203415_at	-0.727003	8.42641	-3.72	0.000855002	0.0554167	-0.583609	PDCD6
200743_s_at	0.509448	10.8705	3.71933	0.000856536	0.0554167	-0.585216	TPP1
218686_s_at	0.395995	8.65942	3.71805	0.000859459	0.0554167	-0.588271	RHBDF1
202020_s_at	-0.901111	10.5886	-3.71754	0.000860623	0.0554167	-0.589484	LANCL1
220113_x_at	0.617341	9.26021	3.71463	0.000867342	0.0555964	-0.596457	POLR1B
212004_at	0.290718	9.27019	3.71358	0.000869754	0.0555964	-0.598946	SZRD1
203007_x_at	-0.485332	5.72808	-3.71308	0.000870922	0.0555964	-0.600149	LYPLA1
203271_s_at	0.310262	9.34635	3.70895	0.000880559	0.0560505	-0.610015	UNC119
210858_x_at	0.483918	7.55178	3.70622	0.000887009	0.0561251	-0.616557	ATM
207447_s_at	-0.180478	5.3644	-3.70576	0.000888093	0.0561251	-0.617652	MGAT4C
41113_at	0.274208	6.58053	3.70406	0.000892121	0.0561251	-0.621709	ZNF500
213367_at	0.332992	7.76781	3.7028	0.000895126	0.0561251	-0.624723	LOC155060
216176_at	0.371499	7.76803	3.70237	0.000896162	0.0561251	-0.62576	HCRP1
202219_at	0.409906	9.9928	3.70153	0.000898172	0.0561251	-0.627768	SLC6A8
203297_s_at	0.560934	9.58682	3.70101	0.000899416	0.0561251	-0.629009	JARID2
201242_s_at	-1.16691	11.7273	-3.69835	0.000905804	0.0563257	-0.635352	ATP1B1
203524_s_at	0.341999	7.57523	3.69673	0.000909719	0.0563257	-0.639218	MPST
215179_x_at	0.528272	10.3019	3.69652	0.000910238	0.0563257	-0.639729	PGF
213130_at	0.459793	7.31503	3.69375	0.000916973	0.0563575	-0.646336	ZNF473
203897_at	-0.508938	8.67596	-3.69256	0.000919887	0.0563575	-0.64918	LYRM1
200732_s_at	-0.615157	9.00344	-3.6923	0.000920514	0.0563575	-0.649791	PTP4A1
217862_at	-0.706928	8.05425	-3.69085	0.000924082	0.0563575	-0.653259	PIAS1
218902_at	0.501234	6.89463	3.6905	0.00092495	0.0563575	-0.6541	NOTCH1
210381_s_at	-0.541422	7.85922	-3.68867	0.000929454	0.0563575	-0.658453	CCKBR
221473_x_at	-0.771121	9.42119	-3.68818	0.000930667	0.0563575	-0.659622	SERINC3
211374_x_at	0.351168	6.98125	3.68803	0.000931047	0.0563575	-0.659988	---
202789_at	0.538816	9.4268	3.68657	0.000934674	0.0564142	-0.663472	PLCG1
216110_x_at	0.268088	6.40977	3.68561	0.000937063	0.0564142	-0.66576	AC068039.4 /// OTTHUMG00000154281
209835_x_at	0.391061	6.39415	3.68219	0.000945645	0.0566251	-0.673929	CD44
203682_s_at	-0.404661	7.13317	-3.68181	0.0009466	0.0566251	-0.674834	IVD
215011_at	0.219025	5.66043	3.68117	0.000948213	0.0566251	-0.67636	SNHG3 /// SNORA73A
41644_at	0.672399	10.5724	3.67842	0.00095516	0.0568871	-0.682901	SASH1
212548_s_at	0.444315	9.09674	3.67409	0.000966233	0.0573927	-0.693229	FRYL
216967_at	-1.07677	6.32539	-3.67194	0.000971776	0.057568	-0.698354	GAP43
215349_at	0.213846	6.27822	3.66728	0.000983892	0.0577709	-0.709456	BTBD18
202983_at	-0.689633	7.78347	-3.66608	0.000987031	0.0577709	-0.71231	HLTF
215557_at	0.382549	7.4238	3.66544	0.000988718	0.0577709	-0.713839	---
201951_at	-0.494322	5.8487	-3.66474	0.000990555	0.0577709	-0.715502	ALCAM
218424_s_at	0.290546	7.29979	3.6642	0.000991979	0.0577709	-0.716789	STEAP3
210210_at	0.370541	7.52982	3.66364	0.00099347	0.0577709	-0.718135	MPZL1
208222_at	0.204124	6.9494	3.66312	0.00099482	0.0577709	-0.719351	ACVR1B
205255_x_at	0.365354	10.9098	3.66259	0.000996228	0.0577709	-0.720618	TCF7
219487_at	-0.394231	5.97816	-3.66123	0.000999832	0.0577709	-0.723853	BBS10
211769_x_at	-0.890873	9.3849	-3.66072	0.00100121	0.0577709	-0.725084	SERINC3
207765_s_at	0.301696	7.97931	3.65614	0.00101347	0.0580491	-0.735989	FAM214B
221860_at	0.66371	7.43874	3.65556	0.00101503	0.0580491	-0.737365	HNRNPL
212993_at	0.748534	10.5089	3.65495	0.00101667	0.0580491	-0.738814	NACC2
216229_x_at	0.497548	8.79329	3.65396	0.00101935	0.0580491	-0.741167	---
206547_s_at	-0.471558	6.25068	-3.6526	0.00102304	0.0580491	-0.744407	PPEF1
213067_at	-1.23763	7.11488	-3.65241	0.00102354	0.0580491	-0.744845	MYH10
218345_at	0.379374	8.74973	3.65109	0.00102715	0.0580491	-0.748002	TMEM176A
201972_at	-0.832882	11.5042	-3.64662	0.00103942	0.0580491	-0.758634	ATP6V1A
201827_at	0.328744	7.6337	3.64647	0.00103983	0.0580491	-0.758989	SMARCD2
201103_x_at	0.521571	10.9127	3.64641	0.00103998	0.0580491	-0.759122	LOC101059961 /// LOC101060202 /// LOC101060226 /// LOC101060362 /// LOC101060531 /// LOC101060684 /// NBPF10 /// NBPF11 /// NBPF12 /// NBPF15 /// NBPF16 /// NBPF24 /// NBPF7 /// NBPF8 /// NBPF9
213325_at	-0.440232	6.03609	-3.6443	0.00104582	0.0580491	-0.764128	PVRL3
203202_at	-0.605627	7.00146	-3.64359	0.00104781	0.0580491	-0.765832	KRR1
212216_at	-0.746811	6.85209	-3.64322	0.00104883	0.0580491	-0.76671	PREPL
221013_s_at	0.555701	8.52474	3.64313	0.00104907	0.0580491	-0.766915	APOL2
214372_x_at	0.404194	8.29008	3.64312	0.00104911	0.0580491	-0.766944	ERN2
200827_at	0.380321	7.67411	3.6425	0.00105084	0.0580491	-0.768424	PLOD1
219557_s_at	-0.906684	8.03728	-3.64213	0.00105186	0.0580491	-0.769291	NRIP3
209558_s_at	0.578975	9.54304	3.64129	0.00105422	0.0580491	-0.7713	HIP1R
219149_x_at	-0.189385	5.3185	-3.64077	0.00105568	0.0580491	-0.772533	DBR1
214989_x_at	0.224804	9.51035	3.63956	0.00105906	0.0580821	-0.775402	---
214851_at	0.22064	6.25348	3.63862	0.00106172	0.0580821	-0.777643	HNF4A
212984_at	-0.716451	7.60194	-3.63777	0.00106412	0.0580821	-0.779667	ATF2
208731_at	-1.18383	9.41298	-3.63543	0.00107074	0.058176	-0.785224	RAB2A
201910_at	0.370976	9.52033	3.63391	0.00107505	0.058176	-0.788815	FARP1 /// FARP1-IT1
212299_at	0.632867	9.06267	3.63386	0.00107519	0.058176	-0.788934	NEK9
202883_s_at	0.50649	7.84528	3.63347	0.00107631	0.058176	-0.789871	PPP2R1B
203225_s_at	-0.568342	7.48009	-3.63118	0.00108288	0.0583053	-0.795317	RFK
212214_at	-0.628664	8.4497	-3.6295	0.00108769	0.0583053	-0.799287	OPA1
204087_s_at	0.329307	8.72209	3.62945	0.00108784	0.0583053	-0.799411	SLC5A6
214656_x_at	0.438367	9.90907	3.62765	0.00109304	0.0583053	-0.803681	MYO1C
200598_s_at	-1.09649	7.51871	-3.62747	0.00109357	0.0583053	-0.804112	HSP90B1 /// MIR3652
203377_s_at	-0.145959	5.34593	-3.62694	0.00109512	0.0583053	-0.805381	CDC40
218250_s_at	-0.541054	9.11854	-3.62626	0.00109708	0.0583053	-0.80698	CNOT7
203449_s_at	-0.451139	6.8775	-3.62507	0.00110055	0.0583501	-0.809807	TERF1
203156_at	-1.2775	9.50412	-3.62378	0.00110432	0.0583655	-0.81287	AKAP11
218808_at	0.199104	6.98768	3.62288	0.00110697	0.0583655	-0.815013	DALRD3
213155_at	0.572868	9.204	3.61928	0.00111757	0.0583655	-0.823548	LOC339166 /// WSCD1
32094_at	0.33304	8.2437	3.61917	0.0011179	0.0583655	-0.823813	CHST3
205153_s_at	0.199548	6.17601	3.61804	0.00112125	0.0583655	-0.82649	CD40
202438_x_at	-0.718018	5.75084	-3.61496	0.00113044	0.0583655	-0.833796	IDS
214129_at	1.01325	7.77586	3.61478	0.00113098	0.0583655	-0.834222	LOC100996724 /// LOC100996761 /// LOC101060291 /// LOC101060344 /// LOC101060353 /// LOC101060463 /// LOC101060582 /// LOC728802 /// PDE4DIP
209199_s_at	-1.16466	9.51672	-3.61456	0.00113164	0.0583655	-0.83475	MEF2C
215577_at	0.36658	6.87995	3.61454	0.0011317	0.0583655	-0.834795	---
207953_at	0.565232	7.39829	3.61446	0.00113194	0.0583655	-0.834982	---
218335_x_at	0.378552	9.15369	3.61371	0.0011342	0.0583655	-0.836768	TNIP2
206792_x_at	0.617499	11.7621	3.61349	0.00113484	0.0583655	-0.837277	LOC729966 /// PDE4C
200596_s_at	-0.653021	7.97699	-3.61254	0.00113771	0.0583655	-0.839534	EIF3A
222132_s_at	-0.408068	8.76131	-3.61117	0.00114183	0.0583655	-0.842775	AGK
205756_s_at	-0.438227	8.39261	-3.61063	0.00114348	0.0583655	-0.844062	F8
202077_at	-0.851195	10.7933	-3.61024	0.00114465	0.0583655	-0.844978	NDUFAB1
215595_x_at	0.250101	6.88841	3.6092	0.0011478	0.0583655	-0.847441	---
209524_at	-0.713771	9.87825	-3.60908	0.00114817	0.0583655	-0.847726	HDGFRP3
201783_s_at	0.394595	8.52325	3.60738	0.00115334	0.0583655	-0.851751	RELA
219290_x_at	0.345525	6.78809	3.6063	0.00115665	0.0583655	-0.854311	DAPP1
215147_at	0.520842	7.81964	3.60433	0.00116271	0.0583655	-0.858992	---
217887_s_at	-0.561948	9.61085	-3.60415	0.00116326	0.0583655	-0.859413	EPS15
210702_s_at	0.149226	5.69415	3.60365	0.00116481	0.0583655	-0.860602	PTGIS
202532_s_at	0.31881	6.46007	3.60164	0.00117101	0.0583655	-0.865355	DHFR
205825_at	-1.15423	6.99712	-3.59983	0.00117662	0.0583655	-0.869631	PCSK1
206410_at	0.285287	7.45719	3.59975	0.00117688	0.0583655	-0.869831	NR0B2
44822_s_at	0.280451	8.03336	3.59915	0.00117873	0.0583655	-0.871242	MIER2
210120_s_at	0.270823	6.67325	3.59914	0.00117878	0.0583655	-0.871279	RANBP3
218272_at	0.406044	7.76466	3.59901	0.00117918	0.0583655	-0.871582	TTC38
57715_at	0.335273	6.70233	3.59804	0.00118222	0.0583655	-0.873885	CALHM2
202649_x_at	0.489298	12.5572	3.59762	0.00118352	0.0583655	-0.87487	RPS19
216621_at	0.179496	5.48205	3.59651	0.00118702	0.0583655	-0.877511	---
201366_at	-0.688061	9.91298	-3.59634	0.00118754	0.0583655	-0.877901	ANXA7
219189_at	0.244198	6.46881	3.594	0.00119492	0.0585988	-0.883449	FBXL6
204339_s_at	-1.33919	9.29446	-3.58919	0.00121021	0.0589372	-0.894826	RGS4
218076_s_at	0.475413	7.94055	3.58856	0.00121222	0.0589372	-0.896309	ARHGAP17
219906_at	0.511708	8.43324	3.58822	0.00121332	0.0589372	-0.897118	EBLN2
41386_i_at	0.334874	8.77634	3.58791	0.0012143	0.0589372	-0.897844	KDM6B
48580_at	0.3714	10.8853	3.58762	0.00121525	0.0589372	-0.89854	CXXC1
204720_s_at	-1.19897	10.9423	-3.58684	0.00121774	0.0589372	-0.900374	DNAJC6
218717_s_at	0.264427	7.58494	3.58567	0.00122153	0.0589921	-0.903155	LEPREL1
200912_s_at	-0.635625	12.4969	-3.58441	0.00122558	0.0590591	-0.906114	EIF4A2 /// MIR1248 /// SNORA4 /// SNORA63 /// SNORA81 /// SNORD2
206375_s_at	-0.425931	7.4445	-3.58288	0.00123056	0.0591709	-0.909743	HSPB3
217118_s_at	0.711973	10.9157	3.5788	0.0012439	0.0593522	-0.91939	KIAA0930
215398_at	0.183578	6.48733	3.57866	0.00124434	0.0593522	-0.919705	---
202353_s_at	-1.07354	8.36948	-3.57852	0.00124481	0.0593522	-0.920041	PSMD12
212554_at	-1.31176	9.81697	-3.57816	0.00124601	0.0593522	-0.920902	CAP2
206281_at	-0.621515	6.58558	-3.57765	0.00124769	0.0593522	-0.922112	ADCYAP1
214739_at	0.285865	6.32241	3.57453	0.00125802	0.0597155	-0.929483	LRCH3
209469_at	-0.456309	12.3257	-3.5726	0.00126442	0.0598913	-0.934022	GPM6A
209881_s_at	0.228045	7.4429	3.56929	0.00127552	0.0602884	-0.941839	LAT
214291_at	0.288612	6.63329	3.56716	0.0012827	0.0604276	-0.946866	RPL17 /// RPL17-C18orf32 /// SNORD58A /// SNORD58B /// SNORD58C
216724_at	0.373131	6.84209	3.56681	0.0012839	0.0604276	-0.9477	DCLK2
214412_at	0.24307	5.83764	3.56537	0.00128878	0.0605292	-0.951094	H2AFB1 /// H2AFB2 /// H2AFB3
222040_at	0.351904	6.68417	3.5643	0.00129244	0.0605723	-0.953632	HNRNPA1
218648_at	0.468714	9.27098	3.56271	0.00129786	0.0605723	-0.957373	CRTC3
221857_s_at	0.462823	7.5945	3.56091	0.00130404	0.0605723	-0.961618	TJAP1
212013_at	0.499667	7.09377	3.56049	0.00130549	0.0605723	-0.962611	PXDN
208095_s_at	-0.698818	8.72123	-3.55829	0.0013131	0.0605723	-0.967809	SRP72
221179_at	0.382705	7.56384	3.55743	0.00131607	0.0605723	-0.969831	CYorf17
201997_s_at	0.47432	9.43151	3.55727	0.00131661	0.0605723	-0.970201	SPEN
213921_at	-1.27801	7.39369	-3.55708	0.0013173	0.0605723	-0.970666	SST
208732_at	-0.771396	8.5315	-3.55706	0.00131737	0.0605723	-0.970714	RAB2A
217422_s_at	0.21486	5.44492	3.55656	0.00131909	0.0605723	-0.971879	CD22
47608_at	0.493136	8.5318	3.556	0.00132104	0.0605723	-0.973205	TJAP1
222058_at	0.323824	6.24337	3.5544	0.00132664	0.0605723	-0.976983	RNF130
211986_at	0.778231	9.80472	3.55375	0.00132891	0.0605723	-0.978516	AHNAK
214773_x_at	-0.758903	7.67507	-3.55335	0.00133031	0.0605723	-0.979456	TIPRL
201184_s_at	0.368033	10.2335	3.55327	0.0013306	0.0605723	-0.97965	CHD4
205638_at	-0.901943	8.87867	-3.54866	0.00134684	0.0611864	-0.9905	BAI3
204685_s_at	-0.829025	10.6623	-3.5453	0.00135884	0.0616053	-0.998427	ATP2B2
220856_x_at	0.34036	10.7896	3.5429	0.00136743	0.0616416	-1.00406	---
219670_at	-0.512207	7.43725	-3.54258	0.00136861	0.0616416	-1.00483	BEND5
202792_s_at	0.325226	7.34169	3.54161	0.00137212	0.0616416	-1.00712	PPP6R2
209187_at	-0.70009	6.91594	-3.54113	0.00137385	0.0616416	-1.00825	DR1
202537_s_at	-0.321463	6.35201	-3.5407	0.00137541	0.0616416	-1.00926	CHMP2B
201955_at	-0.80265	8.96753	-3.54045	0.00137629	0.0616416	-1.00983	CCNC
219392_x_at	0.526744	10.1047	3.53951	0.00137971	0.0616707	-1.01206	PRR11
217703_x_at	0.339802	9.93904	3.53721	0.00138809	0.0618686	-1.01747	---
201022_s_at	-0.670714	11.8013	-3.53677	0.00138971	0.0618686	-1.01851	DSTN
222221_x_at	0.340874	7.87718	3.5327	0.00140466	0.0624088	-1.02807	EHD1
202741_at	-0.77246	11.65	-3.53039	0.00141324	0.0626393	-1.03352	PRKACB
222129_at	-0.502231	6.85949	-3.52979	0.00141548	0.0626393	-1.03494	FAM134A
202673_at	-0.922432	7.84788	-3.5281	0.00142177	0.0627926	-1.0389	DPM1
213995_at	-0.325766	5.63557	-3.52536	0.00143206	0.0630318	-1.04534	ATP5S
203303_at	-0.922478	10.1077	-3.52494	0.00143363	0.0630318	-1.04632	DYNLT3
203016_s_at	-0.91169	9.33374	-3.52326	0.00143998	0.0630318	-1.05027	SSX2IP
221864_at	0.428817	8.50598	3.52313	0.0014405	0.0630318	-1.05059	ORAI3
205035_at	0.217206	7.57899	3.5229	0.00144137	0.0630318	-1.05114	CTDP1
205540_s_at	-0.29157	6.2099	-3.52139	0.00144708	0.0630397	-1.05467	RRAGB
217367_s_at	0.5581	8.07526	3.52102	0.00144849	0.0630397	-1.05554	ZHX3
209439_s_at	0.218621	7.53738	3.51997	0.00145252	0.0630397	-1.05802	PHKA2
212146_at	0.40923	8.72252	3.51879	0.00145701	0.0630397	-1.06078	PLEKHM2
212935_at	0.388864	10.5379	3.5186	0.00145773	0.0630397	-1.06122	MCF2L
213493_at	0.209405	5.54968	3.5183	0.00145891	0.0630397	-1.06194	SNED1
207499_x_at	0.293787	7.28925	3.5175	0.00146195	0.0630397	-1.0638	UNC45A
207287_at	0.235817	6.71631	3.51654	0.00146565	0.0630397	-1.06606	BIN3-IT1
211963_s_at	-0.58759	9.28499	-3.51617	0.0014671	0.0630397	-1.06694	ARPC5
209918_at	0.263367	6.77874	3.51486	0.00147215	0.0631347	-1.07001	GGTLC2
206461_x_at	0.742998	12.4539	3.51258	0.00148099	0.0633917	-1.07537	MT1H
213460_x_at	0.565893	8.79462	3.5099	0.00149146	0.0637167	-1.08166	NSUN5P1 /// NSUN5P2
209525_at	-0.477221	6.63534	-3.50522	0.00150993	0.0643821	-1.09265	HDGFRP3
200886_s_at	-0.430575	11.5736	-3.50061	0.0015283	0.0647863	-1.10345	PGAM1
205528_s_at	-0.301505	5.76319	-3.50046	0.00152891	0.0647863	-1.10381	RUNX1T1
202928_s_at	0.254909	7.26192	3.4999	0.00153114	0.0647863	-1.10512	PHF1
219937_at	-0.830023	6.62923	-3.49946	0.00153292	0.0647863	-1.10615	TRHDE
221774_x_at	0.286481	8.02848	3.49858	0.00153647	0.0647863	-1.10822	SUPT20H
204755_x_at	-0.971222	8.2534	-3.49722	0.00154195	0.0647863	-1.1114	HLF
218395_at	-1.07345	7.66545	-3.49722	0.00154197	0.0647863	-1.11141	ACTR6
217949_s_at	0.316325	8.34088	3.49703	0.00154274	0.0647863	-1.11186	VKORC1
1487_at	0.214968	8.56399	3.49254	0.00156102	0.065149	-1.12238	ESRRA
209043_at	-0.609805	9.91571	-3.49137	0.0015658	0.065149	-1.12511	PAPSS1
213638_at	-0.973485	7.03126	-3.49131	0.00156607	0.065149	-1.12526	PHACTR1
203345_s_at	-0.342216	7.29555	-3.4913	0.00156608	0.065149	-1.12527	MTF2
201304_at	-1.24701	9.97443	-3.49067	0.00156866	0.065149	-1.12674	NDUFA5
221731_x_at	0.772481	9.48296	3.49053	0.00156926	0.065149	-1.12708	VCAN
205818_at	-0.565144	9.61072	-3.48989	0.0015719	0.065149	-1.12858	DBC1
207756_at	0.397254	6.30581	3.48917	0.00157489	0.065151	-1.13028	---
202166_s_at	-0.640415	6.13365	-3.48717	0.00158315	0.0653712	-1.13495	PPP1R2
207243_s_at	-0.449534	13.2341	-3.4852	0.00159136	0.0655884	-1.13957	CALM1 /// CALM2 /// CALM3
220990_s_at	-0.681177	8.02107	-3.483	0.00160056	0.0658451	-1.14472	MIR21 /// VMP1
209502_s_at	0.350886	8.03948	3.48084	0.00160966	0.0659835	-1.14978	BAIAP2
204066_s_at	-0.78171	7.78312	-3.48079	0.00160986	0.0659835	-1.14989	AGAP1
218318_s_at	-1.05708	7.70961	-3.47882	0.00161819	0.0661104	-1.1545	NLK
209229_s_at	0.291689	8.8392	3.47824	0.00162063	0.0661104	-1.15584	PPP6R1
212280_x_at	0.407057	8.48291	3.47758	0.00162343	0.0661104	-1.15739	ATG4B
209274_s_at	-0.947821	9.10741	-3.47725	0.00162486	0.0661104	-1.15817	ISCA1
200682_s_at	-0.559223	9.24174	-3.47563	0.00163174	0.0662071	-1.16195	UBE2L3
202442_at	-0.513475	10.7716	-3.47526	0.00163334	0.0662071	-1.16282	AP3S1
222207_x_at	0.408422	9.51074	3.4746	0.00163618	0.0662071	-1.16437	---
207358_x_at	0.597443	9.41488	3.47269	0.00164436	0.0662364	-1.16882	MACF1
220374_at	0.343483	6.97024	3.4725	0.0016452	0.0662364	-1.16928	KLHL28
220419_s_at	-0.543479	8.45012	-3.47167	0.00164879	0.0662364	-1.17123	USP25
213360_s_at	0.298847	10.2877	3.47166	0.00164883	0.0662364	-1.17125	POM121 /// POM121C
44146_at	0.216104	9.05326	3.47068	0.00165308	0.0662871	-1.17354	GMEB2
206253_at	-0.411874	6.09551	-3.4697	0.00165731	0.0663373	-1.17583	DLG2
200093_s_at	-0.816985	9.92216	-3.46801	0.00166466	0.0664919	-1.17978	HINT1
200087_s_at	-0.676118	8.99042	-3.46743	0.00166716	0.0664919	-1.18112	TMED2
214707_x_at	0.477671	8.52333	3.46567	0.00167488	0.0666799	-1.18524	ALMS1
211713_x_at	0.395422	6.39094	3.46391	0.00168261	0.0667621	-1.18935	KIAA0101
220242_x_at	0.146293	6.7851	3.46383	0.00168295	0.0667621	-1.18953	ZNF701
201361_at	0.304726	8.78057	3.46045	0.0016979	0.0672349	-1.19742	TMEM109
207124_s_at	-0.724342	7.19879	-3.45914	0.00170376	0.0673471	-1.2005	GNB5
215978_x_at	0.666559	11.2377	3.45718	0.00171251	0.0675728	-1.20507	ZNF721
219010_at	0.209304	6.51508	3.4546	0.00172411	0.0679099	-1.2111	C1orf106
220760_x_at	0.325462	7.8996	3.45296	0.00173152	0.0680809	-1.21493	ZNF665
214743_at	0.653841	8.5768	3.45165	0.00173743	0.0681927	-1.21797	CUX1
204745_x_at	0.775831	11.8231	3.44857	0.00175148	0.0686227	-1.22515	MT1G
212527_at	0.164437	6.65702	3.44659	0.00176056	0.0687394	-1.22977	DESI1
217720_at	-0.525667	11.3068	-3.44658	0.00176064	0.0687394	-1.22981	CHCHD2
201784_s_at	-0.718908	8.58707	-3.44301	0.00177712	0.0692487	-1.23812	C11orf58
220252_x_at	0.287159	6.64234	3.44241	0.00177992	0.0692487	-1.23953	CXorf21
203979_at	0.354579	8.52012	3.44156	0.00178385	0.0692799	-1.24149	CYP27A1
209889_at	0.377157	7.98268	3.44031	0.0017897	0.0693858	-1.24441	SEC31B
219023_at	-0.373072	5.46915	-3.43867	0.0017974	0.0695632	-1.24824	AP1AR
203817_at	-1.09951	9.41105	-3.43755	0.00180263	0.0696442	-1.25084	GUCY1B3
201593_s_at	-1.13541	9.19079	-3.43568	0.00181147	0.0698642	-1.2552	ZC3H15
219884_at	-0.420598	8.51603	-3.43331	0.00182271	0.0701761	-1.26072	LHX6
218727_at	0.37801	7.06289	3.4323	0.00182754	0.0702403	-1.26308	SLC38A7
204958_at	0.230204	6.70588	3.43106	0.00183342	0.0703445	-1.26594	PLK3
205458_at	0.30488	7.14274	3.42914	0.00184263	0.070576	-1.27042	MC1R
211284_s_at	0.339722	8.64564	3.42734	0.00185134	0.0707873	-1.27462	GRN
213002_at	-1.00821	8.35019	-3.42644	0.00185567	0.0708312	-1.2767	MARCKS
206056_x_at	0.346076	7.59231	3.42493	0.00186298	0.0709882	-1.28021	SPN
200953_s_at	-0.778165	9.79231	-3.42311	0.00187188	0.071132	-1.28446	CCND2
203798_s_at	-2.13301	9.30768	-3.42285	0.00187316	0.071132	-1.28507	VSNL1
52975_at	0.36441	9.42043	3.42186	0.00187795	0.0711924	-1.28735	MVB12B
213131_at	-0.939829	11.2837	-3.42084	0.00188296	0.0712605	-1.28972	OLFM1
217140_s_at	-1.2105	7.04336	-3.41977	0.00188824	0.071339	-1.29222	VDAC1
201960_s_at	-0.74271	11.0552	-3.4165	0.00190442	0.0718279	-1.29983	MYCBP2
211042_x_at	0.373954	7.28412	3.41206	0.00192659	0.0724991	-1.31015	MCAM
210235_s_at	0.258418	6.22235	3.41163	0.00192874	0.0724991	-1.31115	PPFIA1
215864_at	0.269889	5.70895	3.40917	0.00194113	0.0727592	-1.31685	---
220906_at	0.246701	5.59926	3.40895	0.00194221	0.0727592	-1.31735	---
221616_s_at	0.354095	6.40724	3.40574	0.00195853	0.0732472	-1.32481	TAF9B
205546_s_at	0.3945	8.01315	3.40493	0.0019627	0.0732795	-1.3267	TYK2
202369_s_at	0.240091	7.67217	3.40335	0.00197075	0.0733278	-1.33036	TRAM2
219255_x_at	0.914666	9.00301	3.40284	0.00197336	0.0733278	-1.33153	IL17RB
212030_at	-0.567365	7.58096	-3.40274	0.00197389	0.0733278	-1.33178	RBM25
201658_at	-0.556036	9.41708	-3.4013	0.00198133	0.0734333	-1.33513	ARL1
206233_at	-0.769204	6.74836	-3.4009	0.00198335	0.0734333	-1.33603	B4GALT6
214798_at	0.219085	6.42046	3.40006	0.00198772	0.073434	-1.338	ATP2C2
211040_x_at	0.34935	8.49886	3.39962	0.00198997	0.073434	-1.33901	GTSE1
209508_x_at	0.261255	6.78167	3.39688	0.00200421	0.0738367	-1.34536	CFLAR
217869_at	-0.610531	10.0389	-3.39608	0.0020084	0.0738684	-1.34722	HSD17B12
221133_s_at	0.168443	5.57709	3.39394	0.00201961	0.074158	-1.35218	CLDN18
215175_at	0.188478	5.9499	3.39139	0.00203308	0.0745294	-1.35811	PCNX
219892_at	-0.587877	7.26042	-3.38979	0.00204154	0.0746271	-1.36181	TM6SF1
219001_s_at	0.345464	6.60719	3.38961	0.00204246	0.0746271	-1.36221	DCAF10
212145_at	-0.381617	8.58941	-3.38837	0.0020491	0.0746751	-1.3651	MRPS27
215052_at	-0.546693	7.7575	-3.38806	0.00205073	0.0746751	-1.36581	FRMPD4
204639_at	0.319254	7.48745	3.38747	0.00205386	0.0746751	-1.36717	ADA
215387_x_at	0.351498	6.90909	3.38658	0.00205863	0.0747263	-1.36924	---
206115_at	-0.866483	8.34302	-3.38306	0.00207757	0.0752906	-1.3774	EGR3
205367_at	0.450999	9.22227	3.38213	0.00208258	0.0753495	-1.37955	SH2B2
221088_s_at	-0.923756	8.25765	-3.38073	0.00209016	0.0755006	-1.38278	PPP1R9A
203048_s_at	-0.635726	6.74907	-3.37902	0.00209949	0.0756234	-1.38675	TTC37
202951_at	0.713059	8.06601	3.37886	0.00210037	0.0756234	-1.38712	STK38
206309_at	0.27893	6.90547	3.37781	0.00210606	0.0757056	-1.38953	LECT1
207351_s_at	0.160645	8.06678	3.37642	0.00211371	0.075858	-1.39277	SH2D2A
208811_s_at	-0.719763	7.76249	-3.37505	0.00212122	0.0760048	-1.39593	DNAJB6 /// TMEM135
221288_at	-0.421585	7.13634	-3.37423	0.00212577	0.076045	-1.39783	GPR22
202796_at	0.302373	7.4457	3.37327	0.00213106	0.0761116	-1.40005	SYNPO
207133_x_at	0.426623	7.61111	3.36727	0.00216448	0.0770471	-1.41391	ALPK1
203869_at	-0.637832	6.13682	-3.3668	0.00216713	0.0770471	-1.415	USP46
208112_x_at	0.299218	8.49838	3.36614	0.00217087	0.0770471	-1.41653	EHD1
212240_s_at	-1.02918	9.8045	-3.3657	0.00217335	0.0770471	-1.41755	PIK3R1
204641_at	-0.247432	5.35673	-3.36548	0.00217459	0.0770471	-1.41806	NEK2
211616_s_at	-1.14111	7.46737	-3.36477	0.00217858	0.0770655	-1.41969	HTR2A
214071_at	-0.883394	6.81829	-3.36343	0.00218618	0.0772114	-1.42279	GNAL
201165_s_at	-0.710857	8.8336	-3.36097	0.00220017	0.0774472	-1.42847	PUM1
221192_x_at	0.364359	8.94656	3.35969	0.00220746	0.0774472	-1.43142	MFSD11
206186_at	0.258439	8.15871	3.35937	0.00220931	0.0774472	-1.43217	MPP3
210859_x_at	0.236398	7.53325	3.35935	0.0022094	0.0774472	-1.4322	CLN3
201946_s_at	-0.993692	6.72332	-3.3592	0.00221029	0.0774472	-1.43256	CCT2
201833_at	-0.429821	8.23344	-3.35841	0.00221483	0.0774843	-1.43439	HDAC2
212625_at	0.29634	8.41171	3.35674	0.00222445	0.0776983	-1.43825	STX10
212049_at	0.585095	10.6746	3.35512	0.00223378	0.0779017	-1.44197	WIPF2
211966_at	0.244713	6.29367	3.35408	0.00223982	0.07799	-1.44438	COL4A2
201108_s_at	0.181829	6.84747	3.3505	0.00226071	0.0782948	-1.45265	THBS1
200965_s_at	0.527672	10.4468	3.35038	0.00226139	0.0782948	-1.45291	ABLIM1
219074_at	-0.159456	7.27265	-3.35026	0.00226209	0.0782948	-1.45319	TMEM184C
210230_at	0.425874	7.2617	3.35006	0.00226324	0.0782948	-1.45364	---
214902_x_at	0.307472	10.3524	3.34915	0.00226858	0.0782948	-1.45574	---
206678_at	-1.3839	8.87699	-3.34896	0.00226972	0.0782948	-1.45619	GABRA1
206290_s_at	-1.18449	10.182	-3.34765	0.00227741	0.0784382	-1.4592	RGS7
209486_at	-0.608114	7.49051	-3.34636	0.00228505	0.0785796	-1.46218	UTP3
203765_at	-0.541122	7.16916	-3.34478	0.00229445	0.078644	-1.46583	GCA
201047_x_at	-0.644804	10.645	-3.34462	0.0022954	0.078644	-1.4662	RAB6A
207713_s_at	0.428608	8.52575	3.34425	0.00229754	0.078644	-1.46703	RBCK1
200696_s_at	0.415242	10.6577	3.34261	0.00230736	0.0787393	-1.47083	GSN
201791_s_at	0.332467	8.28707	3.3426	0.00230742	0.0787393	-1.47085	DHCR7
207727_s_at	0.29929	7.06425	3.34111	0.00231634	0.0787454	-1.47429	MUTYH
222240_s_at	0.249245	6.78523	3.34091	0.00231755	0.0787454	-1.47475	ISYNA1
214009_at	0.142063	5.62896	3.34079	0.00231823	0.0787454	-1.47501	MSL3
208893_s_at	-0.380236	8.02439	-3.33868	0.00233092	0.0789842	-1.47987	DUSP6
212504_at	0.432771	9.46454	3.33844	0.00233237	0.0789842	-1.48043	DIP2C
214365_at	-0.356911	7.25751	-3.33743	0.00233848	0.0790707	-1.48276	TPM3
65718_at	0.158531	6.08079	3.3367	0.00234294	0.0791009	-1.48445	GPR124
220711_at	0.476611	6.51568	3.3357	0.00234898	0.0791327	-1.48674	---
212746_s_at	-0.407925	8.09778	-3.33537	0.00235101	0.0791327	-1.48751	CEP170
205079_s_at	-0.564688	7.07354	-3.33377	0.00236075	0.0792614	-1.49119	MPDZ
204851_s_at	-0.329025	5.79384	-3.33357	0.00236196	0.0792614	-1.49165	DCX
215648_at	0.0934816	5.2366	3.33223	0.00237017	0.0794167	-1.49473	---
220467_at	0.432916	6.67958	3.33076	0.00237918	0.0795988	-1.49811	---
208663_s_at	-1.6262	8.62117	-3.3289	0.00239066	0.0796199	-1.50239	TTC3 /// TTC3P1
215574_at	0.360162	7.56472	3.32855	0.00239284	0.0796199	-1.5032	---
219957_at	0.46225	6.69488	3.32839	0.00239381	0.0796199	-1.50357	RUFY2
222362_at	0.215999	7.32356	3.32833	0.00239415	0.0796199	-1.50369	AGFG2
210524_x_at	0.669379	11.4181	3.32621	0.00240733	0.0798358	-1.50858	---
218165_at	-0.726807	9.18073	-3.32613	0.00240783	0.0798358	-1.50876	MEAF6
209467_s_at	0.37942	9.04337	3.32278	0.00242875	0.0804094	-1.51646	MKNK1
215555_at	0.152834	5.34179	3.32088	0.00244072	0.0805325	-1.52083	---
206624_at	-0.257046	5.29858	-3.32082	0.00244111	0.0805325	-1.52098	USP9Y
208480_s_at	0.184321	5.83663	3.32046	0.00244335	0.0805325	-1.52179	ABCC6
213684_s_at	0.164422	5.24326	3.31896	0.00245287	0.0807079	-1.52525	PDLIM5
209741_x_at	-0.401236	7.10953	-3.31847	0.00245593	0.0807079	-1.52636	SCAPER
41387_r_at	0.314613	7.85426	3.31498	0.00247822	0.08132	-1.5344	KDM6B
210024_s_at	-0.823087	9.41286	-3.31303	0.00249068	0.0816084	-1.53886	UBE2E3
215232_at	0.265251	7.04985	3.31229	0.00249545	0.0816442	-1.54056	ARHGAP44
213595_s_at	0.241629	6.80645	3.31155	0.00250024	0.0816806	-1.54227	CDC42BPA
205143_at	0.575467	10.5728	3.30997	0.00251047	0.0817868	-1.5459	NCAN
208641_s_at	0.451767	11.3126	3.30937	0.00251431	0.0817868	-1.54726	RAC1
219528_s_at	-0.232673	7.77463	-3.30934	0.00251454	0.0817868	-1.54734	BCL11B
209281_s_at	-1.43059	8.38191	-3.30763	0.00252563	0.0818562	-1.55125	ATP2B1
212235_at	0.403043	8.25738	3.30754	0.00252626	0.0818562	-1.55148	PLXND1
31861_at	0.158378	9.3097	3.30619	0.00253502	0.0818562	-1.55455	IGHMBP2
219858_s_at	-0.242212	4.94669	-3.30613	0.00253546	0.0818562	-1.55471	MFSD6
202538_s_at	-0.335162	8.36606	-3.30573	0.00253807	0.0818562	-1.55563	CHMP2B
214944_at	0.19521	7.00252	3.30562	0.00253878	0.0818562	-1.55587	PHLPP2
216761_at	0.211995	6.22877	3.30301	0.00255595	0.0822356	-1.56187	---
212516_at	0.431231	7.60856	3.30211	0.00256188	0.0822356	-1.56393	ARAP1
219293_s_at	-0.681497	10.3492	-3.30175	0.00256421	0.0822356	-1.56474	OLA1
207822_at	0.197156	6.21183	3.30158	0.00256535	0.0822356	-1.56513	FGFR1
203632_s_at	0.599487	11.1591	3.30016	0.00257475	0.082418	-1.56838	GPRC5B
220853_at	0.216313	6.36886	3.2994	0.00257985	0.0824624	-1.57014	GTDC1
204692_at	0.373036	8.40316	3.29477	0.0026108	0.0831243	-1.58075	LRCH4 /// SAP25
218149_s_at	0.51965	7.90798	3.29376	0.00261761	0.0831243	-1.58306	ZNF395
221160_s_at	0.190488	5.76325	3.29343	0.00261982	0.0831243	-1.58381	CABP5
204394_at	0.196682	7.29293	3.29322	0.00262124	0.0831243	-1.5843	SLC43A1
202122_s_at	0.398095	9.16708	3.2931	0.00262205	0.0831243	-1.58457	PLIN3
215445_x_at	0.134645	5.34124	3.29296	0.00262301	0.0831243	-1.58489	---
219770_at	-0.520454	8.37492	-3.29196	0.00262973	0.0832175	-1.58717	GTDC1
209678_s_at	-0.746167	8.35571	-3.29132	0.0026341	0.0832175	-1.58865	PRKCI
219342_at	-0.806441	7.49583	-3.29062	0.00263886	0.0832175	-1.59025	CASD1
38157_at	0.197081	8.04287	3.29002	0.00264293	0.0832175	-1.59162	DOM3Z
220111_s_at	0.226842	6.33158	3.28975	0.00264475	0.0832175	-1.59223	ANO2
205370_x_at	0.49484	11.7174	3.28921	0.00264842	0.0832175	-1.59347	DBT
203599_s_at	-0.358176	7.52124	-3.28708	0.00266304	0.0835586	-1.59836	WBP4
201914_s_at	-0.432657	7.69341	-3.28315	0.00269009	0.0842881	-1.60734	SEC63
217686_at	0.245619	6.4743	3.28016	0.00271087	0.0846969	-1.61418	PTPN1
202758_s_at	0.299705	7.07478	3.27968	0.00271419	0.0846969	-1.61527	RFXANK
215081_at	-0.158951	5.27797	-3.27963	0.00271457	0.0846969	-1.61539	KIAA1024
212006_at	-0.389197	5.89811	-3.27807	0.00272549	0.0849182	-1.61896	UBXN4
214958_s_at	0.205422	6.47776	3.2767	0.00273508	0.0850979	-1.62209	TMC6
214166_at	0.14038	5.7461	3.2736	0.00275697	0.08552	-1.62917	SDHB
200678_x_at	0.290008	9.05163	3.27323	0.00275965	0.08552	-1.63003	GRN
217033_x_at	0.456099	9.81744	3.27271	0.00276333	0.08552	-1.63121	NTRK3
208993_s_at	-0.851733	7.91762	-3.27261	0.00276405	0.08552	-1.63145	PPIG
213195_at	-0.669615	7.55404	-3.26921	0.00278827	0.0861493	-1.6392	LYRM9
216147_at	0.0922576	5.06325	3.26858	0.00279278	0.086169	-1.64064	---
215106_at	0.250062	6.3544	3.26621	0.00280985	0.0863712	-1.64605	TTC22
210010_s_at	0.222264	7.63997	3.26608	0.0028108	0.0863712	-1.64635	SLC25A1
201079_at	0.412124	7.91372	3.26605	0.002811	0.0863712	-1.64641	SYNGR2
200710_at	0.725626	10.094	3.2651	0.00281791	0.0864639	-1.64859	ACADVL
219891_at	0.201797	6.98774	3.2628	0.00283457	0.0866907	-1.65383	PGPEP1
213122_at	-0.811794	8.45934	-3.26268	0.00283548	0.0866907	-1.65412	TSPYL5
210031_at	0.217403	6.89599	3.26247	0.00283701	0.0866907	-1.65459	CD247
37796_at	0.313577	7.83007	3.2604	0.00285209	0.0870318	-1.6593	LRCH4 /// SAP25
220598_at	0.222057	6.28386	3.25924	0.00286062	0.0871725	-1.66196	CARD14
202588_at	0.280932	7.5737	3.25751	0.00287334	0.0874402	-1.6659	AK1
209080_x_at	-0.488231	7.94242	-3.2556	0.0028875	0.0875288	-1.67026	GLRX3
200763_s_at	0.309053	12.6281	3.25542	0.00288884	0.0875288	-1.67067	RPLP1
221620_s_at	-0.628848	8.84563	-3.25473	0.00289395	0.0875288	-1.67225	APOO
201703_s_at	0.282678	8.96439	3.25423	0.00289761	0.0875288	-1.67337	PPP1R10
210156_s_at	-0.91732	8.40431	-3.25358	0.00290248	0.0875288	-1.67486	PCMT1
212417_at	-1.30166	7.62185	-3.25351	0.00290297	0.0875288	-1.67501	SCAMP1
204675_at	-1.18711	7.38477	-3.25332	0.00290443	0.0875288	-1.67546	SRD5A1
206730_at	-0.942249	8.24622	-3.25277	0.00290851	0.0875288	-1.6767	GRIA3
203972_s_at	-0.314812	5.76635	-3.25185	0.00291538	0.0875288	-1.6788	PEX3
202844_s_at	-0.577332	8.49057	-3.25181	0.00291566	0.0875288	-1.67888	RALBP1
217497_at	0.141601	5.42761	3.24965	0.00293191	0.087898	-1.68382	TYMP
210650_s_at	-0.747756	5.62332	-3.24732	0.00294945	0.0883047	-1.68912	PCLO
213624_at	-0.271208	6.32966	-3.24673	0.00295395	0.0883202	-1.69047	SMPDL3A
36612_at	-0.430784	7.36157	-3.24506	0.00296662	0.0884866	-1.69427	FAM168A
203403_s_at	-1.19855	8.22358	-3.24378	0.00297637	0.0884866	-1.69718	RNF6
208826_x_at	-0.52463	11.4034	-3.24362	0.00297753	0.0884866	-1.69753	HINT1
213552_at	-0.273632	5.51617	-3.24148	0.00299394	0.0884866	-1.70241	GLCE
212654_at	0.415969	6.66738	3.24137	0.00299481	0.0884866	-1.70267	TPM2
201346_at	0.602211	10.3155	3.24137	0.00299482	0.0884866	-1.70267	ADIPOR2
220981_x_at	0.192882	6.6614	3.2409	0.00299838	0.0884866	-1.70372	NXF2 /// NXF2B /// TCP11X1 /// TCP11X2
209834_at	0.466181	8.0674	3.24089	0.00299851	0.0884866	-1.70376	CHST3
200993_at	-0.692265	7.67146	-3.24072	0.00299978	0.0884866	-1.70414	IPO7
211608_at	0.206024	6.17532	3.24059	0.00300077	0.0884866	-1.70443	TRBV10-2 /// TRBV10-2
205396_at	0.14362	6.34391	3.24005	0.00300491	0.0884866	-1.70565	SMAD3
210358_x_at	0.213808	7.59204	3.23969	0.0030077	0.0884866	-1.70648	GATA2
219559_at	0.245411	7.87494	3.2382	0.00301924	0.0884866	-1.70988	SLC17A9
209157_at	-0.773969	7.29666	-3.23818	0.0030194	0.0884866	-1.70993	DNAJA2
210312_s_at	0.586667	8.66872	3.23802	0.00302061	0.0884866	-1.71028	IFT20
208084_at	0.172121	5.67787	3.23768	0.00302324	0.0884866	-1.71106	ITGB6
204726_at	-0.646464	8.34477	-3.2354	0.00304092	0.0888869	-1.71623	CDH13
212014_x_at	0.252577	6.40994	3.23474	0.00304611	0.0889215	-1.71774	CD44
214499_s_at	-0.428312	5.89622	-3.23264	0.00306253	0.0892835	-1.72252	BCLAF1
206544_x_at	-1.04051	7.59845	-3.23107	0.00307488	0.0893278	-1.72609	SMARCA2
218998_at	-0.313912	8.26433	-3.23068	0.00307789	0.0893278	-1.72696	FAM206A
213709_at	-0.560742	6.75182	-3.23049	0.00307938	0.0893278	-1.72739	BHLHB9
216524_x_at	0.499273	10.7568	3.2304	0.00308013	0.0893278	-1.7276	---
205084_at	-0.313221	5.83596	-3.22874	0.00309326	0.0894262	-1.73138	BCAP29
213730_x_at	0.332017	7.23966	3.22812	0.00309816	0.0894262	-1.73278	TCF3
210958_s_at	0.343255	8.83595	3.22735	0.00310424	0.0894262	-1.73452	MAST4
201198_s_at	-0.867783	8.71183	-3.22717	0.00310569	0.0894262	-1.73494	PSMD1
216550_x_at	-0.339041	5.62647	-3.22702	0.00310686	0.0894262	-1.73527	ANKRD12
200978_at	-1.32236	11.9326	-3.22692	0.00310768	0.0894262	-1.7355	MDH1
210149_s_at	-1.10363	9.93446	-3.22507	0.0031224	0.0896596	-1.7397	ATP5H
203621_at	-0.642918	9.52792	-3.22489	0.00312386	0.0896596	-1.74011	NDUFB5
219019_at	0.366224	8.65958	3.22429	0.00312866	0.0896816	-1.74148	PIDD
218418_s_at	0.659335	8.51558	3.22357	0.00313441	0.0897306	-1.74311	KANK2
217743_s_at	-0.804337	8.32862	-3.22294	0.00313951	0.0897609	-1.74455	TMEM30A
213048_s_at	-1.26773	10.381	-3.22169	0.00314955	0.0899322	-1.74738	---
219263_at	-0.402963	6.41444	-3.22096	0.00315542	0.0899841	-1.74903	RNF128
221787_at	-0.480893	7.12	-3.21982	0.00316463	0.090131	-1.75162	C6orf120
200638_s_at	-1.15062	9.86437	-3.21819	0.00317787	0.0903922	-1.75532	YWHAZ
208995_s_at	-0.323539	5.77335	-3.2176	0.00318264	0.0904121	-1.75665	PPIG
214101_s_at	-0.546618	5.73276	-3.21611	0.00319483	0.0906426	-1.76005	NPEPPS
207390_s_at	0.309026	7.17544	3.21497	0.00320415	0.0907525	-1.76263	SMTN
211057_at	0.155546	6.35771	3.21415	0.00321082	0.0907525	-1.76448	ROR1
210074_at	0.129307	6.38586	3.21306	0.00321977	0.0907525	-1.76695	CTSL2
216705_s_at	0.182159	6.00751	3.21306	0.00321981	0.0907525	-1.76696	ADA
201016_at	-0.281666	5.2306	-3.21268	0.00322293	0.0907525	-1.76781	EIF1AX /// LOC101060318
206766_at	0.180813	8.05655	3.21199	0.00322858	0.0907525	-1.76937	ITGA10 /// LOC101060422
205038_at	0.148121	6.23626	3.21177	0.00323038	0.0907525	-1.76986	IKZF1
219775_s_at	0.340456	6.31547	3.21138	0.0032336	0.0907525	-1.77075	CPLX3
209978_s_at	0.180332	6.2052	3.21116	0.00323547	0.0907525	-1.77126	LPA /// PLG
213249_at	0.557567	8.12385	3.21014	0.00324389	0.0907654	-1.77357	FBXL7
218556_at	0.223331	7.08203	3.21012	0.0032441	0.0907654	-1.77362	ORMDL2
209507_at	-0.366432	8.04414	-3.20916	0.00325203	0.0908727	-1.77579	RPA3
201760_s_at	-0.584112	10.6725	-3.20801	0.00326161	0.091026	-1.7784	WSB2
217984_at	0.722541	9.79446	3.20722	0.00326815	0.0910939	-1.78017	RNASET2
219352_at	-0.416502	7.5968	-3.20556	0.00328206	0.0912885	-1.78394	HERC6
222358_x_at	0.215727	5.56696	3.20541	0.00328335	0.0912885	-1.78429	---
211686_s_at	-0.36602	7.6594	-3.20443	0.0032915	0.0913031	-1.78649	MAK16
208661_s_at	-1.26566	8.79843	-3.20436	0.00329209	0.0913031	-1.78665	TTC3 /// TTC3P1
217691_x_at	0.240774	7.37173	3.20383	0.00329657	0.0913133	-1.78785	SLC16A3
213770_at	0.24514	7.80704	3.20236	0.00330896	0.0915424	-1.79118	KSR1
222337_at	0.172931	5.77323	3.20181	0.00331358	0.0915563	-1.79242	---
36888_at	0.177029	8.58145	3.20077	0.00332241	0.091686	-1.79478	HAUS5
203129_s_at	-0.899182	9.73221	-3.19933	0.00333468	0.0919106	-1.79805	KIF5C
209038_s_at	0.254118	6.44948	3.19852	0.00334155	0.0919859	-1.79987	EHD1
216509_x_at	0.236015	5.74042	3.19794	0.00334653	0.0920089	-1.80119	MLLT10
208099_x_at	0.260565	6.55122	3.197	0.00335456	0.0920911	-1.80332	TTLL5
214762_at	-1.20103	9.34256	-3.19569	0.00336576	0.0920911	-1.80627	ATP6V1G2
215504_x_at	0.390075	9.25021	3.19426	0.00337803	0.0920911	-1.8095	ANKRD10-IT1
214340_at	0.297315	7.49091	3.19416	0.00337894	0.0920911	-1.80974	ALOX12P2
210197_at	0.230106	7.4382	3.19339	0.00338559	0.0920911	-1.81148	ITPK1
202301_s_at	-0.703148	7.68564	-3.19284	0.00339029	0.0920911	-1.81271	RSRC2
204975_at	0.4147	7.79325	3.19278	0.00339082	0.0920911	-1.81285	EMP2
207193_at	0.160928	7.06978	3.19262	0.00339226	0.0920911	-1.81323	AGRP
219235_s_at	0.335561	6.68314	3.19226	0.0033953	0.0920911	-1.81402	PHACTR4
202206_at	-0.866445	6.97212	-3.19209	0.00339683	0.0920911	-1.81442	ARL4C
218058_at	0.463932	7.84719	3.19197	0.00339784	0.0920911	-1.81468	CXXC1
214120_at	-0.976751	7.94424	-3.19122	0.00340439	0.0920911	-1.81639	RFPL1S
209658_at	0.468178	9.71435	3.19054	0.00341022	0.0920911	-1.81791	CDC16
220868_s_at	0.427459	6.54564	3.19031	0.00341224	0.0920911	-1.81843	SLC7A10
213064_at	-0.523955	7.66856	-3.18979	0.00341682	0.0920911	-1.81962	ZC3H14
213499_at	0.161103	7.41531	3.18969	0.00341764	0.0920911	-1.81983	CLCN2
213076_at	0.349542	7.70235	3.18927	0.00342135	0.0920911	-1.8208	ITPKC
204742_s_at	-0.699053	6.8312	-3.18895	0.00342414	0.0920911	-1.82152	PDS5B
210580_x_at	0.482924	9.41617	3.18726	0.0034389	0.0923762	-1.82533	LOC101060714 /// SLX1A-SULT1A3 /// SLX1B-SULT1A4 /// SULT1A3 /// SULT1A4
217976_s_at	-0.821579	7.79723	-3.18571	0.00345251	0.0925232	-1.82883	DYNC1LI1
203270_at	0.235036	6.40443	3.18569	0.0034527	0.0925232	-1.82888	DTYMK
217553_at	0.164859	6.08865	3.18485	0.00346009	0.0925687	-1.83078	STEAP1B
200640_at	-1.14889	10.6048	-3.18455	0.00346273	0.0925687	-1.83145	YWHAZ
205100_at	0.350418	7.4809	3.18337	0.00347312	0.0927348	-1.83411	GFPT2
209472_at	-0.558408	8.09037	-3.18251	0.00348073	0.0927577	-1.83605	CCBL2
220777_at	0.519346	6.60068	3.18233	0.00348233	0.0927577	-1.83646	KIF13A
203438_at	0.234221	6.37595	3.18065	0.0034973	0.0928459	-1.84026	STC2
217731_s_at	-0.288672	11.1713	-3.18046	0.00349895	0.0928459	-1.84068	ITM2B
214098_at	-1.13809	8.57881	-3.17997	0.00350336	0.0928459	-1.84179	KIAA1107
208750_s_at	-0.856636	7.19823	-3.179	0.00351199	0.0928459	-1.84397	ARF1 /// MIR3620
207283_at	0.62159	7.89144	3.17894	0.0035125	0.0928459	-1.8441	RPL23AP32
204080_at	0.192961	8.00121	3.17813	0.00351979	0.0928459	-1.84594	TOE1
208386_x_at	0.130722	5.08957	3.17792	0.00352162	0.0928459	-1.8464	DMC1
217816_s_at	-0.547786	8.8457	-3.17789	0.00352191	0.0928459	-1.84647	PCNP
216472_at	0.422265	6.67829	3.17774	0.00352326	0.0928459	-1.84681	---
211433_x_at	0.283898	8.84025	3.17627	0.00353645	0.0929685	-1.85012	FAM214B
222275_at	-0.58872	7.19329	-3.17605	0.00353848	0.0929685	-1.85063	MRPS30
209966_x_at	-0.450257	6.63571	-3.17583	0.00354046	0.0929685	-1.85113	ESRRG
215536_at	0.128729	6.64624	3.17399	0.00355702	0.0930017	-1.85526	HLA-DQB2
206215_at	-0.414831	8.95841	-3.17384	0.00355843	0.0930017	-1.85561	OPCML
221449_s_at	-0.990671	8.47715	-3.17374	0.00355929	0.0930017	-1.85583	ITFG1
208924_at	-0.904206	9.74309	-3.17339	0.00356251	0.0930017	-1.85663	RNF11
203983_at	-0.968262	7.86016	-3.17321	0.00356409	0.0930017	-1.85702	TSNAX
213545_x_at	-0.563605	11.2024	-3.17291	0.00356685	0.0930017	-1.85771	SNX3
220462_at	-1.36934	7.97171	-3.17222	0.0035731	0.0930555	-1.85926	CSRNP3
216273_at	0.198588	7.40447	3.17123	0.00358212	0.0931281	-1.86149	ZNF460
217916_s_at	-0.362404	9.39112	-3.17056	0.00358821	0.0931281	-1.863	FAM49B
211768_at	0.255147	8.21855	3.17053	0.00358846	0.0931281	-1.86306	LAT2
204491_at	-0.247982	8.91925	-3.16929	0.00359981	0.0933135	-1.86586	PDE4D
212887_at	-1.0247	7.16963	-3.16877	0.0036046	0.093329	-1.86704	SEC23A
220371_s_at	0.369182	7.43048	3.16817	0.00361012	0.0933629	-1.86839	SLC12A9
218815_s_at	0.284675	6.93269	3.16619	0.00362836	0.0937256	-1.87286	TMEM51
217715_x_at	0.379091	7.39987	3.16513	0.00363811	0.0938408	-1.87524	---
218334_at	-0.783891	8.68175	-3.16433	0.00364549	0.0938408	-1.87703	THOC7
213046_at	0.437053	7.86797	3.16433	0.00364549	0.0938408	-1.87703	PABPN1
212399_s_at	0.45022	9.27316	3.16336	0.00365454	0.0939649	-1.87923	VGLL4
206493_at	0.364205	7.33436	3.1612	0.00367466	0.0942823	-1.88409	ITGA2B
203640_at	-0.57933	10.423	-3.16112	0.00367537	0.0942823	-1.88426	MBNL2
217717_s_at	-1.45442	9.34941	-3.15921	0.00369328	0.0946322	-1.88856	YWHAB
221302_at	0.245251	8.08122	3.15822	0.00370251	0.0947595	-1.89078	KLF15
210383_at	-1.19191	8.0441	-3.15684	0.00371557	0.0947931	-1.8939	SCN1A
211130_x_at	0.194094	6.58437	3.1568	0.0037159	0.0947931	-1.89397	EDA
221272_s_at	-0.424287	8.44401	-3.15673	0.00371662	0.0947931	-1.89415	C1orf21
208025_s_at	0.166262	5.90425	3.15621	0.0037215	0.0948087	-1.89531	HMGA2
204669_s_at	0.367546	7.9768	3.15511	0.00373195	0.094966	-1.89779	RNF24
208476_s_at	0.489114	6.99639	3.15446	0.00373805	0.0949667	-1.89924	FRMD4A
204338_s_at	-1.24986	6.8972	-3.15384	0.00374397	0.0949667	-1.90064	RGS4
211597_s_at	-0.858456	10.2699	-3.15284	0.00375348	0.0949667	-1.90288	HOPX
211988_at	-0.296021	8.99749	-3.15252	0.00375649	0.0949667	-1.90359	SMARCE1
221479_s_at	-0.611029	9.15019	-3.15212	0.00376031	0.0949667	-1.90449	BNIP3L
219358_s_at	0.325207	7.38333	3.15201	0.00376135	0.0949667	-1.90474	ADAP2
213656_s_at	0.764827	9.07969	3.15196	0.0037619	0.0949667	-1.90487	KLC1
203414_at	-0.780914	9.33376	-3.14918	0.00378847	0.0955287	-1.9111	MMD
207343_at	0.160502	6.19624	3.14798	0.00380008	0.0956856	-1.91381	LYZL6
217734_s_at	0.627817	9.51534	3.14753	0.00380439	0.0956856	-1.91481	WDR6
210070_s_at	0.398598	6.58069	3.1472	0.00380761	0.0956856	-1.91556	CHKB-CPT1B /// CPT1B
209382_at	-0.275941	6.23481	-3.1464	0.00381527	0.0957697	-1.91734	LOC101060460 /// POLR3C
215588_x_at	0.569954	10.6229	3.14512	0.00382768	0.0959728	-1.92022	RIOK3
216811_at	0.28056	6.27587	3.14435	0.0038352	0.096053	-1.92195	---
213785_at	0.21916	7.93986	3.14383	0.00384026	0.0960714	-1.92312	IPO9
208174_x_at	0.477122	8.98146	3.14147	0.00386334	0.0962699	-1.92843	ZRSR2
219297_at	-0.304112	6.54431	-3.14086	0.0038693	0.0962699	-1.92979	WDR44
213612_x_at	0.529227	11.3746	3.14043	0.00387348	0.0962699	-1.93075	LOC101059961 /// LOC101060202 /// LOC101060226 /// LOC101060531 /// LOC101060684 /// NBPF10 /// NBPF12 /// NBPF15 /// NBPF16 /// NBPF24 /// NBPF7 /// NBPF8 /// NBPF9
214020_x_at	0.496406	8.03303	3.13971	0.00388061	0.0962699	-1.93237	ITGB5
201444_s_at	-1.19455	7.55956	-3.13968	0.00388089	0.0962699	-1.93244	ATP6AP2
216123_x_at	0.13453	5.85997	3.13954	0.00388226	0.0962699	-1.93275	---
205525_at	0.255561	5.49819	3.13903	0.00388728	0.0962699	-1.93389	CALD1
200037_s_at	-0.430093	9.83253	-3.13894	0.00388813	0.0962699	-1.93409	CBX3
217619_x_at	0.209968	8.04113	3.13885	0.00388903	0.0962699	-1.93429	---
222272_x_at	0.144907	6.15885	3.1386	0.00389153	0.0962699	-1.93486	SCIN
221924_at	0.307361	6.97947	3.13779	0.00389951	0.0963599	-1.93667	ZMIZ2
210619_s_at	0.321748	7.1014	3.13649	0.00391236	0.0964851	-1.93959	HYAL1
213138_at	0.264807	7.5053	3.13637	0.00391359	0.0964851	-1.93986	ARID5A
219722_s_at	0.319447	7.26541	3.13596	0.00391761	0.0964851	-1.94077	GDPD3
201488_x_at	-0.851558	8.21076	-3.1353	0.00392418	0.0965401	-1.94226	KHDRBS1
212407_at	-0.375036	8.30262	-3.13399	0.00393721	0.0967536	-1.94519	METTL13
217662_x_at	0.298001	5.60104	3.13351	0.00394206	0.0967655	-1.94628	---
201407_s_at	-0.567775	8.46391	-3.13192	0.0039579	0.0970473	-1.94983	PPP1CB
209311_at	-0.65067	10.0615	-3.13043	0.00397294	0.0971313	-1.95319	BCL2L2
220452_x_at	0.257767	9.31998	3.13034	0.00397378	0.0971313	-1.95337	CECR7
216630_at	0.259684	6.41351	3.13028	0.00397445	0.0971313	-1.95352	---
217072_at	0.151153	6.5183	3.12935	0.00398375	0.0972516	-1.95559	CD300A
202929_s_at	-0.426365	7.36268	-3.12778	0.00399967	0.0974622	-1.95912	DDT
204226_at	-0.56432	8.31556	-3.12763	0.00400115	0.0974622	-1.95945	STAU2
202381_at	-0.58285	6.85408	-3.12465	0.00403146	0.0980689	-1.96612	ADAM9
209584_x_at	0.257006	6.60181	3.12413	0.00403675	0.0980689	-1.96728	APOBEC3C
205122_at	-1.17191	8.60932	-3.12388	0.0040393	0.0980689	-1.96784	MSANTD3-TMEFF1 /// TMEFF1
218089_at	0.180233	8.20281	3.12183	0.00406026	0.0983788	-1.97242	AAR2
209024_s_at	-0.78042	6.94013	-3.12177	0.00406092	0.0983788	-1.97256	SYNCRIP
213693_s_at	0.277525	7.06602	3.11982	0.00408099	0.0984096	-1.97693	MUC1
205902_at	0.783163	8.71806	3.11981	0.00408115	0.0984096	-1.97696	KCNN3
213843_x_at	0.307992	7.61127	3.11938	0.00408556	0.0984096	-1.97791	SLC6A8
37943_at	0.201235	6.64182	3.11937	0.00408565	0.0984096	-1.97793	ZFYVE26
216380_x_at	0.278093	9.5694	3.11913	0.00408814	0.0984096	-1.97847	GS1-111G14.1 /// OTTHUMG00000156670
218797_s_at	0.4044	8.00996	3.11888	0.00409069	0.0984096	-1.97902	SIRT7
210731_s_at	0.188964	7.79778	3.11847	0.00409492	0.0984096	-1.97994	LGALS8
209886_s_at	0.3219	6.12018	3.11776	0.00410229	0.0984096	-1.98153	SMAD6
218477_at	-0.955385	9.79434	-3.11754	0.00410455	0.0984096	-1.98202	TMEM14A
203857_s_at	0.231804	7.12581	3.11719	0.00410822	0.0984096	-1.98281	PDIA5
216745_x_at	0.3343	8.97755	3.11693	0.00411092	0.0984096	-1.98339	---
212350_at	0.383417	7.65596	3.11618	0.00411874	0.0984906	-1.98507	TBC1D1
208945_s_at	-0.325753	7.42928	-3.11544	0.00412649	0.0985699	-1.98673	BECN1
211985_s_at	-1.10666	11.5929	-3.11489	0.00413214	0.0985988	-1.98794	CALM1 /// CALM2 /// CALM3
215812_s_at	0.285295	7.72695	3.11313	0.00415063	0.0989326	-1.99189	LOC653562 /// SLC6A10P /// SLC6A8
213533_at	-0.61642	7.87038	-3.11236	0.00415872	0.0989326	-1.99361	NSG1
221813_at	0.258033	8.53365	3.11228	0.00415949	0.0989326	-1.99378	FBXO42
206541_at	0.727087	7.42346	3.1108	0.00417516	0.0991991	-1.9971	KLKB1
221909_at	-0.327795	6.7567	-3.11026	0.00418081	0.0992273	-1.9983	RNFT2
202141_s_at	-0.537892	10.4869	-3.10923	0.00419175	0.0992696	-2.00061	COPS8
206681_x_at	0.20949	8.1869	3.10911	0.00419303	0.0992696	-2.00088	GP2
218712_at	-0.30524	5.7695	-3.10846	0.00419981	0.0992696	-2.00231	C1orf109
205982_x_at	0.226472	7.49892	3.1084	0.00420047	0.0992696	-2.00245	SFTPC
207533_at	0.226202	6.59662	3.10665	0.00421913	0.0994972	-2.00637	CCL1
208581_x_at	0.705408	12.4719	3.10645	0.00422118	0.0994972	-2.0068	MT1X
218587_s_at	0.23215	6.70063	3.10602	0.00422579	0.0994972	-2.00776	POGLUT1
218066_at	0.399697	9.51031	3.10581	0.00422802	0.0994972	-2.00823	SLC12A7
204127_at	-0.350049	6.13166	-3.1048	0.00423886	0.0995991	-2.01049	RFC3
216567_at	0.228151	5.57309	3.10457	0.00424131	0.0995991	-2.011	---
215397_x_at	0.156203	5.90055	3.10279	0.00426044	0.0999184	-2.01498	---
204529_s_at	-0.502524	7.15549	-3.10193	0.0042697	0.0999184	-2.0169	TOX
205630_at	-0.724091	6.10058	-3.10178	0.00427131	0.0999184	-2.01723	CRH
220525_s_at	0.385204	7.84339	3.10153	0.00427398	0.0999184	-2.01779	AUP1
213289_at	-0.379624	5.86617	-3.10119	0.00427763	0.0999184	-2.01854	APOOL
213881_x_at	-0.337817	11.6256	-3.10075	0.00428238	0.0999184	-2.01952	SUMO2
209964_s_at	0.576769	7.42874	3.10038	0.0042864	0.0999184	-2.02035	ATXN7
222325_at	0.316333	5.80296	3.09945	0.00429649	0.100032	-2.02243	---
220794_at	-0.256505	5.91427	-3.09903	0.004301	0.100032	-2.02336	GREM2
204130_at	0.198605	6.45665	3.09818	0.00431031	0.100032	-2.02527	HSD11B2
201613_s_at	0.592237	8.58017	3.09788	0.00431349	0.100032	-2.02592	AP1G2
208739_x_at	-0.768099	8.84935	-3.0977	0.00431553	0.100032	-2.02634	SUMO2
220712_at	0.366907	7.64058	3.09744	0.00431827	0.100032	-2.0269	C8orf60
206924_at	0.217176	5.68386	3.09635	0.00433019	0.100127	-2.02934	IL11
220575_at	0.255586	5.848	3.09607	0.00433327	0.100127	-2.02997	FAM106A /// FAM106B
217364_x_at	-0.124061	5.20567	-3.09535	0.00434117	0.100127	-2.03158	OTTHUMG00000021915 /// RP4-581F12.1
209796_s_at	-0.498703	7.03728	-3.09529	0.00434181	0.100127	-2.03171	CNPY2
212508_at	-0.996757	10.6795	-3.09501	0.00434491	0.100127	-2.03234	MOAP1
205165_at	0.332629	8.35463	3.09269	0.00437032	0.100608	-2.03749	CELSR3
213710_s_at	-0.820491	9.26777	-3.09128	0.00438595	0.100844	-2.04065	CALM1
202771_at	0.424909	7.28033	3.09094	0.00438966	0.100844	-2.04139	PIEZO1
214755_at	0.181553	6.20273	3.08986	0.00440159	0.100975	-2.04379	UAP1L1
215145_s_at	-0.925111	7.28846	-3.08961	0.00440444	0.100975	-2.04436	CNTNAP2
216144_at	0.142358	5.26324	3.08795	0.00442287	0.101189	-2.04805	---
203257_s_at	-0.334407	9.69661	-3.08795	0.00442287	0.101189	-2.04805	C11orf49
211935_at	-0.527007	11.1249	-3.08713	0.00443198	0.1012	-2.04987	ARL6IP1
202368_s_at	0.248968	5.8714	3.08679	0.00443584	0.1012	-2.05064	TRAM2
212638_s_at	-0.682056	7.59341	-3.08668	0.00443704	0.1012	-2.05088	WWP1
214575_s_at	0.195725	5.97579	3.08578	0.00444714	0.101326	-2.05289	AZU1
222217_s_at	0.300518	7.66445	3.08471	0.00445914	0.101496	-2.05527	SLC27A3
211954_s_at	-0.523786	8.1566	-3.0841	0.00446596	0.101547	-2.05662	IPO5
209692_at	0.307944	7.092	3.08306	0.0044777	0.10171	-2.05894	EYA2
205659_at	-0.377864	7.27203	-3.08194	0.0044903	0.101842	-2.06142	HDAC9
200863_s_at	-0.464566	10.3229	-3.08173	0.00449267	0.101842	-2.06189	RAB11A
217377_x_at	0.468096	9.77746	3.08123	0.00449838	0.101867	-2.06301	NTRK3
200052_s_at	-0.522953	7.30019	-3.07895	0.0045243	0.10235	-2.06809	ILF2
35147_at	0.360301	10.506	3.07702	0.0045463	0.102673	-2.07237	MCF2L
202412_s_at	-0.624918	5.71188	-3.07662	0.00455088	0.102673	-2.07326	USP1
214157_at	-0.833849	9.2858	-3.07644	0.00455288	0.102673	-2.07365	GNAS
209945_s_at	-1.00439	8.15502	-3.07546	0.00456417	0.102673	-2.07584	GSK3B
220730_at	0.244311	7.80346	3.07506	0.00456874	0.102673	-2.07672	LOC642533
219532_at	-0.860563	6.59686	-3.07487	0.00457099	0.102673	-2.07716	ELOVL4
220145_at	-0.788073	6.0095	-3.07481	0.00457163	0.102673	-2.07728	MAP9
216044_x_at	-0.555522	7.67217	-3.07447	0.00457555	0.102673	-2.07804	FAM69A
206658_at	0.132309	6.02796	3.07366	0.00458487	0.102679	-2.07983	UPK3B
204881_s_at	-0.738543	8.10923	-3.07322	0.00458994	0.102679	-2.08081	UGCG
203995_at	0.221225	7.53483	3.07271	0.00459582	0.102679	-2.08194	C21orf2
220674_at	0.213926	5.51681	3.0726	0.00459711	0.102679	-2.08219	CD22
210278_s_at	-0.239085	5.16772	-3.07244	0.00459895	0.102679	-2.08254	AP4S1
209840_s_at	-0.514307	8.77438	-3.07076	0.00461848	0.103012	-2.08628	LRRN3
218100_s_at	-0.817909	7.4918	-3.06947	0.00463339	0.103124	-2.08913	IFT57
212990_at	-1.44925	8.64615	-3.06905	0.00463836	0.103124	-2.09008	SYNJ1
221830_at	-0.976478	10.7049	-3.06898	0.00463912	0.103124	-2.09022	RAP2A
206183_s_at	-0.0956191	6.29802	-3.06873	0.00464207	0.103124	-2.09078	HERC3
202638_s_at	0.315171	6.28491	3.06757	0.00465568	0.103144	-2.09337	ICAM1
211071_s_at	-0.912925	11.7218	-3.06742	0.00465738	0.103144	-2.09369	MLLT11
218123_at	-0.421116	8.45668	-3.067	0.00466234	0.103144	-2.09463	C21orf59
216667_at	0.173928	7.00661	3.06653	0.00466779	0.103144	-2.09566	ECRP
218964_at	0.276287	8.06003	3.06644	0.00466887	0.103144	-2.09587	ARID3B
212982_at	-0.740169	9.36358	-3.06627	0.00467086	0.103144	-2.09624	ZDHHC17
202457_s_at	-0.733422	11.815	-3.0652	0.00468346	0.10332	-2.09862	PPP3CA
221791_s_at	-0.284515	12.4982	-3.06398	0.00469778	0.103483	-2.10132	TMA7
203625_x_at	0.453708	7.32586	3.06376	0.00470039	0.103483	-2.10181	SKP2
219855_at	-0.587294	9.43035	-3.06339	0.00470484	0.103483	-2.10264	NUDT11
209141_at	-0.431164	8.93887	-3.06291	0.00471041	0.103503	-2.10369	UBE2G1
211703_s_at	-0.592937	7.24888	-3.06221	0.00471875	0.103514	-2.10525	TM2D1
215628_x_at	0.45829	9.04521	3.06209	0.00472022	0.103514	-2.10552	---
220648_at	0.271579	6.55283	3.06129	0.00472962	0.103536	-2.10728	ADARB2
222193_at	0.184672	7.30851	3.06122	0.00473055	0.103536	-2.10746	C2orf43
209053_s_at	0.360098	6.60109	3.05962	0.00474959	0.10385	-2.111	WHSC1
219688_at	-0.270483	5.5975	-3.05832	0.00476507	0.103992	-2.11387	BBS7
208153_s_at	0.197158	6.44011	3.05795	0.00476955	0.103992	-2.1147	FAT2
209357_at	-0.545235	6.08463	-3.05724	0.00477803	0.103992	-2.11627	CITED2
203702_s_at	0.278241	6.85856	3.05716	0.00477894	0.103992	-2.11644	TTLL4
207249_s_at	0.132232	5.70164	3.05712	0.00477945	0.103992	-2.11653	SLC28A2
215560_x_at	0.145078	6.34363	3.05587	0.00479443	0.104211	-2.1193	MTRF1L
207494_s_at	0.258025	8.12502	3.0555	0.00479891	0.104211	-2.12012	ZNF76
219448_at	-0.140936	5.96984	-3.0542	0.00481456	0.104352	-2.12299	TMEM70
219489_s_at	0.475306	8.89774	3.05418	0.00481489	0.104352	-2.12306	NXN
210340_s_at	0.255732	6.08976	3.0538	0.00481949	0.104352	-2.1239	CSF2RA
222065_s_at	0.408617	6.97773	3.05328	0.00482569	0.104384	-2.12503	FLII
211411_at	0.145854	6.02554	3.05275	0.00483211	0.104384	-2.12621	---
203445_s_at	0.563623	10.1997	3.05222	0.00483856	0.104384	-2.12738	CTDSP2
217109_at	0.146418	5.32858	3.05207	0.00484037	0.104384	-2.12771	MUC4
217804_s_at	0.265701	9.36209	3.05174	0.00484447	0.104384	-2.12846	ILF3
202095_s_at	0.199494	6.3696	3.04989	0.00486691	0.104752	-2.13254	BIRC5
217993_s_at	-0.707612	10.1015	-3.04923	0.004875	0.104752	-2.13401	MAT2B
218920_at	0.459683	8.04269	3.04917	0.0048757	0.104752	-2.13413	FAM193B
203710_at	-0.984013	9.52011	-3.04877	0.00488062	0.104756	-2.13502	ITPR1
212085_at	-0.877205	10.0191	-3.04776	0.00489303	0.104921	-2.13726	SLC25A6
221163_s_at	0.371351	8.2162	3.04719	0.00489999	0.104969	-2.13852	MLXIPL
215848_at	0.289332	6.94794	3.04579	0.00491726	0.105238	-2.14162	SCAPER
214687_x_at	-0.677153	12.0118	-3.04534	0.00492282	0.105256	-2.14262	ALDOA
36829_at	0.229045	9.27862	3.04394	0.00494003	0.105522	-2.1457	PER1
208910_s_at	-0.765079	7.97929	-3.0435	0.00494549	0.105537	-2.14667	C1QBP
204178_s_at	0.420463	8.30183	3.04295	0.00495231	0.105581	-2.14789	LOC101059993 /// RBM14
203448_s_at	-0.368001	7.05819	-3.04193	0.00496508	0.105752	-2.15016	TERF1
61874_at	0.260573	9.54507	3.03962	0.00499388	0.106263	-2.15526	CACFD1
209100_at	0.24374	8.07112	3.03893	0.00500246	0.106344	-2.15678	IFRD2
202701_at	0.273299	8.33173	3.03754	0.00501991	0.106399	-2.15985	BMP1
201707_at	-0.374582	8.02028	-3.03753	0.00502004	0.106399	-2.15987	PEX19
201083_s_at	-0.375718	5.21453	-3.03731	0.00502286	0.106399	-2.16037	BCLAF1
204762_s_at	-1.26682	7.7944	-3.03713	0.00502513	0.106399	-2.16077	GNAO1
221176_x_at	0.325656	7.73929	3.03682	0.00502898	0.106399	-2.16144	---
204141_at	-0.841297	12.3111	-3.03546	0.00504609	0.106415	-2.16444	TUBB2A
209446_s_at	0.104666	5.42756	3.0354	0.00504693	0.106415	-2.16459	---
201185_at	0.430201	11.8232	3.03497	0.00505232	0.106415	-2.16553	HTRA1
215063_x_at	0.297663	8.01567	3.03452	0.00505803	0.106415	-2.16652	LRRC40
205858_at	0.159855	5.79833	3.03441	0.00505939	0.106415	-2.16676	NGFR
212001_at	0.692555	9.2995	3.03441	0.00505948	0.106415	-2.16678	SUGP2
219798_s_at	0.230605	9.28814	3.03411	0.00506328	0.106415	-2.16744	MEPCE
218630_at	0.218907	7.40397	3.03298	0.00507758	0.106615	-2.16993	MKS1
210084_x_at	0.243213	7.0197	3.03244	0.00508444	0.106658	-2.17112	TPSAB1
222136_x_at	-0.326996	6.2416	-3.03145	0.00509706	0.106725	-2.1733	ZNF43
206158_s_at	-0.660629	10.3875	-3.03143	0.00509725	0.106725	-2.17334	CNBP
201059_at	0.539295	10.3779	3.02987	0.00511731	0.106924	-2.1768	CTTN
217196_s_at	-0.886437	7.09227	-3.02969	0.00511961	0.106924	-2.17719	CAMSAP2
203724_s_at	-0.881493	9.17774	-3.02956	0.0051212	0.106924	-2.17747	RUFY3
219735_s_at	0.223407	7.23062	3.02879	0.00513111	0.10699	-2.17917	TFCP2L1
202749_at	-0.640428	10.0058	-3.02838	0.00513635	0.10699	-2.18007	WRB
207968_s_at	-0.688278	6.83979	-3.02819	0.0051388	0.10699	-2.18049	MEF2C
222352_at	0.298225	8.25797	3.02691	0.00515526	0.107072	-2.18332	FBXO31
213057_at	0.226917	6.387	3.02677	0.00515713	0.107072	-2.18363	ATPAF2
222218_s_at	0.178362	5.80975	3.02676	0.00515719	0.107072	-2.18365	PILRA
206770_s_at	-0.128034	5.09119	-3.02594	0.00516777	0.107153	-2.18545	SLC35A3
216257_at	0.183108	5.94289	3.02532	0.00517579	0.107153	-2.18682	SERPINB13
209907_s_at	0.45628	8.02991	3.02503	0.00517959	0.107153	-2.18747	ITSN2
213875_x_at	-0.760988	7.22478	-3.02497	0.00518041	0.107153	-2.18761	C6orf62
204749_at	-1.33944	10.6824	-3.02322	0.005203	0.107347	-2.19144	NAP1L3
219674_s_at	0.309786	6.80972	3.02315	0.005204	0.107347	-2.19161	HDLBP
204925_at	0.230519	7.20771	3.02313	0.00520426	0.107347	-2.19166	CTNS
215386_at	0.269228	6.36355	3.02214	0.00521717	0.107424	-2.19384	---
211764_s_at	-0.278352	6.79348	-3.0221	0.00521768	0.107424	-2.19393	UBE2D1
215977_x_at	0.213683	6.51576	3.02137	0.00522712	0.107519	-2.19552	GK
208905_at	-0.696444	11.0629	-3.0206	0.0052373	0.107629	-2.19724	CYCS
209737_at	-0.592009	9.26367	-3.01956	0.0052509	0.107755	-2.19952	MAGI2
208782_at	0.578035	9.63906	3.01894	0.00525906	0.107755	-2.20089	FSTL1
211925_s_at	-0.271574	5.44012	-3.01858	0.0052637	0.107755	-2.20167	PLCB1
201238_s_at	-0.793691	8.34744	-3.01844	0.00526559	0.107755	-2.20199	CAPZA2
207230_at	0.215868	6.80023	3.01823	0.00526837	0.107755	-2.20245	CDON
213159_at	0.168677	6.56305	3.01734	0.00528002	0.107755	-2.2044	PCNX
209205_s_at	-1.03135	9.7684	-3.01701	0.00528446	0.107755	-2.20514	LMO4
220858_at	0.215616	6.80632	3.01679	0.00528733	0.107755	-2.20562	SORBS2
38487_at	0.361896	8.61938	3.01674	0.00528801	0.107755	-2.20573	STAB1
212978_at	-0.885287	7.94269	-3.01644	0.00529194	0.107755	-2.20638	LRRC8B
218408_at	-0.301172	8.38522	-3.0155	0.00530434	0.107848	-2.20845	TIMM10
207388_s_at	0.331057	7.66166	3.01536	0.00530622	0.107848	-2.20876	PTGES
214066_x_at	0.179103	7.20394	3.01463	0.00531588	0.107862	-2.21036	NPR2
211758_x_at	-0.753139	7.71879	-3.01395	0.00532503	0.107862	-2.21188	TXNDC9
214967_at	0.284254	5.4271	3.01353	0.00533052	0.107862	-2.21279	---
203729_at	0.600425	7.36159	3.01327	0.00533399	0.107862	-2.21336	EMP3
213641_at	0.539228	7.18212	3.01297	0.00533802	0.107862	-2.21403	ZNF500
213631_x_at	0.214846	6.2353	3.01293	0.00533849	0.107862	-2.2141	DHODH
220287_at	0.26069	7.00242	3.01275	0.00534089	0.107862	-2.2145	ADAMTS9
203523_at	0.233431	7.33551	3.01181	0.00535355	0.108019	-2.21659	LSP1
216904_at	0.117538	6.00023	3.01106	0.00536351	0.10804	-2.21823	COL6A1
219523_s_at	-0.491256	6.43555	-3.01069	0.0053685	0.10804	-2.21905	TENM3
213733_at	0.260865	7.4682	3.01064	0.00536915	0.10804	-2.21915	MYO1F
212586_at	-0.405418	9.26953	-3.01021	0.00537491	0.108045	-2.2201	CAST
202056_at	-0.402434	7.50293	-3.00966	0.0053823	0.108045	-2.22131	KPNA1
221760_at	-0.609883	6.26259	-3.00953	0.005384	0.108045	-2.22158	MAN1A1
222047_s_at	0.391626	10.122	3.00879	0.00539397	0.108138	-2.22322	SRRT
207776_s_at	-0.455434	7.5103	-3.00847	0.00539836	0.108138	-2.22393	CACNB2
214171_s_at	0.312848	7.28608	3.00782	0.00540708	0.108215	-2.22535	U2AF2
207067_s_at	0.171668	6.54434	3.00677	0.00542127	0.108238	-2.22766	HDC
200903_s_at	-0.432252	7.33683	-3.00623	0.00542853	0.108238	-2.22884	AHCY
209362_at	-0.679713	8.28749	-3.0062	0.00542894	0.108238	-2.22891	MED21
209400_at	0.15334	5.62756	3.00609	0.00543047	0.108238	-2.22916	SLC12A4
205362_s_at	-0.316667	6.29819	-3.00593	0.00543262	0.108238	-2.22951	PFDN4
220115_s_at	-0.627068	9.0184	-3.00433	0.00545434	0.108574	-2.23302	CDH10
217378_x_at	0.186957	6.97501	3.003	0.00547242	0.108836	-2.23594	AC016745.2 /// OTTHUMG00000153338
218691_s_at	0.29196	5.65418	3.00206	0.00548531	0.10897	-2.23801	PDLIM4
215609_at	0.42878	6.41504	3.00155	0.00549233	0.10897	-2.23914	---
214919_s_at	0.36675	6.51736	3.00143	0.00549388	0.10897	-2.23939	ANKHD1 /// ANKHD1-EIF4EBP3 /// EIF4EBP3
207485_x_at	0.305777	7.19198	3.00088	0.00550151	0.109024	-2.24061	BTN3A1
203675_at	-0.534303	6.64597	-2.99985	0.00551561	0.109028	-2.24286	NUCB2
212702_s_at	-0.506015	7.66215	-2.99918	0.00552489	0.109028	-2.24435	BICD2
204059_s_at	-0.513457	8.76016	-2.99905	0.00552667	0.109028	-2.24463	ME1
215813_s_at	0.257698	6.70818	2.99876	0.00553064	0.109028	-2.24526	PTGS1
201018_at	-0.909312	9.21347	-2.99829	0.00553708	0.109028	-2.24629	EIF1AX /// LOC101060318
215359_x_at	0.256523	6.89594	2.99822	0.00553806	0.109028	-2.24644	LOC101060181 /// ZNF44
202142_at	-0.332463	9.486	-2.99814	0.0055392	0.109028	-2.24662	COPS8
220719_at	0.142713	5.20159	2.99801	0.00554095	0.109028	-2.2469	OTTHUMG00000168848 /// RP11-197N18.8
209485_s_at	-1.35731	9.10011	-2.99748	0.00554828	0.109038	-2.24807	OSBPL1A
217671_at	0.423542	7.1791	2.99726	0.00555128	0.109038	-2.24854	DSERG1
213389_at	0.321337	7.5593	2.99406	0.00559581	0.109815	-2.25558	ZNF592
204326_x_at	0.896133	11.6289	2.9934	0.00560501	0.109899	-2.25703	MT1X
203856_at	-0.538934	6.67223	-2.9921	0.00562317	0.109985	-2.25987	VRK1
214836_x_at	0.186354	6.03909	2.99207	0.00562356	0.109985	-2.25994	IGK /// IGKC
217560_at	0.287957	6.97053	2.99202	0.00562429	0.109985	-2.26005	GGA1
215346_at	0.253296	7.23877	2.99039	0.00564719	0.110336	-2.26363	CD40
209711_at	0.292035	7.00235	2.9892	0.00566388	0.110565	-2.26623	SLC35D1
219013_at	-0.742752	9.53965	-2.9882	0.00567806	0.110745	-2.26843	GALNT11
205278_at	-1.34322	10.1427	-2.98702	0.00569472	0.110944	-2.27101	GAD1
202111_at	0.280906	7.27171	2.98677	0.00569829	0.110944	-2.27156	SLC4A2
201641_at	0.493594	7.79879	2.98634	0.00570436	0.11096	-2.2725	BST2
212461_at	-0.909674	9.06838	-2.98601	0.0057091	0.11096	-2.27323	AZIN1
207263_x_at	0.144292	5.32141	2.98559	0.00571505	0.110979	-2.27415	VEZT
214017_s_at	0.244806	6.22966	2.98229	0.00576207	0.111745	-2.28136	DHX34
209025_s_at	-0.758464	7.13757	-2.98187	0.00576815	0.111745	-2.28229	SYNCRIP
202961_s_at	-0.538902	10.4408	-2.98134	0.00577582	0.111745	-2.28346	ATP5J2
202887_s_at	0.942625	8.78226	2.98121	0.00577755	0.111745	-2.28372	DDIT4
210638_s_at	-0.49105	9.49066	-2.98107	0.00577966	0.111745	-2.28404	FBXO9
204198_s_at	0.145988	5.77073	2.9799	0.00579644	0.111867	-2.28659	RUNX3
204638_at	0.17356	6.54677	2.97989	0.00579667	0.111867	-2.28663	ACP5
214518_at	0.218833	6.60996	2.97958	0.00580109	0.111867	-2.2873	PDHA2
219269_at	0.532084	9.21804	2.97878	0.0058126	0.111875	-2.28905	HMBOX1
200749_at	-0.695938	9.94612	-2.97873	0.00581339	0.111875	-2.28917	RAN
218003_s_at	-0.666927	8.68628	-2.97851	0.0058166	0.111875	-2.28965	FKBP3
215462_at	0.305443	7.83375	2.97768	0.00582861	0.111887	-2.29147	PLK3
205479_s_at	0.239524	7.42147	2.97681	0.00584111	0.111887	-2.29335	PLAU
202760_s_at	-0.759892	7.01187	-2.9768	0.00584136	0.111887	-2.29339	AKAP2 /// PALM2-AKAP2
215714_s_at	-0.579967	8.35174	-2.97671	0.00584257	0.111887	-2.29357	SMARCA4
215143_at	-1.02163	7.93448	-2.97654	0.00584502	0.111887	-2.29394	DPY19L2P2
219860_at	0.185804	6.75426	2.97638	0.00584745	0.111887	-2.29431	LY6G5C
56821_at	0.283183	8.22545	2.97478	0.00587067	0.112189	-2.2978	SLC38A7
211456_x_at	0.564225	12.63	2.9746	0.00587331	0.112189	-2.29819	MT1HL1
200727_s_at	-0.937626	7.83941	-2.974	0.00588209	0.11226	-2.29951	ACTR2
206456_at	-1.12617	6.64717	-2.97312	0.00589502	0.112346	-2.30144	GABRA5
213556_at	0.171203	7.41886	2.97293	0.00589773	0.112346	-2.30184	PINLYP
209283_at	0.706093	10.7917	2.97266	0.00590177	0.112346	-2.30245	CRYAB
215852_x_at	0.26714	6.05293	2.972	0.00591136	0.112432	-2.30387	SOGA1
215039_at	-0.310755	7.06685	-2.97148	0.00591909	0.112476	-2.30502	LOC339524
203163_at	-0.339633	5.87204	-2.97116	0.0059238	0.112476	-2.30572	KATNB1
201583_s_at	-0.210944	7.70606	-2.97044	0.00593439	0.112524	-2.3073	SEC23B
212979_s_at	-0.906746	7.77097	-2.9703	0.00593645	0.112524	-2.3076	FAM115A /// LOC100294033
220945_x_at	-0.340718	6.46477	-2.96933	0.00595066	0.112697	-2.30971	MANSC1
221581_s_at	0.304568	7.039	2.96853	0.00596259	0.112827	-2.31147	LAT2
204382_at	0.247464	8.37406	2.9676	0.00597629	0.112879	-2.31349	NAT9
219496_at	0.231849	6.1198	2.96744	0.0059787	0.112879	-2.31384	SOWAHC
217937_s_at	0.305592	7.78698	2.96696	0.00598586	0.112879	-2.31489	HDAC7
220661_s_at	0.419991	8.26733	2.96655	0.00599187	0.112879	-2.31578	ZNF692
216952_s_at	0.318154	8.16822	2.96643	0.00599365	0.112879	-2.31604	LMNB2
213664_at	-0.826193	8.09372	-2.96599	0.00600031	0.112879	-2.31701	SLC1A1
210915_x_at	0.161385	6.77564	2.96582	0.00600281	0.112879	-2.31738	TRBC1
220745_at	0.186694	7.3267	2.96542	0.00600873	0.112879	-2.31825	IL19
205171_at	-0.658108	7.80306	-2.96526	0.00601106	0.112879	-2.31859	PTPN4
206232_s_at	-0.214969	5.70973	-2.96426	0.00602603	0.113064	-2.32078	B4GALT6
215618_at	0.166385	6.87806	2.96356	0.0060366	0.113167	-2.32232	RSU1
220615_s_at	-0.346076	8.01528	-2.96286	0.00604703	0.113196	-2.32384	FAR2
214512_s_at	-0.693467	8.35429	-2.96241	0.00605383	0.113196	-2.32483	SUB1
205830_at	-0.317864	5.44448	-2.9623	0.0060554	0.113196	-2.32506	CLGN
208688_x_at	0.390429	9.99498	2.96182	0.00606261	0.113196	-2.3261	EIF3B
216735_x_at	0.317447	5.9647	2.96154	0.00606689	0.113196	-2.32672	---
208857_s_at	-1.27972	9.43103	-2.96142	0.00606874	0.113196	-2.32699	PCMT1
212376_s_at	0.245018	7.84153	2.9598	0.00609318	0.11344	-2.33053	EP400
215440_s_at	-1.14009	10.2179	-2.95972	0.00609428	0.11344	-2.33068	BEX4
207829_s_at	0.160579	6.18663	2.95953	0.00609712	0.11344	-2.3311	BNIP1
211367_s_at	0.16452	5.15723	2.95836	0.00611496	0.113677	-2.33367	CASP1
222118_at	-0.125871	5.35966	-2.95657	0.00614205	0.114085	-2.33755	CENPN
209095_at	-0.790775	8.82946	-2.95609	0.00614948	0.114128	-2.33862	DLD
210701_at	0.136981	6.0987	2.95476	0.00616975	0.114276	-2.34151	CFDP1
219219_at	-0.541358	7.94983	-2.95468	0.00617091	0.114276	-2.34167	TMEM160
221454_at	0.195547	5.8433	2.95428	0.00617699	0.114276	-2.34254	---
201769_at	-0.337444	8.3071	-2.95422	0.00617804	0.114276	-2.34269	CLINT1
214722_at	0.896733	9.98663	2.95365	0.00618673	0.114341	-2.34393	NOTCH2NL
204093_at	-0.776684	8.78435	-2.95312	0.00619487	0.114397	-2.34508	CCNH
209248_at	-0.673345	11.3636	-2.95208	0.00621075	0.114583	-2.34733	GHITM
202329_at	0.385618	8.64685	2.95179	0.00621526	0.114583	-2.34797	CSK
218759_at	0.313486	7.16455	2.95063	0.00623319	0.114818	-2.35051	DVL2
209054_s_at	0.381045	7.36032	2.9502	0.00623982	0.114845	-2.35144	WHSC1
220305_at	0.255239	5.74334	2.94891	0.00625971	0.115115	-2.35424	MAVS
215383_x_at	0.247851	8.59059	2.94746	0.00628233	0.115371	-2.35741	SPG21
203855_at	-0.928162	9.88818	-2.94733	0.00628433	0.115371	-2.35769	WDR47
209838_at	-0.395257	6.96296	-2.94677	0.00629298	0.115371	-2.3589	COPS2
212233_at	-0.770063	12.3115	-2.94609	0.00630358	0.115371	-2.36038	MAP1B
202925_s_at	0.248793	6.93616	2.94606	0.00630407	0.115371	-2.36045	PLAGL2
200639_s_at	-0.653747	10.5906	-2.94568	0.00630996	0.115371	-2.36127	YWHAZ
212419_at	0.624746	9.99835	2.9456	0.00631121	0.115371	-2.36144	ZCCHC24
209740_s_at	-0.28738	7.0125	-2.94535	0.00631517	0.115371	-2.36199	PNPLA4
210162_s_at	0.218982	6.60964	2.94406	0.00633534	0.115645	-2.3648	NFATC1
217312_s_at	0.198314	7.35478	2.94296	0.00635267	0.115802	-2.3672	COL7A1
219300_s_at	-1.3758	8.28696	-2.94285	0.00635439	0.115802	-2.36744	CNTNAP2
217664_at	0.20907	6.07364	2.94181	0.00637077	0.115977	-2.3697	---
211241_at	0.14026	5.5807	2.94158	0.00637444	0.115977	-2.3702	ANXA2P3
220405_at	-0.393058	6.74027	-2.93985	0.00640178	0.116341	-2.37397	SNTG1
91617_at	0.43611	6.43432	2.93965	0.00640492	0.116341	-2.3744	DGCR8 /// MIR1306
201582_at	-0.353855	7.03369	-2.93867	0.00642044	0.11649	-2.37652	SEC23B
208841_s_at	-1.11677	9.36027	-2.93847	0.00642361	0.11649	-2.37696	G3BP2
200600_at	0.790729	8.59552	2.93748	0.00643929	0.116679	-2.3791	MSN
215863_at	0.288031	7.8537	2.93675	0.00645103	0.116797	-2.3807	TFR2
215683_at	0.30779	7.15386	2.93623	0.00645926	0.116812	-2.38182	RBFADN
202874_s_at	-0.813806	7.68926	-2.93576	0.00646674	0.116812	-2.38284	ATP6V1C1
220757_s_at	-0.485766	7.20204	-2.93515	0.0064765	0.116812	-2.38416	MIR4746 /// UBXN6
205794_s_at	-0.483219	9.79712	-2.93471	0.00648356	0.116812	-2.38512	NOVA1
204521_at	-0.949906	8.88494	-2.93466	0.00648443	0.116812	-2.38524	FAM216A
209318_x_at	-0.156717	5.70843	-2.93463	0.00648491	0.116812	-2.3853	PLAGL1
218689_at	-0.212964	6.03883	-2.93439	0.00648866	0.116812	-2.38581	FANCF
218669_at	-0.359426	6.73734	-2.934	0.00649499	0.116831	-2.38667	RAP2C
214085_x_at	-0.452149	7.28003	-2.93314	0.0065088	0.116959	-2.38853	GLIPR1
213182_x_at	0.28653	6.67618	2.9329	0.00651262	0.116959	-2.38905	CDKN1C
221704_s_at	0.30901	8.00999	2.93226	0.00652298	0.11705	-2.39045	VPS37B
215115_x_at	0.38099	9.68045	2.93148	0.00653562	0.117182	-2.39215	NTRK3
201586_s_at	-0.488262	8.55448	-2.93108	0.00654207	0.117185	-2.39302	LOC100996496 /// SFPQ
209000_s_at	0.413792	8.46998	2.93081	0.00654633	0.117185	-2.39359	39692
205413_at	-0.654738	7.79007	-2.93023	0.00655581	0.11726	-2.39486	MPPED2
202165_at	-0.627639	7.27388	-2.92972	0.00656396	0.117312	-2.39595	PPP1R2
206577_at	-0.451443	5.76816	-2.92892	0.00657707	0.117451	-2.3977	VIP
217837_s_at	-0.658692	8.94507	-2.92776	0.00659594	0.117528	-2.40022	CHMP3 /// RNF103-CHMP3
205146_x_at	0.24254	6.0157	2.92757	0.00659889	0.117528	-2.40061	APBA3
207076_s_at	-0.452716	8.61871	-2.92755	0.00659925	0.117528	-2.40066	ASS1
209443_at	0.2681	6.7657	2.92735	0.0066025	0.117528	-2.40109	SERPINA5
210905_x_at	0.161356	6.35118	2.92651	0.00661627	0.117601	-2.40292	POU5F1P4
215154_at	0.181611	6.77802	2.92645	0.0066172	0.117601	-2.40305	ULK2
209649_at	-0.273276	5.58359	-2.92597	0.00662507	0.117647	-2.40409	STAM2
204481_at	0.252864	7.77077	2.92539	0.00663456	0.117721	-2.40535	BRPF1
216455_at	0.26802	6.88117	2.92381	0.00666055	0.117829	-2.40878	---
203333_at	-0.992461	8.83303	-2.92363	0.00666344	0.117829	-2.40916	KIFAP3
203636_at	0.509489	8.54423	2.92338	0.00666766	0.117829	-2.40972	MID1
213778_x_at	0.230155	7.0841	2.92317	0.00667109	0.117829	-2.41017	ZNF276
215866_at	0.195607	6.39493	2.92302	0.00667357	0.117829	-2.4105	---
202185_at	0.374201	8.20221	2.92268	0.00667908	0.117829	-2.41122	PLOD3
221143_at	0.204734	5.44241	2.92258	0.00668074	0.117829	-2.41144	RPA4
212346_s_at	0.276342	8.50863	2.922	0.00669024	0.117829	-2.41269	MIR4800 /// MXD4
203740_at	-0.453876	9.56106	-2.92186	0.00669256	0.117829	-2.41299	MPHOSPH6
207359_at	-0.135504	6.71744	-2.9218	0.00669367	0.117829	-2.41314	CAMKK2
203068_at	0.492214	7.85126	2.92142	0.00669987	0.117844	-2.41395	KLHL21
201733_at	-0.630318	7.07077	-2.92089	0.00670871	0.117907	-2.41511	CLCN3
222346_at	0.186127	6.3918	2.91951	0.00673147	0.118147	-2.41808	LAMA1
209914_s_at	-1.218	8.73203	-2.91936	0.00673409	0.118147	-2.41843	NRXN1
204136_at	0.430989	7.6041	2.91895	0.00674078	0.118147	-2.4193	COL7A1
221519_at	0.295118	9.47759	2.91878	0.00674367	0.118147	-2.41967	FBXW4
211974_x_at	0.667828	10.4811	2.91763	0.00676288	0.118313	-2.42217	RBPJ
222017_x_at	0.314029	7.06317	2.91757	0.00676376	0.118313	-2.42229	LRCH4
205434_s_at	0.781288	10.0879	2.91682	0.00677629	0.118371	-2.42391	AAK1
212833_at	-0.704069	6.9838	-2.91654	0.00678099	0.118371	-2.42452	SLC25A46
206259_at	0.272175	6.50702	2.91642	0.0067831	0.118371	-2.42479	PROC
218967_s_at	-0.249141	6.33827	-2.91549	0.00679854	0.118503	-2.42679	PTER
205480_s_at	-0.745828	10.4225	-2.91533	0.00680134	0.118503	-2.42715	UGP2
222247_at	0.105898	6.20063	2.91432	0.00681831	0.118626	-2.42934	---
217549_at	0.211308	7.13939	2.91427	0.00681904	0.118626	-2.42943	---
203245_s_at	-0.379829	8.19153	-2.91381	0.00682676	0.118667	-2.43043	LINC00094
202182_at	0.395542	9.1653	2.91311	0.0068386	0.118703	-2.43195	KAT2A
205464_at	0.170483	6.62357	2.91306	0.00683952	0.118703	-2.43207	SCNN1B
206380_s_at	0.227633	6.47013	2.9114	0.00686744	0.119049	-2.43564	CFP
201580_s_at	-0.650917	8.54966	-2.91107	0.00687309	0.119049	-2.43636	TMX4
215271_at	0.130978	6.1367	2.91074	0.00687863	0.119049	-2.43707	TNN
218460_at	0.252634	8.50212	2.91061	0.00688087	0.119049	-2.43736	HEATR2
210539_at	0.251002	7.23207	2.90973	0.00689573	0.119137	-2.43925	TTLL5
204936_at	0.19047	6.39224	2.90961	0.00689782	0.119137	-2.43952	MAP4K2
207134_x_at	0.303527	7.08597	2.90936	0.00690205	0.119137	-2.44005	TPSB2
218508_at	0.525576	7.94839	2.90866	0.00691405	0.119145	-2.44158	DCP1A
216001_at	0.12776	6.94836	2.90853	0.00691615	0.119145	-2.44185	PRAMEF12
208864_s_at	-0.818271	9.08432	-2.90839	0.0069186	0.119145	-2.44216	TXN
208301_at	0.227601	6.69037	2.90728	0.00693758	0.119379	-2.44456	AC007292.3 /// OTTHUMG00000181917
217813_s_at	-0.759577	6.4498	-2.90677	0.00694623	0.119435	-2.44566	SPIN1
207049_at	-0.254196	7.04696	-2.9057	0.00696449	0.119657	-2.44796	SCN8A
60528_at	0.345398	9.31931	2.9053	0.00697143	0.119683	-2.44883	JMJD7 /// JMJD7-PLA2G4B /// PLA2G4B
215305_at	0.226516	6.70335	2.90472	0.00698147	0.119763	-2.4501	PDGFRA
212633_at	-0.550325	6.39627	-2.90363	0.00700013	0.119972	-2.45244	UFL1
210472_at	0.183591	6.75456	2.90312	0.00700893	0.119972	-2.45354	MT1G
213557_at	0.220778	7.14872	2.90307	0.00700982	0.119972	-2.45365	---
217588_at	0.745463	8.06534	2.90218	0.00702521	0.120142	-2.45558	CATSPER2 /// CATSPER2P1
206197_at	-0.550168	7.71062	-2.90179	0.00703201	0.120166	-2.45643	NME5
219041_s_at	0.243862	9.58681	2.90091	0.00704711	0.120311	-2.45831	REPIN1
200097_s_at	-0.715821	9.43622	-2.90067	0.00705133	0.120311	-2.45884	HNRNPK /// MIR7-1
220332_at	0.18191	6.7453	2.89986	0.00706535	0.120458	-2.46058	CLDN16
209598_at	-1.3082	10.8985	-2.89951	0.0070715	0.12047	-2.46134	PNMA2
214589_at	-0.631333	5.8984	-2.89875	0.00708468	0.120595	-2.46297	FGF12
206382_s_at	-0.263093	5.744	-2.89847	0.00708965	0.120595	-2.46359	BDNF
202995_s_at	0.212783	6.05828	2.89735	0.00710914	0.120834	-2.466	FBLN1
202089_s_at	-0.477586	6.27576	-2.89704	0.00711458	0.120834	-2.46667	SLC39A6
203157_s_at	-0.941586	8.89354	-2.89658	0.00712257	0.120877	-2.46766	GLS
201174_s_at	-0.588989	11.2043	-2.89433	0.00716206	0.121444	-2.4725	TERF2IP
215895_x_at	0.109733	5.66316	2.89406	0.00716695	0.121444	-2.4731	PLIN2
220215_at	0.251492	6.65938	2.89373	0.00717275	0.121444	-2.47381	ZNF669
210729_at	-0.104086	4.92316	-2.89344	0.00717788	0.121444	-2.47444	NPY2R
217550_at	-0.226199	6.51654	-2.89302	0.00718532	0.121478	-2.47535	ATF6
202191_s_at	-0.675271	10.4532	-2.89233	0.00719747	0.121591	-2.47683	GAS7
209583_s_at	-1.06537	9.26703	-2.89131	0.00721557	0.121804	-2.47903	CD200
221074_at	0.232897	7.24066	2.89038	0.00723196	0.121988	-2.48102	---
212854_x_at	0.454457	10.4683	2.88746	0.00728401	0.122676	-2.48731	NBPF1
203000_at	-1.54612	10.5272	-2.88743	0.00728467	0.122676	-2.48739	STMN2
218521_s_at	-0.387944	5.77618	-2.88716	0.00728935	0.122676	-2.48796	UBE2W
203928_x_at	-0.772811	9.22769	-2.8865	0.00730124	0.122729	-2.48939	MAPT
213979_s_at	-1.01074	9.16036	-2.88637	0.00730355	0.122729	-2.48966	---
204413_at	0.301291	7.69819	2.88592	0.00731173	0.122774	-2.49065	TRAF2
201918_at	-0.739916	8.06535	-2.88547	0.00731973	0.122816	-2.4916	SLC25A36
209890_at	-1.12369	8.03785	-2.88497	0.00732877	0.122874	-2.49269	TSPAN5
220413_at	0.226921	7.69521	2.88417	0.00734319	0.123023	-2.49441	SLC39A2
217165_x_at	0.72167	11.5564	2.88316	0.00736131	0.123159	-2.49657	MT1F
205267_at	0.114321	5.55596	2.88311	0.00736235	0.123159	-2.4967	POU2AF1
216493_s_at	0.0973668	5.25053	2.88204	0.00738168	0.123386	-2.49899	IGF2BP3
209545_s_at	0.181082	8.09582	2.88174	0.00738704	0.123386	-2.49963	RIPK2
209427_at	0.253385	7.02783	2.88095	0.00740141	0.123393	-2.50133	SMTN
201472_at	-0.692119	9.96262	-2.8807	0.00740596	0.123393	-2.50187	VBP1
210307_s_at	0.261578	8.00217	2.88063	0.00740724	0.123393	-2.50203	KLHL25
209203_s_at	-0.50001	6.16612	-2.88024	0.0074143	0.123393	-2.50286	BICD2
216170_at	0.168993	6.11611	2.88017	0.00741559	0.123393	-2.50301	---
207449_s_at	0.245387	7.14451	2.87988	0.00742077	0.123393	-2.50363	POFUT2
213746_s_at	0.320766	6.92337	2.87882	0.00744024	0.1236	-2.50592	FLNA
216756_at	0.186015	5.49608	2.87859	0.00744436	0.1236	-2.50641	---
200966_x_at	-0.679218	11.8211	-2.87793	0.00745642	0.123708	-2.50783	ALDOA
222331_at	0.208974	7.08962	2.87642	0.00748406	0.123986	-2.51107	---
45297_at	0.304317	8.83652	2.87637	0.00748496	0.123986	-2.51118	EHD2
200068_s_at	-0.225583	11.503	-2.87606	0.00749067	0.123986	-2.51184	CANX
220403_s_at	0.262127	5.68207	2.87512	0.00750795	0.123986	-2.51386	TP53AIP1
213617_s_at	-0.496749	7.79456	-2.87498	0.00751056	0.123986	-2.51417	TPGS2
200977_s_at	-0.605724	9.42907	-2.87497	0.00751075	0.123986	-2.51419	TAX1BP1
215185_at	0.107054	5.43568	2.87431	0.00752289	0.123986	-2.51561	LINC00963
209826_at	0.467754	8.18206	2.87395	0.00752959	0.123986	-2.51639	EGFL8 /// PPT2 /// PPT2-EGFL8
210232_at	-0.890223	8.03238	-2.87362	0.0075357	0.123986	-2.5171	CDC42
205792_at	0.222503	6.45046	2.87333	0.00754108	0.123986	-2.51772	WISP2
201435_s_at	-0.519973	7.58497	-2.87317	0.00754392	0.123986	-2.51805	EIF4E
210251_s_at	-0.901982	6.75693	-2.87315	0.00754428	0.123986	-2.5181	RUFY3
215390_at	0.155056	5.32438	2.87307	0.00754573	0.123986	-2.51826	---
200854_at	-0.241469	8.61659	-2.87215	0.00756279	0.124113	-2.52024	NCOR1
202822_at	0.476032	9.16143	2.87205	0.00756468	0.124113	-2.52046	LPP
203383_s_at	0.172657	7.77945	2.87161	0.00757291	0.124157	-2.52141	GOLGA1
218324_s_at	-0.31193	6.89073	-2.87066	0.00759042	0.124352	-2.52344	SPATS2
206512_at	0.668879	6.57401	2.86966	0.00760906	0.124554	-2.52559	SRP19 /// ZRSR1
214429_at	-0.681818	8.10982	-2.86916	0.00761845	0.124554	-2.52667	MTMR6
213476_x_at	-0.977453	11.272	-2.86896	0.00762229	0.124554	-2.52711	TUBB3
219073_s_at	-0.32286	6.67343	-2.8688	0.00762516	0.124554	-2.52744	OSBPL10
220650_s_at	0.273817	7.90691	2.8682	0.00763638	0.124562	-2.52873	SLC9A5
221550_at	-0.127543	5.54266	-2.86805	0.00763918	0.124562	-2.52905	COX15
215281_x_at	0.204159	5.47362	2.86787	0.00764249	0.124562	-2.52943	POGZ
210924_at	0.225965	8.34088	2.86739	0.00765153	0.124618	-2.53047	OLFM1
202333_s_at	-0.673714	9.36945	-2.86616	0.00767471	0.124904	-2.53312	UBE2B
210835_s_at	0.546257	9.79228	2.86544	0.00768814	0.124928	-2.53465	CTBP2
222345_at	0.227437	6.15262	2.86536	0.00768968	0.124928	-2.53482	---
208850_s_at	-0.984229	9.32956	-2.86518	0.00769307	0.124928	-2.53521	THY1
205489_at	-0.936686	10.2612	-2.86472	0.00770172	0.124977	-2.53619	CRYM
208656_s_at	-0.476208	11.3691	-2.86378	0.00771952	0.125159	-2.53822	CCNI
205399_at	-1.27248	10.0928	-2.86353	0.00772421	0.125159	-2.53875	DCLK1
206042_x_at	-0.972031	8.73367	-2.86282	0.00773761	0.125271	-2.54027	PAR-SN /// SNORD107 /// SNRPN /// SNURF
206023_at	-0.192387	5.71099	-2.86226	0.00774827	0.125271	-2.54147	NMU
215296_at	0.34463	6.73947	2.86209	0.00775142	0.125271	-2.54183	CDC42BPA
218975_at	0.366997	8.78283	2.86197	0.00775368	0.125271	-2.54208	COL5A3
210263_at	-0.465635	7.39921	-2.86159	0.00776103	0.125299	-2.54291	KCNF1
204854_at	0.211784	6.19379	2.86106	0.00777106	0.12537	-2.54405	LEPREL2
213670_x_at	0.443604	8.64254	2.86009	0.00778945	0.125484	-2.54612	NSUN5P1
213933_at	-0.270135	6.36433	-2.86009	0.00778945	0.125484	-2.54612	PTGER3
222357_at	0.446821	6.37898	2.85933	0.00780394	0.125613	-2.54774	ZBTB20
211984_at	-0.671284	12.4578	-2.85908	0.00780874	0.125613	-2.54828	CALM1 /// CALM2 /// CALM3
200842_s_at	-0.662147	8.89995	-2.85779	0.0078334	0.125918	-2.55105	EPRS
207736_s_at	0.113469	5.44912	2.85718	0.00784511	0.125976	-2.55235	TNP2
205660_at	0.197784	7.71227	2.85697	0.00784913	0.125976	-2.5528	OASL
220486_x_at	0.298398	8.69064	2.85628	0.00786252	0.125976	-2.55429	TMEM164
215204_at	0.353408	5.4063	2.85612	0.00786552	0.125976	-2.55463	---
203158_s_at	-0.482048	7.55567	-2.85571	0.00787348	0.125976	-2.55551	GLS
213101_s_at	-0.537948	11.2118	-2.85558	0.00787587	0.125976	-2.55578	ACTR3
212197_x_at	0.307787	10.7785	2.85554	0.00787669	0.125976	-2.55587	MPRIP
204272_at	0.133454	6.03981	2.85437	0.00789922	0.126168	-2.55837	LGALS4
202832_at	-0.895465	8.85753	-2.85416	0.00790323	0.126168	-2.55882	GCC2
202552_s_at	-0.304113	7.03694	-2.8533	0.00792001	0.126168	-2.56068	CRIM1
215615_x_at	0.160163	6.1788	2.85329	0.00792022	0.126168	-2.5607	---
216882_s_at	0.189113	6.54045	2.85327	0.0079205	0.126168	-2.56073	NEBL
201054_at	-0.598391	9.36292	-2.85315	0.00792276	0.126168	-2.56098	HNRNPA0
205352_at	-1.2343	10.788	-2.85154	0.00795403	0.126575	-2.56443	SERPINI1
221806_s_at	0.585427	8.65896	2.85057	0.00797296	0.126785	-2.56651	SETD5
205932_s_at	0.594561	8.37811	2.84908	0.00800203	0.127022	-2.5697	MSX1
212070_at	0.465622	9.79002	2.84904	0.00800273	0.127022	-2.56977	GPR56
220212_s_at	0.333308	7.07505	2.84873	0.00800883	0.127022	-2.57044	THADA
213798_s_at	-0.264134	10.3554	-2.84853	0.00801274	0.127022	-2.57087	CAP1
206088_at	0.251872	6.15218	2.84818	0.00801961	0.127022	-2.57162	LRRC37A3
203352_at	-0.202079	6.96666	-2.84802	0.00802278	0.127022	-2.57196	ORC4
203663_s_at	-0.642501	10.2225	-2.84776	0.00802787	0.127022	-2.57252	COX5A
201581_at	-1.04259	9.48942	-2.8474	0.0080349	0.127043	-2.57328	TMX4
204328_at	0.366334	7.15359	2.8462	0.00805848	0.127141	-2.57585	TMC6
211163_s_at	0.12514	5.31237	2.84568	0.00806868	0.127141	-2.57696	TNFRSF10C
214442_s_at	-0.28171	7.8266	-2.84553	0.00807175	0.127141	-2.57729	PIAS2
212256_at	0.390558	6.78611	2.84551	0.00807211	0.127141	-2.57733	GALNT10
213925_at	-0.432063	8.79494	-2.84549	0.00807254	0.127141	-2.57738	C1orf95
208872_s_at	-0.571838	8.53341	-2.84534	0.00807546	0.127141	-2.57769	REEP5
210028_s_at	-0.422067	6.42556	-2.84459	0.00809026	0.127284	-2.5793	ORC3
212860_at	0.347436	7.80099	2.84411	0.00809978	0.127308	-2.58033	ZDHHC18
211609_x_at	-0.441518	10.2941	-2.84393	0.00810322	0.127308	-2.5807	PSMD4
208469_s_at	0.236297	6.51709	2.84359	0.00811007	0.127325	-2.58144	EGFL8 /// PPT2 /// PPT2-EGFL8
218293_x_at	0.20232	5.74918	2.84077	0.00816601	0.12808	-2.58745	NUP50
221725_at	0.280998	8.24261	2.84059	0.00816966	0.12808	-2.58784	WASF2
211096_at	0.27258	7.24043	2.83987	0.00818394	0.128213	-2.58937	PBX2
201431_s_at	0.365662	9.6733	2.8387	0.00820742	0.128427	-2.59188	DPYSL3
208427_s_at	-0.654901	5.9674	-2.83839	0.00821347	0.128427	-2.59252	ELAVL2
209437_s_at	0.198968	6.76587	2.83832	0.00821491	0.128427	-2.59268	SPON1
207996_s_at	-0.74578	7.39651	-2.8379	0.00822344	0.12847	-2.59359	LDLRAD4
207458_at	0.194357	7.40194	2.83737	0.00823402	0.128544	-2.59471	RHPN1-AS1
214100_x_at	0.48426	8.62891	2.83626	0.00825636	0.128728	-2.59708	NSUN5P1
209235_at	0.28864	8.96321	2.83621	0.00825736	0.128728	-2.59719	CLCN7
204699_s_at	0.177662	7.30722	2.83531	0.00827558	0.128921	-2.59912	DIEXF
206780_at	-0.83474	9.19887	-2.83496	0.00828253	0.128939	-2.59985	GAD2
213058_at	0.289657	7.93002	2.83437	0.0082944	0.128946	-2.60111	TTC28
203896_s_at	-0.184475	5.47805	-2.83436	0.00829458	0.128946	-2.60112	PLCB4
207547_s_at	0.549765	12.3687	2.83375	0.00830697	0.129048	-2.60243	FAM107A /// LOC101059937
40420_at	0.263167	6.52469	2.83343	0.00831353	0.12906	-2.60312	STK10
201730_s_at	-1.00489	8.53212	-2.83274	0.00832757	0.129188	-2.6046	TPR
215499_at	0.33045	8.35781	2.83228	0.00833689	0.129242	-2.60558	LOC100996792 /// MAP2K3
207025_at	0.264973	7.69031	2.83165	0.00834969	0.12935	-2.60692	GJC2
221885_at	0.28756	7.23809	2.83039	0.00837533	0.129657	-2.6096	DENND2A
204001_at	-0.347	6.32647	-2.82622	0.00846086	0.13089	-2.61849	SNAPC3
214577_at	-0.910352	6.73714	-2.82589	0.0084676	0.130903	-2.61918	MAP1B
213133_s_at	-0.483719	8.88219	-2.8252	0.00848176	0.131031	-2.62065	GCSH /// LOC101060817
203738_at	-0.706396	7.66677	-2.82383	0.00851019	0.131284	-2.62357	C5orf22
215139_at	0.196122	5.38013	2.82356	0.0085158	0.131284	-2.62415	ARHGEF10
204525_at	-0.272136	5.07719	-2.82355	0.0085159	0.131284	-2.62416	PHF14
211204_at	0.216471	6.43417	2.82176	0.00855319	0.131439	-2.62798	ME1
212134_at	0.330788	8.58364	2.82174	0.00855361	0.131439	-2.62802	PHLDB1
201152_s_at	-0.558223	7.76841	-2.82164	0.00855556	0.131439	-2.62822	MBNL1
212881_at	0.538592	6.776	2.82158	0.00855686	0.131439	-2.62835	PIAS4
221280_s_at	0.135173	5.69108	2.82156	0.00855738	0.131439	-2.62841	PARD3
204584_at	-0.607463	8.50423	-2.82136	0.00856158	0.131439	-2.62884	L1CAM
220857_at	0.168961	5.96811	2.82101	0.0085687	0.131439	-2.62956	---
211698_at	-0.556854	8.90985	-2.82079	0.00857329	0.131439	-2.63003	EID1
212663_at	0.182463	8.85876	2.82039	0.00858169	0.131477	-2.63089	FKBP15
222200_s_at	0.274867	7.7063	2.81967	0.00859671	0.131509	-2.63242	BSDC1
206897_at	0.154138	5.6064	2.81957	0.00859873	0.131509	-2.63262	PAGE1
207643_s_at	0.633961	8.15439	2.81941	0.00860212	0.131509	-2.63297	TNFRSF1A
216394_x_at	0.132505	6.31827	2.81894	0.00861206	0.131509	-2.63398	---
222379_at	0.30597	5.84359	2.81864	0.00861832	0.131509	-2.63461	KCNE4
220336_s_at	0.12791	6.27959	2.81859	0.00861927	0.131509	-2.63471	GP6
204604_at	-0.69939	9.53438	-2.81818	0.00862794	0.131551	-2.63559	CDK14
214853_s_at	0.473328	9.40412	2.81687	0.00865555	0.131881	-2.63838	SHC1
220408_x_at	0.304069	8.01443	2.81555	0.00868333	0.132087	-2.64118	SUPT20H
206646_at	0.254425	6.39727	2.81524	0.00868977	0.132087	-2.64183	GLI1
217510_at	0.204999	6.56101	2.81505	0.00869387	0.132087	-2.64224	CRX
219627_at	0.401835	7.98101	2.81495	0.00869607	0.132087	-2.64246	ZNF767
214303_x_at	0.23778	7.49253	2.81482	0.00869878	0.132087	-2.64274	MUC5AC
214295_at	0.622554	7.8987	2.8143	0.00870964	0.132162	-2.64383	KIAA0485
213427_at	-0.517539	6.96193	-2.81341	0.00872854	0.132286	-2.64572	RPP40
48612_at	0.17065	10.5749	2.81303	0.00873675	0.132286	-2.64654	N4BP1
221687_s_at	0.187541	7.29804	2.81264	0.00874488	0.132286	-2.64736	MVB12B
212115_at	0.414486	8.17299	2.81222	0.00875392	0.132286	-2.64826	HN1L
221452_s_at	-0.943432	7.19952	-2.812	0.00875862	0.132286	-2.64873	TMEM14B
218209_s_at	-0.546538	7.95109	-2.81192	0.0087602	0.132286	-2.64889	RPRD1A
203833_s_at	-0.58389	7.65283	-2.81162	0.00876671	0.132286	-2.64954	TGOLN2
208072_s_at	0.205728	9.03667	2.81153	0.00876864	0.132286	-2.64973	DGKD
203543_s_at	-0.455025	6.38685	-2.8114	0.00877143	0.132286	-2.65001	KLF9
212301_at	-0.71521	8.13192	-2.81005	0.00880024	0.132542	-2.65287	RTF1
211996_s_at	0.740165	9.81964	2.81004	0.00880034	0.132542	-2.65288	LOC101060455 /// LOC101060564 /// LOC595101 /// LOC613037 /// NPIPB11 /// NPIPB3 /// NPIPB4 /// NPIPB5
203904_x_at	0.268079	7.90329	2.80951	0.00881161	0.132574	-2.654	CD82
207876_s_at	0.272682	7.92065	2.80894	0.00882399	0.132574	-2.65523	FLNC
215871_at	0.172677	5.68994	2.80886	0.00882551	0.132574	-2.65538	PLA2G5
220015_at	0.255629	6.91375	2.80883	0.00882633	0.132574	-2.65546	CASZ1
208934_s_at	-0.556383	7.17482	-2.80801	0.0088439	0.132748	-2.6572	LGALS8
219808_at	0.227225	7.67843	2.80717	0.00886191	0.13281	-2.65898	SCLY
218096_at	-0.40131	8.46636	-2.80715	0.00886239	0.13281	-2.65902	AGPAT5
216388_s_at	0.244069	6.56247	2.80689	0.00886797	0.13281	-2.65957	LTB4R
218139_s_at	-0.776633	8.01485	-2.8067	0.00887195	0.13281	-2.65997	AP5M1
37022_at	0.264361	8.77569	2.80581	0.00889111	0.133007	-2.66185	PRELP
201067_at	-0.392357	9.23529	-2.8052	0.00890436	0.133116	-2.66315	PSMC2
205253_at	-0.283037	6.30481	-2.80441	0.0089215	0.133283	-2.66483	PBX1
201066_at	-0.450396	8.92286	-2.80374	0.00893599	0.133388	-2.66625	CYC1
204110_at	0.103256	5.39844	2.80353	0.00894059	0.133388	-2.6667	HNMT
218309_at	-0.428672	12.9087	-2.80209	0.00897191	0.133698	-2.66976	CAMK2N1
214255_at	0.289159	7.36014	2.80202	0.00897338	0.133698	-2.6699	ATP10A
212318_at	0.415329	9.15104	2.80042	0.00900836	0.133994	-2.6733	TNPO3
204251_s_at	0.222676	7.19158	2.80029	0.00901108	0.133994	-2.67356	CEP164
221866_at	0.26675	7.96957	2.80001	0.0090172	0.133994	-2.67415	TFEB
205784_x_at	0.353537	9.253	2.79977	0.00902254	0.133994	-2.67467	ARVCF
213858_at	0.134806	5.98181	2.79949	0.00902872	0.133994	-2.67527	ZNF250
209568_s_at	-0.292587	10.1873	-2.79941	0.00903047	0.133994	-2.67544	RGL1
209282_at	0.181583	5.89028	2.79898	0.00903974	0.133994	-2.67633	PRKD2
218337_at	0.345924	8.9121	2.7989	0.00904152	0.133994	-2.67651	FAM160B2
219173_at	0.245347	7.18334	2.79792	0.00906299	0.134172	-2.67858	MYO15B
210518_at	-0.288028	6.36886	-2.79781	0.00906557	0.134172	-2.67883	CDH8
216115_at	0.177067	5.93606	2.79731	0.00907646	0.134203	-2.67988	NF1
218839_at	-0.503303	9.14598	-2.79716	0.00907976	0.134203	-2.68019	HEY1
202346_at	-0.753155	6.5119	-2.7961	0.0091032	0.134252	-2.68245	UBE2K
221801_x_at	-1.10496	7.9802	-2.79587	0.00910826	0.134252	-2.68293	NEFL
207691_x_at	0.131646	6.25543	2.79555	0.00911536	0.134252	-2.68361	ENTPD1
217574_at	-0.177442	5.7758	-2.79523	0.00912246	0.134252	-2.68429	CDH8
202429_s_at	-1.09819	10.7316	-2.79516	0.00912381	0.134252	-2.68442	PPP3CA
220902_at	0.178662	6.37246	2.79516	0.00912382	0.134252	-2.68442	---
221964_at	0.239938	6.84094	2.79509	0.00912541	0.134252	-2.68457	TULP3
214214_s_at	-0.745737	8.03663	-2.79427	0.0091435	0.134268	-2.6863	C1QBP
212416_at	-0.718585	10.0782	-2.79349	0.00916082	0.134268	-2.68796	SCAMP1
202854_at	-1.39832	9.43546	-2.79346	0.00916158	0.134268	-2.68803	HPRT1
201129_at	-0.738253	8.99277	-2.79289	0.0091742	0.134268	-2.68923	SRSF7
214938_x_at	-0.254196	12.34	-2.79276	0.00917708	0.134268	-2.6895	HMGB1
207194_s_at	0.154254	5.56799	2.79267	0.0091791	0.134268	-2.6897	ICAM4
201172_x_at	0.577116	10.3813	2.79241	0.00918497	0.134268	-2.69026	ATP6V0E1
206431_x_at	0.222896	8.99751	2.79175	0.00919967	0.134268	-2.69165	TBC1D9B
211733_x_at	-0.653713	8.52693	-2.79162	0.00920246	0.134268	-2.69192	SCP2
212279_at	-0.536099	7.86846	-2.79147	0.00920592	0.134268	-2.69224	TMEM97
222099_s_at	0.305896	8.60242	2.79135	0.0092086	0.134268	-2.6925	LSM14A
200677_at	0.485816	10.5641	2.79113	0.00921353	0.134268	-2.69297	PTTG1IP
208323_s_at	0.181729	6.83588	2.79081	0.00922048	0.134268	-2.69363	ANXA13
213803_at	-0.520523	7.17122	-2.79057	0.00922583	0.134268	-2.69413	KPNB1
217044_s_at	0.204866	7.38688	2.79019	0.00923446	0.134268	-2.69495	PLEKHG3
215537_x_at	0.368984	8.51396	2.79	0.00923878	0.134268	-2.69536	DDAH2
217714_x_at	-0.170563	6.87754	-2.78975	0.00924423	0.134268	-2.69587	MIR3917 /// STMN1
209018_s_at	-0.400105	9.55226	-2.78952	0.00924939	0.134268	-2.69636	PINK1
215744_at	0.219951	5.77046	2.78948	0.00925031	0.134268	-2.69644	FUS
211685_s_at	-1.07428	9.63365	-2.78942	0.00925157	0.134268	-2.69656	NCALD
205745_x_at	0.287893	6.61022	2.78914	0.00925791	0.134268	-2.69716	ADAM17
221904_at	-0.697523	9.73398	-2.78894	0.00926243	0.134268	-2.69759	FAM131A
217164_at	0.22408	5.39691	2.78854	0.0092713	0.134268	-2.69842	---
218051_s_at	0.205554	6.4019	2.78853	0.00927156	0.134268	-2.69845	NT5DC2
208033_s_at	0.16416	5.74671	2.78783	0.00928735	0.134293	-2.69993	ZFHX3
200924_s_at	0.337429	9.51497	2.78756	0.00929336	0.134293	-2.7005	SLC3A2
213465_s_at	-0.729509	8.93531	-2.7874	0.00929708	0.134293	-2.70085	PPP1R7
212234_at	0.320938	7.86629	2.78738	0.00929744	0.134293	-2.70088	ASXL1
211546_x_at	-0.631714	8.0469	-2.78582	0.00933271	0.134715	-2.70419	SNCA
220728_at	0.225814	5.44511	2.78474	0.0093571	0.134979	-2.70647	---
217942_at	-0.425545	8.87636	-2.78362	0.00938247	0.135247	-2.70883	MRPS35
200616_s_at	-0.724729	7.82986	-2.78326	0.00939058	0.135247	-2.70958	MLEC
205110_s_at	-1.2366	8.99076	-2.78311	0.00939413	0.135247	-2.70991	FGF13
205614_x_at	0.275309	8.35749	2.78285	0.00940001	0.135247	-2.71046	MST1
218485_s_at	0.165698	6.92027	2.78218	0.00941523	0.135307	-2.71187	SLC35C1
211824_x_at	0.132463	5.86885	2.78213	0.00941635	0.135307	-2.71198	NLRP1
202745_at	-0.364639	6.79006	-2.78161	0.00942829	0.135391	-2.71308	USP8
208846_s_at	-0.840495	8.90488	-2.77934	0.00948009	0.136047	-2.71786	VDAC3
202770_s_at	-0.361019	6.53631	-2.77811	0.00950839	0.136365	-2.72047	CCNG2
207837_at	0.237233	5.8121	2.77748	0.00952289	0.136403	-2.7218	RBPMS
210471_s_at	-0.680494	7.23524	-2.77735	0.00952575	0.136403	-2.72206	KCNAB1
201416_at	0.379699	6.16645	2.77719	0.00952947	0.136403	-2.7224	SOX4
201792_at	0.509466	7.81084	2.77689	0.00953637	0.136414	-2.72303	AEBP1
208008_at	0.195333	6.41712	2.77639	0.00954789	0.136491	-2.72408	TBC1D29
211301_at	0.201656	7.25257	2.77546	0.00956949	0.136703	-2.72605	KCND3
221928_at	0.462637	8.53602	2.77511	0.00957757	0.136703	-2.72679	ACACB
218565_at	0.274241	6.80752	2.77467	0.00958778	0.136703	-2.72772	C9orf114
203112_s_at	0.45579	6.87742	2.77449	0.00959201	0.136703	-2.72811	MIR943 /// NELFA
207577_at	0.18129	6.24587	2.77421	0.00959843	0.136703	-2.72869	HTR4
218034_at	-0.728089	9.63088	-2.7741	0.00960099	0.136703	-2.72892	FIS1
209885_at	0.248927	6.31443	2.77389	0.00960582	0.136703	-2.72936	RHOD
207374_at	0.159602	6.04261	2.77335	0.00961825	0.136792	-2.73049	PLSCR2
209643_s_at	0.256098	7.90673	2.77292	0.00962827	0.136847	-2.7314	PLD2
216336_x_at	0.573935	11.2807	2.77215	0.00964622	0.136972	-2.73302	MT1P3
201943_s_at	-0.156583	6.11121	-2.77159	0.0096594	0.136972	-2.73421	CPD
219319_at	0.38494	6.74662	2.77156	0.00965999	0.136972	-2.73427	HIF3A
201969_at	0.396962	7.37495	2.7713	0.009666	0.136972	-2.73481	NASP
203224_at	-0.97792	8.70688	-2.77105	0.00967191	0.136972	-2.73534	RFK
209243_s_at	-1.33965	6.55271	-2.77096	0.00967405	0.136972	-2.73554	PEG3
218161_s_at	0.283823	6.90171	2.76953	0.00970753	0.137358	-2.73855	CLN6
210408_s_at	-0.430796	7.35843	-2.76904	0.00971899	0.137433	-2.73958	CPNE6
209490_s_at	0.250568	8.71065	2.76862	0.00972889	0.137439	-2.74047	EGFL8 /// PPT2
210355_at	-0.0854738	5.16106	-2.76813	0.00974027	0.137439	-2.74149	PTHLH
213479_at	-0.747008	8.12339	-2.76798	0.00974383	0.137439	-2.74181	NPTX2
214828_s_at	0.222826	6.11207	2.76797	0.00974419	0.137439	-2.74184	RRP7A /// RRP7B
221363_x_at	0.169681	5.51374	2.76731	0.0097597	0.137571	-2.74323	GPR25
217809_at	-0.326491	9.20011	-2.76692	0.00976886	0.137594	-2.74404	BZW2
220469_at	0.190038	6.26904	2.76671	0.00977375	0.137594	-2.74448	COPE
211379_x_at	-0.4649	5.58289	-2.76619	0.00978614	0.137682	-2.74559	B3GALNT1
207631_at	0.34316	6.52892	2.76511	0.00981159	0.137836	-2.74785	NBR2
213428_s_at	0.312501	9.49429	2.76504	0.00981325	0.137836	-2.748	COL6A1
204123_at	0.148982	6.30848	2.76489	0.00981694	0.137836	-2.74833	LIG3
222310_at	0.754639	5.83676	2.76467	0.00982196	0.137836	-2.74877	SCAF4
218070_s_at	0.225097	6.90004	2.76413	0.00983479	0.137867	-2.74991	GMPPA
216597_at	0.250467	7.15614	2.76401	0.00983771	0.137867	-2.75017	OTTHUMG00000174718 /// PRSS3P3 /// PRSS3P3 /// U66059.57
214643_x_at	0.330812	8.80841	2.76349	0.00985002	0.137867	-2.75126	BIN1
205640_at	0.258634	6.95819	2.76349	0.00985009	0.137867	-2.75127	ALDH3B1
217616_at	0.151856	5.97525	2.76327	0.00985517	0.137867	-2.75172	---
207092_at	0.153166	6.13587	2.76238	0.0098764	0.138024	-2.75359	LEP
204861_s_at	0.309259	6.35591	2.76222	0.00988028	0.138024	-2.75393	LOC101060527 /// NAIP
209131_s_at	0.111508	5.33869	2.76202	0.00988508	0.138024	-2.75436	SNAP23
213936_x_at	0.234245	8.58367	2.76095	0.00991058	0.138293	-2.7566	SFTPB
213237_at	0.329212	6.7128	2.76069	0.00991678	0.138293	-2.75715	KNOP1
215538_at	0.230981	6.00739	2.75997	0.009934	0.138375	-2.75866	LARGE
212835_at	-0.185777	6.5094	-2.75972	0.00994013	0.138375	-2.7592	FAM175B
204783_at	-0.301089	6.62496	-2.75955	0.00994399	0.138375	-2.75954	MLF1
211920_at	0.328523	7.06345	2.75898	0.00995765	0.138375	-2.76074	CFB
206555_s_at	-0.270387	7.29931	-2.7587	0.0099646	0.138375	-2.76134	THUMPD1
213223_at	0.326236	8.69084	2.75868	0.00996491	0.138375	-2.76137	RPL28
206116_s_at	-0.275631	6.54349	-2.75863	0.0099662	0.138375	-2.76148	TPM1
212715_s_at	0.526407	7.54072	2.7577	0.00998844	0.138597	-2.76343	MICAL3
201345_s_at	-0.295399	8.41889	-2.75648	0.010018	0.138806	-2.76601	UBE2D2
215191_at	0.324735	5.25776	2.75645	0.0100188	0.138806	-2.76607	---
213271_s_at	-0.56083	8.405	-2.7563	0.0100223	0.138806	-2.76638	DOPEY1
202508_s_at	-1.41112	11.9431	-2.75589	0.0100322	0.138806	-2.76724	SNAP25
215209_at	0.130328	4.95438	2.75538	0.0100444	0.138806	-2.7683	SEC24D
212823_s_at	0.281281	7.68778	2.75497	0.0100545	0.138806	-2.76917	PLEKHG3
202228_s_at	-1.1177	11.1856	-2.75488	0.0100566	0.138806	-2.76936	NPTN
217914_at	0.400061	9.85012	2.75481	0.0100584	0.138806	-2.76951	TPCN1
218442_at	0.317037	7.80023	2.75451	0.0100657	0.138806	-2.77015	TTC4
213405_at	-0.640968	9.06346	-2.75431	0.0100705	0.138806	-2.77056	RAB22A
219549_s_at	-0.802844	11.9763	-2.7541	0.0100755	0.138806	-2.77099	RTN3
200955_at	-0.493461	9.18064	-2.75398	0.0100785	0.138806	-2.77125	IMMT
207508_at	-0.530388	10.5915	-2.75366	0.0100864	0.138828	-2.77193	ATP5G3
216220_s_at	0.217059	7.37762	2.75309	0.0101002	0.13887	-2.77313	ADORA1
201096_s_at	-0.611124	6.79964	-2.75301	0.0101019	0.13887	-2.77328	ARF4
202143_s_at	-0.488728	7.77842	-2.75265	0.0101108	0.138906	-2.77404	COPS8
214112_s_at	-0.359956	8.3668	-2.75162	0.0101358	0.139123	-2.7762	CXorf40A /// CXorf40B
213971_s_at	-0.586905	8.14672	-2.75122	0.0101457	0.139123	-2.77705	SUZ12 /// SUZ12P1
204160_s_at	-0.497185	6.80033	-2.75103	0.0101502	0.139123	-2.77743	ENPP4
201750_s_at	0.256753	7.27682	2.75098	0.0101516	0.139123	-2.77755	ECE1
207201_s_at	0.167424	5.60869	2.75058	0.0101613	0.13917	-2.77838	SLC22A1
203336_s_at	-0.956283	8.70633	-2.75024	0.0101697	0.139199	-2.7791	ITGB1BP1
211973_at	-0.794308	7.86911	-2.7491	0.0101975	0.13941	-2.78148	---
201646_at	-0.590107	7.5261	-2.74905	0.0101988	0.13941	-2.7816	SCARB2
218665_at	0.223234	8.5522	2.74884	0.0102039	0.13941	-2.78203	FZD4
213075_at	0.23013	7.24007	2.74618	0.0102694	0.140218	-2.7876	OLFML2A
214558_at	0.39958	8.03519	2.74571	0.0102812	0.140292	-2.7886	GPR12
217762_s_at	0.59012	10.2354	2.74527	0.0102921	0.140355	-2.78952	RAB31
205116_at	0.281842	5.94562	2.74475	0.010305	0.140445	-2.79062	LAMA2
201235_s_at	0.299551	6.97962	2.74429	0.0103162	0.140512	-2.79157	BTG2
213546_at	0.636186	8.3353	2.74399	0.0103238	0.140529	-2.79221	DKFZP586I1420
205613_at	0.367139	9.62503	2.74372	0.0103305	0.140535	-2.79278	SYT17
220819_at	0.159377	6.97504	2.74346	0.010337	0.140536	-2.79332	FRMD1
203145_at	0.224859	6.68567	2.7425	0.0103609	0.140776	-2.79534	SPAG5
217612_at	0.143656	6.22536	2.74201	0.0103731	0.140855	-2.79636	TIMM50
209440_at	-0.429978	8.95217	-2.74118	0.0103937	0.141048	-2.79808	PRPS1
203380_x_at	0.352807	10.8021	2.74071	0.0104056	0.141123	-2.79908	SRSF5
222105_s_at	0.280333	7.639	2.74002	0.0104227	0.14119	-2.80051	NKIRAS2
201339_s_at	-0.512314	8.09099	-2.74	0.0104232	0.14119	-2.80056	SCP2
201699_at	-1.09845	7.40727	-2.73923	0.0104425	0.141219	-2.80217	PSMC6
202240_at	0.21729	6.44183	2.73898	0.010449	0.141219	-2.80271	PLK1
212440_at	-0.437842	9.09379	-2.7389	0.0104508	0.141219	-2.80286	SNRNP27
216944_s_at	-0.684726	6.35932	-2.73886	0.0104518	0.141219	-2.80294	ITPR1
218399_s_at	0.136912	7.50781	2.73827	0.0104668	0.141219	-2.80419	CDCA4
38037_at	0.185255	7.38863	2.73817	0.0104693	0.141219	-2.8044	HBEGF
204581_at	0.35814	6.59566	2.73815	0.0104698	0.141219	-2.80444	CD22
218637_at	-0.254061	5.56677	-2.73607	0.0105221	0.141838	-2.80878	IMPACT
217329_x_at	-0.435758	8.31114	-2.73511	0.0105465	0.142018	-2.8108	COX7BP1 /// COX7BP1
221809_at	0.184013	8.03754	2.7347	0.0105569	0.142018	-2.81166	RANBP10
218629_at	0.22759	7.60377	2.73467	0.0105575	0.142018	-2.81171	SMO
202154_x_at	-0.776119	11.3139	-2.73447	0.0105627	0.142018	-2.81213	TUBB3
213370_s_at	0.266822	6.46327	2.73428	0.0105675	0.142018	-2.81253	SFMBT1
212394_at	-0.264365	7.03998	-2.73395	0.0105759	0.142046	-2.81322	EMC1
216094_at	0.140709	5.68446	2.73354	0.0105863	0.1421	-2.81408	---
203803_at	-0.629884	5.57991	-2.73244	0.0106142	0.142281	-2.81637	PCYOX1
211502_s_at	-0.224433	6.19975	-2.7323	0.0106178	0.142281	-2.81667	CDK14
213228_at	-0.57751	9.64684	-2.73225	0.0106191	0.142281	-2.81677	PDE8B
209920_at	-0.475874	6.59994	-2.73151	0.0106381	0.142409	-2.81833	BMPR2
222152_at	0.166914	6.43541	2.73138	0.0106414	0.142409	-2.8186	PDCD6
216259_at	0.250005	5.90174	2.72982	0.0106812	0.142786	-2.82185	LOC100506699
200870_at	-0.497137	10.5285	-2.72975	0.010683	0.142786	-2.822	STRAP
204200_s_at	0.183728	6.60201	2.72942	0.0106914	0.142786	-2.82268	PDGFB
204651_at	0.175494	7.75612	2.72927	0.0106953	0.142786	-2.823	NRF1
215043_s_at	0.180575	5.57438	2.72779	0.0107333	0.143113	-2.82609	GUSBP3 /// GUSBP9 /// SMA4 /// SMA5
207563_s_at	0.142966	6.92548	2.7277	0.0107358	0.143113	-2.82628	OGT
51228_at	-0.111682	5.41856	-2.72757	0.0107391	0.143113	-2.82656	RBM12B
203592_s_at	0.286681	7.01198	2.72667	0.0107624	0.143297	-2.82844	FSTL3
218137_s_at	-0.657806	8.49869	-2.72653	0.0107658	0.143297	-2.82872	SMAP1
218737_at	-0.122396	5.40575	-2.72602	0.0107792	0.143389	-2.8298	SBNO1
202842_s_at	-0.617439	9.16261	-2.72476	0.0108116	0.14366	-2.83241	DNAJB9
212541_at	0.230181	6.39451	2.72464	0.0108148	0.14366	-2.83267	FLAD1
218332_at	-0.892915	12.1021	-2.72435	0.0108224	0.14366	-2.83328	BEX1
206448_at	-0.885922	10.7147	-2.72423	0.0108254	0.14366	-2.83352	ZNF365
204337_at	-1.24862	11.3749	-2.72394	0.0108331	0.143676	-2.83414	RGS4
222027_at	-0.470052	7.9891	-2.72357	0.0108426	0.143716	-2.8349	NUCKS1
212501_at	0.58067	9.74256	2.72316	0.0108533	0.143773	-2.83576	CEBPB
200662_s_at	-1.12909	10.5528	-2.72249	0.0108708	0.143919	-2.83717	TOMM20
209154_at	0.807602	9.94766	2.72203	0.0108828	0.143934	-2.83812	P2RX5-TAX1BP3 /// TAX1BP3
206278_at	0.306321	5.8501	2.72179	0.010889	0.143934	-2.83862	PTAFR
218185_s_at	-0.781701	7.16129	-2.7217	0.0108914	0.143934	-2.83881	ARMC1
219032_x_at	-0.729711	8.65966	-2.72082	0.0109144	0.144034	-2.84065	OPN3
215945_s_at	-0.394871	7.38285	-2.72048	0.0109231	0.144034	-2.84134	TRIM2
211323_s_at	-0.675974	7.90313	-2.72042	0.0109247	0.144034	-2.84147	ITPR1
203354_s_at	-1.54783	8.46821	-2.72035	0.0109265	0.144034	-2.84161	PSD3
203194_s_at	0.124772	5.7436	2.72017	0.0109314	0.144034	-2.842	NUP98
215160_x_at	-0.305923	6.57496	-2.71901	0.0109618	0.144228	-2.84442	LOC100289097
222008_at	0.30779	6.76804	2.71843	0.0109771	0.144228	-2.84563	COL9A1
217450_at	0.119921	6.11185	2.71829	0.0109807	0.144228	-2.84592	AGFG2
219025_at	0.246589	7.15905	2.71817	0.0109837	0.144228	-2.84616	CD248
208244_at	0.154007	6.33827	2.71815	0.0109844	0.144228	-2.84621	BMP3
203993_x_at	0.162461	6.50002	2.71812	0.0109851	0.144228	-2.84626	AP001062.7 /// OTTHUMG00000086919
206459_s_at	0.197767	6.47786	2.71735	0.0110053	0.144332	-2.84787	WNT2B
201019_s_at	-0.537841	9.35086	-2.71733	0.011006	0.144332	-2.84792	EIF1AX /// LOC101060318
201700_at	0.269946	9.18496	2.71674	0.0110215	0.14445	-2.84914	CCND3
204233_s_at	0.32556	7.20086	2.71592	0.0110432	0.144649	-2.85086	CHKA
207274_at	0.171362	5.88817	2.71563	0.0110509	0.144661	-2.85146	CHRNE
203072_at	0.185093	6.23789	2.71539	0.0110572	0.144661	-2.85195	MYO1E
221120_at	0.205319	6.50528	2.71428	0.0110865	0.144789	-2.85426	FLJ20306
211005_at	0.334661	6.62216	2.7141	0.0110914	0.144789	-2.85464	LAT
202423_at	0.464605	9.36941	2.71396	0.0110951	0.144789	-2.85494	KAT6A
221402_at	0.160969	7.84887	2.71391	0.0110965	0.144789	-2.85504	OR1F1
202432_at	-0.862142	10.7143	-2.7138	0.0110995	0.144789	-2.85528	PPP3CB
212300_at	0.234533	6.73914	2.71262	0.0111308	0.145058	-2.85773	TXLNA
202551_s_at	-0.943608	8.14132	-2.71253	0.0111332	0.145058	-2.85792	CRIM1
48531_at	0.507828	7.99028	2.71219	0.0111423	0.145092	-2.85863	TNIP2
208839_s_at	-0.553126	7.21128	-2.71001	0.0112006	0.145689	-2.86316	CAND1
212539_at	0.279173	8.8061	2.70974	0.0112077	0.145689	-2.86372	CHD1L /// LOC101060601
216320_x_at	0.275231	8.45257	2.70974	0.0112078	0.145689	-2.86373	MST1
205827_at	-1.27618	9.90435	-2.70918	0.0112229	0.145799	-2.86489	CCK
208164_s_at	0.196031	7.22198	2.70796	0.0112554	0.146137	-2.86741	IL9R
38671_at	0.377584	8.57498	2.70737	0.0112716	0.146234	-2.86866	PLXND1
201243_s_at	-0.848481	12.1002	-2.70719	0.0112764	0.146234	-2.86903	ATP1B1
214855_s_at	-0.592703	7.65436	-2.70669	0.0112897	0.146234	-2.87006	RALGAPA1
220326_s_at	0.233062	7.61413	2.70659	0.0112926	0.146234	-2.87028	ARHGEF40
211576_s_at	0.412484	7.6499	2.70647	0.0112958	0.146234	-2.87053	SLC19A1
208620_at	-0.512168	9.32731	-2.70564	0.0113183	0.146354	-2.87225	PCBP1
214843_s_at	-0.653516	9.34497	-2.70537	0.0113255	0.146354	-2.87281	USP33
215624_at	0.225397	6.0644	2.70533	0.0113267	0.146354	-2.8729	TSC2
210854_x_at	0.283865	7.66225	2.70515	0.0113315	0.146354	-2.87327	SLC6A8
204588_s_at	0.189533	7.65964	2.70429	0.0113548	0.146511	-2.87505	SLC7A7
209541_at	-0.282721	5.8731	-2.70418	0.0113577	0.146511	-2.87528	IGF1
217314_at	0.199612	6.47828	2.70397	0.0113634	0.146511	-2.87571	CDC37P1 /// CDC37P1
213932_x_at	0.377774	10.9474	2.70372	0.0113703	0.146515	-2.87624	HLA-A
212857_x_at	-0.683161	10.7955	-2.70258	0.0114012	0.146795	-2.8786	SUB1
210069_at	0.716907	6.50351	2.70243	0.0114053	0.146795	-2.87891	CHKB-CPT1B /// CPT1B
220318_at	0.201273	6.0327	2.70195	0.0114185	0.14688	-2.87992	EPN3
201651_s_at	0.400861	10.2645	2.70124	0.0114379	0.146969	-2.8814	PACSIN2
33850_at	0.2752	9.25933	2.70121	0.0114386	0.146969	-2.88145	MAP4
220708_at	0.250494	6.64081	2.7005	0.011458	0.147	-2.88292	---
215754_at	0.191968	7.09258	2.70047	0.0114589	0.147	-2.88299	SCARB2
209750_at	-0.748097	7.66586	-2.7004	0.0114609	0.147	-2.88314	NR1D2
221292_at	0.124145	7.31753	2.69926	0.011492	0.147314	-2.8855	PTCH2
206333_at	0.135689	6.23995	2.69884	0.0115035	0.147324	-2.88637	MSI1
209862_s_at	-0.203475	5.89253	-2.69845	0.0115144	0.147324	-2.88719	CEP57
209828_s_at	0.204165	6.45505	2.69829	0.0115186	0.147324	-2.88751	IL16
211287_x_at	0.113234	5.97787	2.69827	0.0115193	0.147324	-2.88756	CSF2RA
210334_x_at	0.210057	7.26297	2.69763	0.011537	0.147381	-2.88889	BIRC5
219746_at	0.177581	7.44349	2.69742	0.0115425	0.147381	-2.88931	DPF3
222230_s_at	-0.655614	10.18	-2.69738	0.0115437	0.147381	-2.8894	ACTR10
213688_at	-0.795205	8.87642	-2.69665	0.0115638	0.14751	-2.89091	CALM1 /// CALM2 /// CALM3
203680_at	-0.869449	9.13388	-2.69654	0.0115671	0.14751	-2.89116	PRKAR2B
218674_at	-0.526953	5.7096	-2.69586	0.0115858	0.147657	-2.89256	TRAPPC13
214801_at	-0.323429	7.37405	-2.69564	0.0115919	0.147657	-2.89302	TOR1AIP2
222236_s_at	0.327398	8.93969	2.69525	0.0116027	0.14771	-2.89383	ASAP3
219999_at	0.523549	8.20618	2.69465	0.0116193	0.14779	-2.89507	MAN2A2
203759_at	0.337019	7.14502	2.69454	0.0116223	0.14779	-2.89529	ST3GAL4
215882_at	0.166012	5.22182	2.69424	0.0116307	0.147812	-2.89592	CEP152
57532_at	0.418864	8.43884	2.69269	0.0116738	0.148252	-2.89914	DVL2
201267_s_at	-0.563268	8.33614	-2.69214	0.0116892	0.148252	-2.90028	PSMC3
213100_at	0.273551	7.34428	2.69178	0.0116992	0.148252	-2.90103	UNC5B
201709_s_at	-0.222334	10.0696	-2.69173	0.0117006	0.148252	-2.90113	NIPSNAP1
210609_s_at	0.27036	6.95393	2.69163	0.0117033	0.148252	-2.90133	TP53I3
214184_at	0.193765	6.4187	2.69156	0.0117053	0.148252	-2.90148	NPFF
202110_at	-0.548758	10.2073	-2.69066	0.0117303	0.148417	-2.90333	COX7B
201935_s_at	-0.805915	8.53324	-2.69061	0.0117317	0.148417	-2.90344	EIF4G3
217217_at	0.141304	5.93028	2.68954	0.0117619	0.148706	-2.90567	IGHA1 /// IGHA2 /// IGHG1 /// IGHG4 /// IGHM /// IGHV4-31
203767_s_at	-0.679546	6.22136	-2.68927	0.0117694	0.148706	-2.90622	STS
204983_s_at	0.143374	6.48317	2.68895	0.0117784	0.148706	-2.90689	GPC4
217203_at	0.240306	5.83819	2.6888	0.0117824	0.148706	-2.90719	GLULP4 /// GLULP4
217915_s_at	-0.630481	7.31339	-2.68861	0.011788	0.148706	-2.9076	RSL24D1
217387_at	0.132762	5.33763	2.68821	0.0117992	0.148724	-2.90842	CAPN6
215946_x_at	0.176898	6.5313	2.68802	0.0118044	0.148724	-2.9088	IGLL3P
207149_at	-0.5243	5.83705	-2.68766	0.0118147	0.148724	-2.90956	CDH12
203195_s_at	0.203792	6.8628	2.6876	0.0118162	0.148724	-2.90967	NUP98
59375_at	0.223654	7.53262	2.68703	0.0118324	0.148843	-2.91086	MYO15B
206560_s_at	0.242165	6.73223	2.68633	0.0118521	0.148929	-2.91231	MIA
220289_s_at	0.179343	5.90739	2.68631	0.0118526	0.148929	-2.91235	AIM1L
202262_x_at	0.368342	8.33868	2.6859	0.0118644	0.148958	-2.9132	DDAH2
212424_at	0.194948	7.51982	2.68576	0.0118683	0.148958	-2.9135	PDCD11
200659_s_at	0.150167	8.63121	2.68434	0.0119084	0.149253	-2.91642	PHB
204828_at	0.228323	7.0681	2.68421	0.0119121	0.149253	-2.9167	RAD9A
201840_at	-0.440103	9.28512	-2.68409	0.0119156	0.149253	-2.91695	NEDD8
215972_at	-0.466632	8.08437	-2.68398	0.0119187	0.149253	-2.91718	PART1
214249_at	0.110116	5.76266	2.68331	0.0119377	0.149268	-2.91856	TRIM2
218994_s_at	-0.20927	5.85495	-2.6826	0.0119579	0.149268	-2.92003	STAG3L4
221786_at	-0.555429	7.45272	-2.68259	0.0119581	0.149268	-2.92004	C6orf120
202829_s_at	-0.715378	8.40358	-2.68236	0.0119649	0.149268	-2.92053	VAMP7
209170_s_at	0.378413	13.1305	2.6823	0.0119665	0.149268	-2.92065	GPM6B
222075_s_at	0.18077	5.55266	2.68221	0.011969	0.149268	-2.92083	OAZ3
202116_at	0.513196	8.69925	2.68206	0.0119735	0.149268	-2.92115	DPF2
215215_s_at	0.142197	6.47464	2.68201	0.0119747	0.149268	-2.92125	LOC81691
209242_at	-0.730208	11.1306	-2.68149	0.0119896	0.149268	-2.92232	PEG3
203140_at	0.63974	10.0672	2.6812	0.0119979	0.149268	-2.92293	BCL6
205451_at	0.372616	7.09255	2.68105	0.0120023	0.149268	-2.92324	FOXO4
215114_at	0.205636	6.03605	2.68088	0.012007	0.149268	-2.92359	SENP3
204329_s_at	0.177858	5.89401	2.68087	0.0120073	0.149268	-2.9236	ZNF202
219516_at	0.21426	6.59008	2.67984	0.0120368	0.149309	-2.92574	TRPV4
220688_s_at	-0.328619	7.29326	-2.67943	0.0120485	0.149309	-2.92658	MRTO4
208558_at	0.267282	6.82492	2.67942	0.0120488	0.149309	-2.9266	OR10H1
201980_s_at	-0.219011	6.58842	-2.67941	0.012049	0.149309	-2.92662	RSU1
217674_at	0.120072	5.30034	2.6794	0.0120495	0.149309	-2.92665	---
219094_at	-0.333865	5.7293	-2.67935	0.0120509	0.149309	-2.92675	ARMC8
210959_s_at	-0.1273	5.84827	-2.6791	0.0120582	0.149316	-2.92728	SRD5A1
216642_at	0.116789	5.52379	2.67842	0.0120775	0.149414	-2.92867	---
214040_s_at	0.160685	6.42761	2.67835	0.0120796	0.149414	-2.92882	GSN
219276_x_at	-0.247976	6.65349	-2.67716	0.0121137	0.149689	-2.93127	CAAP1
216232_s_at	0.143191	6.13471	2.67701	0.0121182	0.149689	-2.93159	GCN1L1
213521_at	0.215013	7.93156	2.67676	0.0121254	0.149689	-2.9321	PTPN18
209604_s_at	0.0969045	6.7351	2.6765	0.0121329	0.149689	-2.93264	GATA3
204490_s_at	0.231222	5.89664	2.67641	0.0121355	0.149689	-2.93283	CD44
217783_s_at	-0.642769	10.3597	-2.67607	0.0121453	0.149726	-2.93353	YPEL5
209341_s_at	0.67077	8.04629	2.67584	0.012152	0.149726	-2.93401	IKBKB
218543_s_at	0.36029	7.23388	2.67528	0.012168	0.149841	-2.93515	PARP12
206070_s_at	-0.134322	5.19388	-2.67427	0.0121974	0.15005	-2.93724	EPHA3
218474_s_at	0.210347	7.16189	2.67423	0.0121985	0.15005	-2.93733	KCTD5
201841_s_at	0.923027	10.4092	2.67372	0.0122135	0.150074	-2.93839	HSPB1
200632_s_at	0.520972	10.7656	2.6737	0.012214	0.150074	-2.93843	NDRG1
220006_at	0.341267	7.14351	2.67301	0.0122342	0.150239	-2.93986	EFCC1
205732_s_at	-0.0902582	4.97518	-2.67272	0.0122425	0.150258	-2.94045	NCOA2
216041_x_at	0.229657	8.97305	2.67226	0.0122559	0.150339	-2.9414	GRN
201669_s_at	-1.00687	9.43165	-2.67178	0.01227	0.150429	-2.94239	MARCKS
200680_x_at	-0.552043	11.2975	-2.67098	0.0122932	0.150436	-2.94403	HMGB1
212357_at	-0.308298	8.96668	-2.67097	0.0122937	0.150436	-2.94407	FAM168A
207677_s_at	0.197445	5.40679	2.67096	0.0122938	0.150436	-2.94408	NCF4
210384_at	-0.131783	5.37194	-2.67067	0.0123024	0.150436	-2.94469	PRMT2
217238_s_at	0.177041	5.54402	2.6706	0.0123044	0.150436	-2.94482	ALDOB
206668_s_at	-0.572553	5.60194	-2.67027	0.0123139	0.150469	-2.94549	SCAMP1
200774_at	-0.619935	9.32796	-2.66898	0.012352	0.150718	-2.94818	FAM120A
204466_s_at	-1.17464	9.95517	-2.66877	0.0123581	0.150718	-2.94861	SNCA
204928_s_at	0.266291	6.79365	2.66857	0.012364	0.150718	-2.94902	SLC10A3
205684_s_at	0.301123	6.77593	2.66851	0.0123657	0.150718	-2.94914	DENND4C
218701_at	-0.375992	5.43554	-2.66842	0.0123683	0.150718	-2.94932	LACTB2
204483_at	0.240244	6.38092	2.66816	0.0123761	0.150718	-2.94987	ENO3
215140_at	0.257007	7.05252	2.66796	0.0123817	0.150718	-2.95026	---
210460_s_at	-0.51843	10.1106	-2.66763	0.0123916	0.150755	-2.95095	PSMD4
207908_at	0.222265	7.17345	2.66717	0.0124052	0.15081	-2.95191	KRT2
220801_s_at	0.19085	6.94463	2.66694	0.0124119	0.15081	-2.95238	HAO2
220257_x_at	0.155663	6.76183	2.66652	0.0124242	0.15081	-2.95323	NXF2 /// NXF2B /// TCP11X1 /// TCP11X2
213236_at	0.609405	9.75725	2.66627	0.0124318	0.15081	-2.95376	SASH1
216935_at	0.12423	5.89112	2.6658	0.0124456	0.15081	-2.95472	LINC00302
206690_at	-0.275494	8.69143	-2.66572	0.0124478	0.15081	-2.95488	ASIC2
201877_s_at	-0.599757	9.52686	-2.66565	0.0124499	0.15081	-2.95502	PPP2R5C
212007_at	-0.984245	8.35681	-2.66564	0.0124504	0.15081	-2.95506	UBXN4
208713_at	0.347092	8.07503	2.66484	0.0124739	0.151012	-2.9567	HNRNPUL1
202943_s_at	0.2285	6.99948	2.66431	0.0124896	0.151038	-2.95779	NAGA
201209_at	0.529441	7.32269	2.66416	0.0124941	0.151038	-2.9581	HDAC1
201849_at	-0.422262	11.0737	-2.66408	0.0124964	0.151038	-2.95826	BNIP3
204117_at	-0.287525	7.87401	-2.66336	0.0125178	0.151133	-2.95974	PREP
201976_s_at	0.715646	10.3057	2.66336	0.0125179	0.151133	-2.95975	MYO10
212210_at	0.158901	5.99397	2.66271	0.0125373	0.151286	-2.9611	INTS1
202661_at	0.399226	6.23911	2.6624	0.0125465	0.151314	-2.96173	ITPR2
215096_s_at	-0.354727	9.71812	-2.66155	0.0125717	0.151452	-2.96348	ESD
205611_at	0.283287	6.88309	2.66146	0.0125745	0.151452	-2.96366	TNFSF12 /// TNFSF12-TNFSF13
208940_at	0.407518	7.85119	2.66133	0.0125784	0.151452	-2.96394	SEPHS1
201437_s_at	-0.480319	6.69209	-2.66089	0.0125916	0.151529	-2.96485	EIF4E
203745_at	-0.42594	7.68021	-2.66039	0.0126065	0.151547	-2.96587	HCCS
209607_x_at	0.358579	8.47773	2.66013	0.0126144	0.151547	-2.96641	LOC101060714 /// SLX1A-SULT1A3 /// SLX1B-SULT1A4 /// SULT1A3 /// SULT1A4
213876_x_at	0.485311	9.1111	2.66004	0.0126169	0.151547	-2.96659	ZRSR2
221327_s_at	0.182091	6.1773	2.65985	0.0126228	0.151547	-2.96699	LOC101060233 /// OPN1LW /// OPN1MW /// OPN1MW2
220188_at	-0.240979	5.77136	-2.6597	0.0126272	0.151547	-2.9673	JPH3
209600_s_at	-0.663763	6.95156	-2.65921	0.0126419	0.15163	-2.9683	ACOX1
203889_at	-1.20115	10.6021	-2.65901	0.0126478	0.15163	-2.96871	SCG5
203046_s_at	0.189007	6.72701	2.65823	0.0126712	0.151828	-2.97031	TIMELESS
207957_s_at	-1.39043	9.71581	-2.65791	0.0126809	0.151863	-2.97098	PRKCB
213821_s_at	0.163576	5.93664	2.65762	0.0126897	0.151887	-2.97158	IDS
220333_at	0.114669	5.04246	2.65736	0.0126976	0.151899	-2.97211	PAQR5
213687_s_at	-0.277851	10.7952	-2.65701	0.012708	0.151942	-2.97283	RPL35A
201719_s_at	0.40873	9.62928	2.65674	0.0127162	0.151958	-2.97339	EPB41L2
216126_at	0.20476	7.03794	2.65552	0.012753	0.152316	-2.97589	---
205608_s_at	0.187179	6.68463	2.65528	0.0127601	0.152319	-2.97638	ANGPT1
220916_at	0.103486	5.49255	2.65463	0.0127798	0.152472	-2.97771	---
210445_at	-0.319933	7.07516	-2.65381	0.0128048	0.152665	-2.97941	FABP6
220918_at	0.186452	6.2115	2.65365	0.0128097	0.152665	-2.97974	RUNX1-IT1
220213_at	0.226538	7.51628	2.65303	0.0128286	0.152796	-2.98102	TSHZ2
200804_at	0.389773	11.2341	2.65283	0.0128344	0.152796	-2.98141	TMBIM6
202557_at	-0.730767	9.63253	-2.65196	0.0128609	0.152974	-2.9832	HSPA13
219616_at	0.271485	6.83272	2.65189	0.0128632	0.152974	-2.98335	ACSS3
209029_at	-0.465844	9.11857	-2.65098	0.012891	0.153126	-2.98522	COPS7A
207827_x_at	-0.768881	8.09949	-2.6508	0.0128964	0.153126	-2.98559	SNCA
206264_at	0.168886	7.00784	2.65004	0.0129196	0.153126	-2.98715	GPLD1
216325_x_at	0.24904	7.0175	2.64964	0.0129319	0.153126	-2.98797	RTEL1 /// RTEL1-TNFRSF6B
218135_at	-0.55873	7.10644	-2.64954	0.0129352	0.153126	-2.98819	ERGIC2
220925_at	-0.573651	6.69247	-2.64923	0.0129444	0.153126	-2.98881	NAA35
216161_at	0.162567	6.14777	2.6492	0.0129456	0.153126	-2.98889	SBNO1
210723_x_at	0.116151	5.87314	2.64914	0.0129472	0.153126	-2.989	---
204013_s_at	0.191222	5.6528	2.64908	0.012949	0.153126	-2.98912	LCMT2
212597_s_at	-0.185708	7.25152	-2.64902	0.0129511	0.153126	-2.98926	HMGXB4
209280_at	0.328637	8.01101	2.64898	0.0129521	0.153126	-2.98932	MRC2
208235_x_at	0.127023	5.36277	2.6487	0.0129607	0.153126	-2.9899	GAGE12F /// GAGE12G /// GAGE12I /// GAGE4 /// GAGE5 /// GAGE6 /// GAGE7
205821_at	0.277621	8.00682	2.64838	0.0129706	0.153126	-2.99056	KLRC4-KLRK1 /// KLRK1
202096_s_at	0.270012	7.75756	2.64832	0.0129725	0.153126	-2.99069	TSPO
217395_at	0.223829	7.37774	2.64767	0.0129925	0.153281	-2.99203	MT4
208896_at	-0.341504	6.1902	-2.64734	0.0130026	0.153319	-2.9927	DDX18
220893_at	0.112812	4.96425	2.6467	0.0130223	0.15342	-2.99401	LOC57399
212137_at	-0.391045	10.2994	-2.64653	0.0130277	0.15342	-2.99437	LARP1
212751_at	-0.906933	8.38552	-2.64638	0.0130323	0.15342	-2.99468	UBE2N
205406_s_at	-0.327187	6.28366	-2.64604	0.0130426	0.15342	-2.99536	SPA17
214699_x_at	0.208941	8.10607	2.64574	0.013052	0.15342	-2.99599	WIPI2
205711_x_at	-0.716018	10.6289	-2.64545	0.013061	0.15342	-2.99658	ATP5C1
211843_x_at	0.185184	5.90201	2.64519	0.0130689	0.15342	-2.9971	CYP3A7-CYP3AP1
219819_s_at	-0.699208	7.22517	-2.64517	0.0130695	0.15342	-2.99715	MRPS28
203017_s_at	-0.640274	8.26173	-2.64505	0.0130733	0.15342	-2.9974	SSX2IP
206246_at	0.167778	6.90876	2.6443	0.0130965	0.15361	-2.99893	PFKFB4
200036_s_at	-0.488192	10.3709	-2.6438	0.0131119	0.153636	-2.99995	RPL10A
206054_at	0.144967	5.69342	2.64332	0.0131268	0.153636	-3.00094	KNG1
208745_at	-0.7119	9.07321	-2.64309	0.0131343	0.153636	-3.00143	ATP5L
214867_at	0.230572	7.91616	2.64294	0.0131387	0.153636	-3.00172	ZSWIM8-AS1
209803_s_at	-0.303714	5.67653	-2.6429	0.0131399	0.153636	-3.0018	PHLDA2
218351_at	-0.611378	7.80653	-2.6429	0.0131401	0.153636	-3.00182	COMMD8
219109_at	-0.406272	7.17301	-2.64251	0.0131523	0.153673	-3.00262	SPAG16
207671_s_at	0.400981	7.31761	2.64235	0.0131572	0.153673	-3.00294	BEST1
217000_at	0.155514	5.93138	2.64162	0.0131798	0.153746	-3.00443	KRT18P50 /// KRT18P50
208805_at	-0.493989	10.0673	-2.6416	0.0131806	0.153746	-3.00448	KIAA0391 /// PSMA6
221125_s_at	0.179422	6.84322	2.64148	0.0131842	0.153746	-3.00472	KCNMB3
214818_at	0.117861	6.22416	2.64044	0.0132167	0.154045	-3.00685	CCDC57
203370_s_at	0.194798	6.2642	2.63978	0.0132374	0.154096	-3.0082	PDLIM7
215736_at	-0.467488	6.0471	-2.63978	0.0132375	0.154096	-3.00822	KCNV1
205549_at	-0.842383	10.1147	-2.63941	0.0132489	0.154096	-3.00896	PCP4
202034_x_at	-0.643575	7.99562	-2.63939	0.0132498	0.154096	-3.00902	RB1CC1
200996_at	-0.638534	8.61151	-2.63919	0.0132558	0.154096	-3.00941	ACTR3
209200_at	-1.00998	11.0888	-2.63864	0.0132731	0.154163	-3.01054	MEF2C
221658_s_at	0.152679	5.9393	2.63844	0.0132793	0.154163	-3.01094	IL21R
217546_at	0.800786	9.95996	2.63835	0.0132824	0.154163	-3.01115	MT1M
201539_s_at	-0.298194	6.03659	-2.63781	0.0132992	0.154277	-3.01224	FHL1
206628_at	0.188515	6.52441	2.63674	0.0133329	0.154398	-3.01444	SLC5A1
202052_s_at	0.3705	6.75834	2.63657	0.0133383	0.154398	-3.01479	RAI14
219125_s_at	0.289117	8.20079	2.63633	0.013346	0.154398	-3.01528	SLC50A1
216858_x_at	0.441154	8.15871	2.63629	0.0133471	0.154398	-3.01536	---
203842_s_at	0.395828	7.75597	2.63624	0.0133488	0.154398	-3.01547	MAPRE3
215892_at	0.127947	5.09665	2.636	0.0133564	0.154398	-3.01596	ZNF440
208781_x_at	-0.391539	10.2524	-2.63594	0.0133582	0.154398	-3.01608	SNX3
208813_at	-0.786067	9.25958	-2.6339	0.0134228	0.155063	-3.02025	GOT1
205591_at	-0.948992	11.2803	-2.63314	0.013447	0.155165	-3.02181	OLFM1
220045_at	-0.468348	8.63527	-2.63242	0.0134698	0.155165	-3.02329	NEUROD6
210213_s_at	-0.294447	8.67827	-2.63224	0.0134755	0.155165	-3.02365	EIF6
213745_at	-1.03874	6.62464	-2.63223	0.0134759	0.155165	-3.02368	ATRNL1
214273_x_at	0.217664	8.30987	2.63217	0.0134778	0.155165	-3.0238	NPRL3
209831_x_at	0.277019	9.49365	2.6321	0.0134799	0.155165	-3.02393	DNASE2
209413_at	0.275443	8.43838	2.63188	0.013487	0.155165	-3.02439	B4GALT2
210109_at	0.13072	7.02481	2.6315	0.013499	0.155165	-3.02516	SND1-IT1
203873_at	0.165116	6.31937	2.63145	0.0135005	0.155165	-3.02525	SMARCA1
206731_at	-0.631638	7.04339	-2.63129	0.0135059	0.155165	-3.0256	CNKSR2
221916_at	-1.29629	11.4492	-2.63103	0.0135141	0.155165	-3.02613	NEFL
214620_x_at	-0.348302	7.72135	-2.63099	0.0135154	0.155165	-3.02621	PAM
211950_at	0.481161	9.68586	2.63062	0.013527	0.155168	-3.02695	UBR4
218770_s_at	0.194126	7.94052	2.63034	0.0135361	0.155168	-3.02753	TMEM39B
218062_x_at	0.450693	9.76257	2.63032	0.0135366	0.155168	-3.02757	CDC42EP4
210019_at	0.151242	6.58619	2.62999	0.0135473	0.15521	-3.02825	CALML3
220966_x_at	-0.506745	10.1419	-2.62931	0.0135692	0.155276	-3.02965	ARPC5L
204883_s_at	0.167157	7.47035	2.62921	0.0135722	0.155276	-3.02984	HUS1
212981_s_at	-0.710879	7.43379	-2.62904	0.0135776	0.155276	-3.03019	FAM115A /// LOC100294033
204843_s_at	0.240793	7.58941	2.62894	0.013581	0.155276	-3.0304	PRKAR2A
204420_at	0.388155	6.41154	2.62858	0.0135924	0.155327	-3.03113	FOSL1
204275_at	0.210868	5.89869	2.62825	0.0136031	0.155369	-3.03181	SOLH
213202_at	0.286155	6.94843	2.62755	0.0136257	0.155547	-3.03325	SETD1A
221822_at	0.228003	7.52184	2.62685	0.013648	0.155722	-3.03466	CCDC101
207861_at	0.178245	8.07206	2.62619	0.0136694	0.155821	-3.03602	CCL22
203366_at	0.330673	7.31823	2.62615	0.0136707	0.155821	-3.0361	POLG
217858_s_at	-0.698947	9.05171	-2.62525	0.0136998	0.155888	-3.03794	ARMCX3
205683_x_at	0.2807	7.00408	2.62516	0.0137025	0.155888	-3.03812	TPSAB1
221274_s_at	0.206417	8.28675	2.62505	0.0137063	0.155888	-3.03835	LMAN2L
205336_at	-0.6498	6.91015	-2.62495	0.0137096	0.155888	-3.03856	PVALB
204158_s_at	0.264236	6.70339	2.62465	0.0137191	0.155888	-3.03916	TCIRG1
222109_at	0.258541	6.94685	2.62461	0.0137204	0.155888	-3.03924	GNL3L
211555_s_at	-0.895946	7.2538	-2.62445	0.0137257	0.155888	-3.03958	GUCY1B3
214341_at	0.125184	6.23462	2.62349	0.0137569	0.156054	-3.04154	AP1G2
213553_x_at	0.514977	9.48498	2.62328	0.0137636	0.156054	-3.04197	APOC1
202272_s_at	-0.248985	7.01126	-2.62326	0.0137641	0.156054	-3.042	FBXO28
218183_at	0.43177	7.67885	2.62313	0.0137684	0.156054	-3.04227	CDIP1
201723_s_at	-0.377559	8.00362	-2.62228	0.0137961	0.156288	-3.04401	GALNT1
215540_at	0.239024	7.07218	2.62061	0.0138505	0.156712	-3.04741	TRAV27 /// TRAV27
50376_at	0.30298	9.13404	2.62058	0.0138516	0.156712	-3.04748	ZNF444
218584_at	0.195137	8.3791	2.62048	0.0138547	0.156712	-3.04768	TCTN1
220624_s_at	0.196837	6.11262	2.61991	0.0138735	0.156819	-3.04885	ELF5
206849_at	-0.586705	7.0437	-2.6196	0.0138835	0.156819	-3.04947	GABRG2
220546_at	0.172677	6.27299	2.61951	0.0138865	0.156819	-3.04966	KMT2A
206089_at	-0.803324	7.50673	-2.61933	0.0138924	0.156819	-3.05003	NELL1
200805_at	0.260485	7.70718	2.61842	0.0139222	0.157076	-3.05188	LMAN2
204235_s_at	-0.256088	5.91911	-2.61807	0.0139335	0.157119	-3.05259	GULP1
218142_s_at	-0.397157	9.1708	-2.61787	0.0139402	0.157119	-3.053	CRBN
220001_at	0.135539	5.83754	2.61718	0.013963	0.157213	-3.05441	PADI4
204792_s_at	0.138959	5.35772	2.61699	0.0139694	0.157213	-3.05481	IFT140
203186_s_at	0.282427	6.89665	2.61697	0.0139698	0.157213	-3.05484	S100A4
215645_at	0.585565	7.6457	2.61646	0.0139867	0.15727	-3.05588	FLCN
207115_x_at	0.0794349	5.05926	2.61639	0.013989	0.15727	-3.05602	MBTD1
217883_at	-0.740896	9.1488	-2.61495	0.0140364	0.157724	-3.05895	MMADHC
210089_s_at	0.174682	6.10273	2.61448	0.0140521	0.157802	-3.05992	LAMA4
205232_s_at	0.197341	6.61218	2.61431	0.0140578	0.157802	-3.06027	PAFAH2
210423_s_at	0.188288	6.8393	2.61402	0.0140674	0.157802	-3.06086	SLC11A1
204803_s_at	0.251731	6.13281	2.61357	0.0140823	0.157802	-3.06178	RRAD
207057_at	-0.660401	6.82376	-2.61314	0.0140966	0.157802	-3.06265	SLC16A7
217927_at	-0.549841	9.76	-2.61284	0.0141063	0.157802	-3.06325	SPCS1
217141_at	0.215557	5.42434	2.61272	0.0141104	0.157802	-3.0635	BTBD7
202934_at	0.290516	7.24017	2.6127	0.0141112	0.157802	-3.06355	HK2
34225_at	0.285668	8.17357	2.61241	0.0141208	0.157802	-3.06414	MIR943 /// NELFA
212624_s_at	-0.624254	12.9513	-2.61233	0.0141234	0.157802	-3.0643	CHN1
213883_s_at	-0.463823	8.90345	-2.61215	0.0141294	0.157802	-3.06467	TM2D1
212908_at	-0.545318	7.89403	-2.61186	0.0141389	0.157802	-3.06524	DNAJC16
208953_at	-0.131859	6.283	-2.61177	0.0141421	0.157802	-3.06544	LARP4B
220036_s_at	0.259889	8.24788	2.61175	0.0141429	0.157802	-3.06549	LMBR1L
208003_s_at	-1.03161	8.32573	-2.61038	0.0141883	0.158169	-3.06826	NFAT5
205279_s_at	-0.84891	6.80377	-2.61033	0.01419	0.158169	-3.06837	GLRB
202866_at	0.173403	9.00653	2.60975	0.0142094	0.158306	-3.06955	DNAJB12
213620_s_at	0.646381	9.09328	2.60939	0.0142214	0.15836	-3.07028	ICAM2
215489_x_at	0.224391	6.80333	2.60857	0.0142491	0.158537	-3.07196	HOMER3
209844_at	0.160027	5.83706	2.60843	0.0142538	0.158537	-3.07225	HOXB13
205266_at	0.235821	7.58905	2.60828	0.0142587	0.158537	-3.07254	LIF
[truncated: 20,217 more rows]

## Sheet: PD_substantianigra_limma
Parkinson's disease substantia nigra (GSE20295).
ID	logFC	AveExpr	t	P.Value	adj.P.Val	B	Gene Symbol
201658_at	-0.96882	9.61648	-6.5138	3.87995e-07	0.00861932	6.20634	ARL1
34206_at	0.382966	8.31016	5.84577	2.40895e-06	0.0209319	4.61733	ARAP1
34406_at	1.01912	9.28114	5.64402	4.20691e-06	0.0209319	4.12853	PACS2
203206_at	0.357964	8.46856	5.55836	5.33393e-06	0.0209319	3.92	FAM53B
219718_at	-0.463361	7.40088	-5.54505	5.53452e-06	0.0209319	3.88754	FGGY
220142_at	0.719875	8.29957	5.35637	9.34556e-06	0.0209319	3.42634	HAPLN2
205883_at	1.22855	9.01311	5.31456	1.04973e-05	0.0209319	3.32389	ZBTB16
564_at	0.711732	9.13117	5.24601	1.27024e-05	0.0209319	3.15569	GNA11
200601_at	0.724818	8.6466	5.24305	1.28072e-05	0.0209319	3.14844	ACTN4
205546_s_at	0.488922	8.58011	5.22038	1.36413e-05	0.0209319	3.09276	TYK2
214096_s_at	0.471697	9.58304	5.21277	1.3933e-05	0.0209319	3.07408	SHMT2
204328_at	0.574886	8.20288	5.21167	1.39759e-05	0.0209319	3.07136	TMC6
38671_at	0.58715	9.06892	5.20921	1.40719e-05	0.0209319	3.06532	PLXND1
32094_at	0.443731	8.79786	5.1978	1.45259e-05	0.0209319	3.03728	CHST3
212359_s_at	0.478802	7.52522	5.18013	1.52576e-05	0.0209319	2.99389	ZSWIM8
212778_at	1.06014	8.58594	5.13725	1.71919e-05	0.0209319	2.88846	PACS2
219114_at	-0.433379	8.57454	-5.13657	1.72245e-05	0.0209319	2.88679	C3orf18
210854_x_at	0.439985	8.08609	5.13457	1.73206e-05	0.0209319	2.88187	SLC6A8
221806_s_at	0.903662	8.24261	5.12269	1.79026e-05	0.0209319	2.85267	SETD5
41160_at	0.588015	9.47638	5.01536	2.41358e-05	0.0268089	2.58857	MBD3
206017_at	-0.585809	6.7659	-4.99547	2.55097e-05	0.0269856	2.5396	KIAA0319
37996_s_at	0.478033	6.01308	4.90435	3.28727e-05	0.033194	2.3152	DMPK
212015_x_at	0.760585	7.79701	4.87402	3.57669e-05	0.0345461	2.2405	MIR4745 /// PTBP1
209507_at	-0.430981	8.10055	-4.84327	3.89601e-05	0.0355632	2.16477	RPA3
203538_at	-0.904499	9.66555	-4.8336	4.00216e-05	0.0355632	2.14097	CAMLG
212516_at	0.419434	8.14497	4.75709	4.95075e-05	0.0387202	1.95254	ARAP1
213832_at	-1.24999	8.72434	-4.75561	4.97114e-05	0.0387202	1.9489	KCND3
211729_x_at	-0.596572	9.4511	-4.74087	5.17887e-05	0.0387202	1.91262	BLVRA
41644_at	0.60111	11.0216	4.73978	5.19469e-05	0.0387202	1.90992	SASH1
204275_at	0.287023	5.86003	4.73478	5.26735e-05	0.0387202	1.89761	SOLH
203773_x_at	-0.577698	9.2102	-4.72561	5.40322e-05	0.0387202	1.87504	BLVRA
214298_x_at	0.347128	6.95745	4.68969	5.96991e-05	0.0404165	1.78665	38961
218425_at	0.49046	7.01855	4.68765	6.0038e-05	0.0404165	1.78163	RNF216
37278_at	0.331749	8.85137	4.66883	6.32592e-05	0.0405897	1.7353	TAZ
213089_at	1.56434	8.89303	4.66313	6.42679e-05	0.0405897	1.72128	LOC100272216
204906_at	0.76602	9.70724	4.64477	6.76266e-05	0.0405897	1.67612	RPS6KA2
203652_at	0.656159	8.73798	4.64395	6.77804e-05	0.0405897	1.6741	MAP3K11
220221_at	0.383661	5.92429	4.63528	6.94309e-05	0.0405897	1.65277	VPS13D
220525_s_at	0.634724	7.89557	4.6136	7.37333e-05	0.0418226	1.59947	AUP1
209342_s_at	0.211414	5.51518	4.60599	7.53051e-05	0.0418226	1.58077	IKBKB
213876_x_at	0.479304	9.72386	4.58635	7.95185e-05	0.0430854	1.53249	ZRSR2
212772_s_at	0.906017	8.59169	4.57283	8.2555e-05	0.0435889	1.49926	ABCA2
212691_at	0.306704	8.05572	4.56497	8.4372e-05	0.0435889	1.47995	NUP188
210051_at	0.548789	8.21151	4.53164	9.2532e-05	0.04617	1.39808	RAPGEF3
206058_at	0.503567	7.86699	4.52198	9.50394e-05	0.04617	1.37437	SLC6A12
204158_s_at	0.509469	7.21665	4.50821	9.87299e-05	0.04617	1.34058	TCIRG1
211458_s_at	-0.804723	12.2749	-4.49861	0.000101389	0.04617	1.317	GABARAPL1 /// GABARAPL3
211271_x_at	0.724019	8.47264	4.4932	0.000102919	0.04617	1.30373	MIR4745 /// PTBP1
214297_at	0.68838	6.7637	4.48748	0.00010456	0.04617	1.28969	CSPG4
204150_at	0.55246	7.46135	4.48634	0.00010489	0.04617	1.2869	STAB1
212080_at	0.660781	8.98183	4.48119	0.000106395	0.04617	1.27426	KMT2A
218714_at	0.565431	7.80359	4.46897	0.000110051	0.04617	1.24429	PRR14
214780_s_at	0.431563	7.83505	4.45931	0.000113028	0.04617	1.22062	MYO9B
208845_at	-0.72825	12.1133	-4.42004	0.00012598	0.04617	1.12438	VDAC3
214797_s_at	0.910073	7.45894	4.41294	0.000128476	0.04617	1.10698	CDK18
40562_at	0.661685	8.81439	4.40941	0.000129731	0.04617	1.09836	GNA11
213236_at	0.681245	10.3918	4.39661	0.000134398	0.04617	1.06701	SASH1
210749_x_at	0.628678	10.1634	4.3932	0.00013567	0.04617	1.05865	DDR1 /// MIR4640
212624_s_at	-1.12923	11.3161	-4.38773	0.000137731	0.04617	1.04528	CHN1
213752_at	0.515686	7.43087	4.3877	0.000137744	0.04617	1.04519	KAZN
215645_at	0.719637	7.39925	4.38312	0.000139495	0.04617	1.03398	FLCN
208637_x_at	0.677895	6.84277	4.37985	0.000140758	0.04617	1.02599	ACTN1
1007_s_at	0.478078	11.7937	4.37964	0.000140839	0.04617	1.02548	DDR1 /// MIR4640
206567_s_at	0.42188	8.60107	4.37673	0.000141973	0.04617	1.01837	PHF20
203921_at	0.488911	7.65257	4.37562	0.000142411	0.04617	1.01564	CHST2
212019_at	0.384208	6.4346	4.3756	0.000142418	0.04617	1.01559	RSL1D1
217164_at	0.40962	5.44232	4.37393	0.000143076	0.04617	1.0115	---
202332_at	0.619291	8.19275	4.3709	0.000144276	0.04617	1.00409	CSNK1E
218523_at	0.885893	9.04462	4.36798	0.00014544	0.04617	0.996964	LHPP
215210_s_at	-0.271244	6.93844	-4.36788	0.000145483	0.04617	0.996702	DLST
208174_x_at	0.508765	9.29991	4.34967	0.000152971	0.0469496	0.952177	ZRSR2
212494_at	0.604402	8.24963	4.34475	0.000155056	0.0469496	0.940168	TENC1
208779_x_at	0.717606	10.0837	4.33691	0.000158443	0.0469496	0.921002	DDR1 /// MIR4640
214799_at	1.02015	7.92601	4.33687	0.000158461	0.0469496	0.920898	NFASC
214744_s_at	-0.407172	6.73989	-4.33677	0.000158506	0.0469496	0.920645	RPL23 /// SNORA21
202723_s_at	0.528559	8.48083	4.31435	0.000168598	0.0487969	0.865894	FOXO1
214369_s_at	0.270428	6.62296	4.30118	0.000174821	0.0487969	0.833737	RASGRP2
205551_at	-1.3252	9.51014	-4.30031	0.000175242	0.0487969	0.831607	SV2B
204604_at	-0.73818	9.29002	-4.29107	0.000179751	0.0487969	0.809068	CDK14
209048_s_at	0.806932	8.78396	4.28399	0.000183288	0.0487969	0.791785	ZMYND8
207727_s_at	0.345585	7.40481	4.28164	0.000184474	0.0487969	0.786063	MUTYH
213003_s_at	0.224432	6.13777	4.27923	0.000185701	0.0487969	0.780184	KIAA0146 /// LOC100996383
201015_s_at	0.368197	7.20597	4.27749	0.000186593	0.0487969	0.775929	JUP
208805_at	-0.682936	9.86661	-4.2761	0.000187308	0.0487969	0.772538	KIAA0391 /// PSMA6
216086_at	-2.32472	8.95027	-4.27326	0.000188776	0.0487969	0.765612	SV2C
218274_s_at	0.414475	7.88487	4.27301	0.000188906	0.0487969	0.765005	ANKZF1
214870_x_at	0.762542	10.5557	4.25851	0.000196585	0.0490343	0.729657	LOC101060412 /// NPIPA1 /// NPIPA2 /// NPIPA3 /// NPIPA5 /// NPIPA7 /// NPIPA8 /// PKD1P1
210389_x_at	0.274687	6.3924	4.25713	0.000197331	0.0490343	0.726297	TUBD1
218508_at	0.569065	7.98492	4.25507	0.000198454	0.0490343	0.721262	DCP1A
204581_at	0.560705	7.63517	4.2547	0.000198654	0.0490343	0.720373	CD22
212968_at	0.449092	6.83114	4.24569	0.00020363	0.0497104	0.698426	RFNG
204219_s_at	-0.677118	10.9888	-4.23607	0.000209083	0.0503142	0.674986	PSMC1
40687_at	0.381963	7.44269	4.21844	0.000219446	0.0503142	0.632077	GJA4
213843_x_at	0.393733	8.04833	4.21508	0.000221479	0.0503142	0.623898	SLC6A8
220512_at	0.599771	5.77013	4.21218	0.000223248	0.0503142	0.616842	DLC1
210231_x_at	0.611658	9.28974	4.21018	0.000224477	0.0503142	0.611973	SET
213383_at	0.44393	7.52229	4.20911	0.00022514	0.0503142	0.609355	SBF1
220231_at	-0.236133	6.91085	-4.20264	0.000229169	0.0503142	0.593623	PPP1R17
219222_at	-0.277581	7.67761	-4.20176	0.00022972	0.0503142	0.591493	RBKS
215873_x_at	0.234563	8.00475	4.2004	0.000230577	0.0503142	0.588191	ABCC10
201783_s_at	0.454482	8.60782	4.2003	0.000230644	0.0503142	0.587934	RELA
212593_s_at	-0.461883	9.5158	-4.19841	0.000231843	0.0503142	0.583334	MIR4680 /// PDCD4
211432_s_at	0.417347	9.62507	4.19411	0.000234588	0.0503142	0.572895	TYRO3
205436_s_at	0.681226	8.69976	4.19263	0.000235547	0.0503142	0.569278	H2AFX
209239_at	0.252195	7.51488	4.18166	0.000242734	0.0513557	0.54262	NFKB1
209541_at	-0.274422	5.7519	-4.15951	0.000257911	0.0529341	0.488835	IGF1
222258_s_at	0.676632	9.47317	4.15892	0.000258333	0.0529341	0.487386	SH3BP4
201967_at	0.648186	8.16199	4.154	0.000261833	0.0529341	0.475451	RBM6
202925_s_at	0.303793	6.99221	4.15298	0.000262564	0.0529341	0.472978	PLAGL2
208438_s_at	0.483157	7.49049	4.15235	0.000263018	0.0529341	0.471447	FGR
205911_at	0.447922	7.5034	4.15031	0.000264492	0.0529341	0.466491	PTH1R
207435_s_at	0.558698	8.92621	4.13915	0.00027269	0.0536115	0.439421	SRRM2
219093_at	-1.08421	8.61452	-4.13805	0.000273512	0.0536115	0.436751	PID1
205399_at	-1.10187	9.70921	-4.13591	0.000275117	0.0536115	0.431565	DCLK1
215001_s_at	0.346607	12.9707	4.13258	0.000277634	0.0536317	0.423487	GLUL
214035_x_at	0.658505	10.5611	4.12273	0.00028521	0.0546202	0.399614	LOC399491
213046_at	0.460431	7.95717	4.11867	0.000288397	0.0547585	0.389761	PABPN1
219167_at	0.869046	8.67245	4.11341	0.000292568	0.0550797	0.377028	RASL12
204755_x_at	-0.482337	7.32894	-4.10226	0.00030162	0.0559233	0.350013	HLF
214273_x_at	0.367006	8.18045	4.1017	0.000302084	0.0559233	0.34865	NPRL3
202279_at	-0.969439	10.6704	-4.08397	0.00031706	0.0559972	0.30575	C14orf2
201715_s_at	0.344327	6.65416	4.08388	0.000317141	0.0559972	0.305522	ACIN1
214415_at	0.176514	4.70984	4.07729	0.000322896	0.0559972	0.28958	PLGLA /// PLGLB1 /// PLGLB2
214052_x_at	0.695173	6.2	4.07565	0.000324343	0.0559972	0.285616	PRRC2C
221725_at	0.475659	8.62248	4.07478	0.000325115	0.0559972	0.283508	WASF2
212356_at	0.279424	8.27587	4.07438	0.000325468	0.0559972	0.282545	KHNYN
214755_at	0.232292	6.33911	4.07378	0.000326002	0.0559972	0.281093	UAP1L1
216459_x_at	0.201036	4.93599	4.0722	0.000327407	0.0559972	0.27728	DDR1-AS1
211031_s_at	0.722746	8.20292	4.07163	0.000327918	0.0559972	0.275898	CLIP2
202771_at	0.526436	7.70194	4.07053	0.000328906	0.0559972	0.273231	PIEZO1
204685_s_at	-0.517432	9.12091	-4.06849	0.000330733	0.0559972	0.268318	ATP2B2
217797_at	-0.607158	10.286	-4.06629	0.000332732	0.0559972	0.262978	UFC1
38521_at	0.275308	8.87743	4.05674	0.000341508	0.0570421	0.239898	CD22
219338_s_at	-0.931447	8.34357	-4.04478	0.000352818	0.0578776	0.211017	LRRC49
201331_s_at	0.427504	8.85707	4.03836	0.000359037	0.0578776	0.195531	STAT6
219801_at	0.373458	6.45277	4.03832	0.000359075	0.0578776	0.195436	ZNF34
203744_at	-0.539992	8.3633	-4.03753	0.000359854	0.0578776	0.193515	HMGB3
221501_x_at	0.830729	11.0947	4.03472	0.000362614	0.0578776	0.186742	NPIPA2 /// NPIPA3 /// NPIPA5 /// PKD1P1
222199_s_at	0.335995	7.28271	4.03273	0.000364586	0.0578776	0.181935	BIN3
221640_s_at	0.362872	6.0833	4.03257	0.000364748	0.0578776	0.181542	PIDD
211919_s_at	0.419156	7.65198	4.02857	0.000368742	0.0580964	0.17189	CXCR4
213379_at	-0.347326	6.3701	-4.02201	0.000375378	0.058549	0.15608	COQ2
204433_s_at	0.396135	7.80787	4.01771	0.000379802	0.058549	0.145695	SPATA2
213156_at	1.31811	7.93683	4.01599	0.000381577	0.058549	0.141563	---
212490_at	-0.440728	6.60061	-4.01319	0.0003845	0.058549	0.1348	DNAJC8
38487_at	0.451824	8.80487	4.01154	0.000386224	0.058549	0.130835	STAB1
222240_s_at	0.411764	7.20967	4.00893	0.000388973	0.058549	0.124549	ISYNA1
218839_at	-0.628645	8.22636	-4.00592	0.000392173	0.058549	0.11729	HEY1
206197_at	-0.573014	7.8092	-4.00543	0.000392699	0.058549	0.116101	NME5
220287_at	0.606376	7.25969	4.00205	0.000396326	0.0585844	0.107953	ADAMTS9
202298_at	-0.784415	11.2838	-3.99996	0.000398579	0.0585844	0.102931	NDUFA1
212715_s_at	0.670832	7.16745	3.99787	0.000400847	0.0585844	0.0979015	MICAL3
207265_s_at	0.181256	8.0593	3.99519	0.000403781	0.0586274	0.0914398	KDELR3
203648_at	0.324558	8.86981	3.98489	0.000415242	0.0599	0.066638	TATDN2
35685_at	0.310506	9.90742	3.98111	0.000419529	0.0599341	0.0575377	RING1
219235_s_at	0.404305	6.99935	3.97773	0.000423394	0.0599341	0.0494114	PHACTR4
212158_at	-0.817993	8.4908	-3.97743	0.000423741	0.0599341	0.048685	SDC2
218678_at	0.632922	9.59536	3.97241	0.000429557	0.0599341	0.0366072	NES
220730_at	0.263902	7.71675	3.97105	0.000431142	0.0599341	0.0333423	LOC642533
213700_s_at	0.435127	7.80621	3.96763	0.000435157	0.0599341	0.0251296	PKM
214589_at	-0.296108	5.56675	-3.96628	0.000436759	0.0599341	0.0218752	FGF12
217866_at	0.452567	8.98609	3.96602	0.000437062	0.0599341	0.0212607	CPSF7
204538_x_at	0.721792	10.9531	3.95961	0.000444737	0.0603808	0.00583794	NPIPA1
213280_at	-0.890894	8.20403	-3.95783	0.000446888	0.0603808	0.00156328	RAP1GAP2
203514_at	0.356386	8.23515	3.95585	0.000449287	0.0603808	-0.00317998	MAP3K3
215127_s_at	0.69634	8.08197	3.9543	0.000451191	0.0603808	-0.00692758	RBMS1
201684_s_at	-0.327433	9.06084	-3.95005	0.000456413	0.0604782	-0.0171216	TOX4
45687_at	0.29883	9.49786	3.94928	0.000457363	0.0604782	-0.0189642	PRR14
205857_at	-1.89184	7.47316	-3.94596	0.000461509	0.0606276	-0.0269585	SLC18A2
215812_s_at	0.399652	7.69296	3.94192	0.000466589	0.0606276	-0.0366561	LOC653562 /// SLC6A10P /// SLC6A8
200630_x_at	0.539462	11.0221	3.94075	0.00046807	0.0606276	-0.0394635	SET
204337_at	-1.91852	9.0507	-3.93969	0.00046941	0.0606276	-0.0419946	RGS4
213714_at	-0.318554	6.27739	-3.9374	0.000472333	0.0606525	-0.0474941	CACNB2
37462_i_at	0.400649	6.63001	3.9335	0.000477358	0.0609455	-0.0568685	SF3A2
203798_s_at	-1.09159	6.46597	-3.92538	0.000487964	0.0618561	-0.0763326	VSNL1
209683_at	-0.759997	6.66473	-3.9238	0.00049006	0.0618561	-0.0801282	FAM49A
218064_s_at	0.422511	6.44766	3.92033	0.000494683	0.0620869	-0.0884451	AKAP8L
211926_s_at	0.402767	8.24754	3.91283	0.000504834	0.063005	-0.106435	MYH9
200919_at	0.438871	9.68821	3.91011	0.000508557	0.063115	-0.112942	PHC2
204248_at	0.6186	7.84664	3.9028	0.000518719	0.0635813	-0.130463	GNA11
203282_at	-1.33361	8.88786	-3.90194	0.000519928	0.0635813	-0.132525	GBE1
219660_s_at	-0.546922	7.42284	-3.90124	0.0005209	0.0635813	-0.13418	ATP8A2
214315_x_at	1.02016	7.40069	3.89802	0.000525466	0.0637882	-0.141909	CALR
215171_s_at	-0.972775	9.82981	-3.89229	0.000533661	0.0644308	-0.155611	TIMM17A
214313_s_at	0.341616	5.10231	3.88124	0.000549844	0.0660259	-0.182064	EIF5B
202634_at	-0.684718	7.66793	-3.876	0.000557672	0.0666059	-0.194581	POLR2K
218587_s_at	0.380097	6.76868	3.87125	0.000564871	0.0666179	-0.205936	POGLUT1
209462_at	1.02462	10.1799	3.87036	0.000566227	0.0666179	-0.208059	APLP1
209427_at	0.258683	6.78226	3.8683	0.000569395	0.0666179	-0.212998	SMTN
203118_at	0.242175	7.95976	3.86805	0.000569768	0.0666179	-0.213579	PCSK7
212296_at	-0.631481	10.2313	-3.86173	0.000579582	0.0674106	-0.228698	PSMD14
219602_s_at	0.724968	7.59532	3.85145	0.000595867	0.0689437	-0.253227	PIEZO2
207169_x_at	0.686836	10.2558	3.84856	0.000600525	0.0690564	-0.260119	DDR1 /// MIR4640
215832_x_at	0.303963	7.14689	3.847	0.000603058	0.0690564	-0.263846	PICALM
219922_s_at	0.771716	7.16522	3.8414	0.000612236	0.069694	-0.277214	LTBP3
209290_s_at	0.769178	8.36527	3.83979	0.000614901	0.069694	-0.281059	NFIB
45526_g_at	0.477189	10.3459	3.83514	0.000622644	0.0700125	-0.292134	NAA60
216120_s_at	-0.345745	6.5942	-3.83433	0.000624015	0.0700125	-0.294081	ATP2B2
210719_s_at	0.533374	7.27302	3.8277	0.000635253	0.0709153	-0.309878	HMG20B
219126_at	0.341583	7.87702	3.82315	0.000643083	0.0711053	-0.320719	PHF10
213902_at	-0.685668	10.001	-3.82141	0.000646099	0.0711053	-0.324859	ASAH1
209439_s_at	0.369072	7.97857	3.82115	0.000646558	0.0711053	-0.325488	PHKA2
214739_at	0.39901	6.80451	3.81797	0.00065212	0.0713638	-0.333069	LRCH3
214643_x_at	0.387506	9.35512	3.80826	0.00066938	0.0727649	-0.356183	BIN1
205362_s_at	-0.303131	6.46377	-3.8051	0.000675079	0.0727649	-0.363684	PFDN4
201997_s_at	0.531778	9.30174	3.80234	0.000680118	0.0727649	-0.370265	SPEN
207790_at	0.403139	6.43194	3.8023	0.000680178	0.0727649	-0.370343	LRRC1
218796_at	0.373081	8.14065	3.80169	0.000681301	0.0727649	-0.371803	FERMT1
208323_s_at	0.409713	7.3975	3.79517	0.000693347	0.0736972	-0.387309	ANXA13
214112_s_at	-0.613946	8.67411	-3.78873	0.000705447	0.0737901	-0.402614	CXorf40A /// CXorf40B
208868_s_at	-0.59143	7.53737	-3.7887	0.000705506	0.0737901	-0.402688	GABARAPL1
213131_at	-1.06902	10.473	-3.78804	0.000706767	0.0737901	-0.404268	OLFM1
215428_at	0.192254	5.79158	3.78616	0.000710336	0.0737901	-0.408724	OTTHUMG00000172190 /// RP11-680F8.4
200868_s_at	-0.449584	7.75398	-3.7859	0.00071083	0.0737901	-0.409338	RNF114
216306_x_at	0.87649	8.62169	3.78374	0.000714966	0.0738743	-0.414471	MIR4745 /// PTBP1
201904_s_at	0.51601	8.76311	3.77692	0.000728189	0.0739493	-0.430681	CTDSPL
212656_at	-0.213254	8.54511	-3.77679	0.000728436	0.0739493	-0.430981	TSFM
40837_at	0.435449	8.88784	3.77672	0.000728572	0.0739493	-0.431146	TLE2
203478_at	-0.750172	10.3219	-3.77485	0.000732231	0.0739493	-0.435577	NDUFC1
205516_x_at	0.412993	7.43717	3.77427	0.000733383	0.0739493	-0.436968	CIZ1
218300_at	0.307149	8.70954	3.77297	0.000735945	0.0739493	-0.440053	PAGR1
210454_s_at	-1.38436	8.34226	-3.7699	0.000742042	0.0739493	-0.447349	KCNJ6
201433_s_at	-0.793054	10.0163	-3.76858	0.000744665	0.0739493	-0.45047	PTDSS1
212437_at	0.50253	6.65514	3.76809	0.000745652	0.0739493	-0.451642	CENPB
206836_at	-1.65526	9.21388	-3.75731	0.000767518	0.0757796	-0.477204	SLC6A3
217968_at	-0.437384	8.2134	-3.75316	0.000776097	0.0762244	-0.487033	TSSC1
203039_s_at	-0.990891	7.51891	-3.75182	0.000778885	0.0762244	-0.490205	NDUFS1
212726_at	0.552154	7.18858	3.74755	0.000787867	0.0763653	-0.500343	PHF2
207323_s_at	1.14598	11.6062	3.74695	0.000789135	0.0763653	-0.501765	MBP
210532_s_at	-0.628077	10.7709	-3.74624	0.000790638	0.0763653	-0.503447	C14orf2
213357_at	-0.974093	7.96033	-3.74316	0.000797189	0.0766647	-0.510743	GTF2H5
208934_s_at	-0.636118	7.05071	-3.73797	0.000808343	0.0774024	-0.523029	LGALS8
203314_at	0.524232	8.80424	3.73229	0.000820732	0.0778462	-0.536476	GTPBP6
215191_at	0.424701	5.09335	3.72937	0.000827154	0.0778462	-0.543367	---
218079_s_at	-0.905606	9.04621	-3.7291	0.000827758	0.0778462	-0.544012	GGNBP2
220750_s_at	0.26414	6.88438	3.72835	0.000829423	0.0778462	-0.545789	LEPRE1
222282_at	0.864616	7.87222	3.72753	0.000831251	0.0778462	-0.547735	---
203371_s_at	-0.61961	9.2496	-3.72629	0.000834004	0.0778462	-0.550658	NDUFB3
37943_at	0.172639	6.87496	3.72337	0.000840535	0.0781276	-0.557554	ZFYVE26
78495_at	0.288276	7.61541	3.72076	0.000846444	0.0781716	-0.563746	ZNF783
218404_at	-1.2152	7.79451	-3.72005	0.000848047	0.0781716	-0.565419	SNX10
202641_at	-0.889332	8.76477	-3.7167	0.000855674	0.0785487	-0.573333	ARL3
221801_x_at	-1.42598	6.89653	-3.71461	0.000860474	0.0785831	-0.578277	NEFL
213560_at	0.421814	7.49198	3.7121	0.000866257	0.0785831	-0.584198	GADD45B
207508_at	-0.947952	10.4928	-3.71193	0.000866661	0.0785831	-0.58461	ATP5G3
206088_at	0.239622	6.02632	3.70407	0.000885042	0.0799236	-0.603159	LRRC37A3
219229_at	1.19634	8.99114	3.69759	0.000900511	0.0806483	-0.618472	SLCO3A1
201765_s_at	-0.306368	9.13092	-3.69719	0.000901464	0.0806483	-0.619406	HEXA
213203_at	-0.674626	9.60879	-3.69616	0.000903958	0.0806483	-0.621848	SNAPC5
213913_s_at	-1.16223	6.79571	-3.6886	0.000922379	0.0813039	-0.639674	TBC1D30
204307_at	0.482064	7.58899	3.68776	0.00092445	0.0813039	-0.641656	TECPR2
201854_s_at	-0.527321	8.75864	-3.68561	0.00092977	0.0813039	-0.646727	ATMIN
201521_s_at	-0.355386	6.72242	-3.68557	0.000929856	0.0813039	-0.646808	NCBP2
202423_at	0.632274	9.47738	3.68554	0.000929946	0.0813039	-0.646893	KAT6A
209693_at	-0.567865	6.40449	-3.68289	0.000936535	0.0813039	-0.653131	ASTN2
201972_at	-1.02626	11.1458	-3.68109	0.000941044	0.0813039	-0.657376	ATP6V1A
220201_at	-0.329136	6.08952	-3.68089	0.000941558	0.0813039	-0.657858	RC3H2
203255_at	0.838248	8.4431	3.67882	0.000946766	0.0813039	-0.662731	FBXO11
39402_at	0.183211	6.69295	3.67819	0.000948346	0.0813039	-0.664204	IL1B
210197_at	0.269478	7.5074	3.67692	0.000951565	0.0813039	-0.667198	ITPK1
51192_at	0.316891	7.94258	3.67371	0.00095976	0.0816899	-0.674774	SSH3
215162_at	0.234534	6.01886	3.66428	0.000984183	0.0829313	-0.696972	RALGAPA1
206789_s_at	0.45937	7.62563	3.66407	0.000984729	0.0829313	-0.697462	POU2F1
208745_at	-0.77435	8.57329	-3.66267	0.000988398	0.0829313	-0.700747	ATP5L
204488_at	-0.326898	7.52468	-3.66234	0.000989277	0.0829313	-0.701532	DOLK
203668_at	0.444651	7.40975	3.66026	0.00099478	0.0830791	-0.706432	MAN2C1
204364_s_at	-1.64873	8.19813	-3.65837	0.00099979	0.0831848	-0.71087	REEP1
209842_at	0.647468	9.66434	3.65354	0.00101274	0.0839013	-0.722234	SOX10
204467_s_at	-0.861326	9.36028	-3.65234	0.00101596	0.0839013	-0.725036	SNCA
215283_at	0.271656	7.58132	3.64941	0.00102391	0.0842454	-0.731927	LINC00667
212816_s_at	0.325422	7.02084	3.64387	0.00103914	0.084549	-0.744961	CBS
218950_at	0.313049	7.57885	3.64238	0.00104325	0.084549	-0.74845	ARAP3
209841_s_at	-0.668858	8.98909	-3.64169	0.00104516	0.084549	-0.750065	LRRN3
218847_at	0.623815	7.03945	3.6398	0.00105044	0.084549	-0.754517	IGF2BP2
212653_s_at	-0.945202	10.0939	-3.63958	0.00105106	0.084549	-0.755036	EHBP1
209834_at	0.439396	8.91361	3.6383	0.00105463	0.084549	-0.758032	CHST3
220408_x_at	0.393115	8.40437	3.63607	0.00106091	0.084549	-0.763273	SUPT20H
208869_s_at	-0.894576	9.44286	-3.63518	0.00106341	0.084549	-0.765354	GABARAPL1
202715_at	0.232842	6.61928	3.63412	0.00106642	0.084549	-0.767848	CAD
57540_at	-0.451113	6.61235	-3.63342	0.0010684	0.084549	-0.769481	RBKS
212152_x_at	0.559867	9.44786	3.63305	0.00106947	0.084549	-0.770366	ARID1A
213486_at	-1.06401	9.47806	-3.62664	0.00108782	0.0853354	-0.78539	COPG2IT1
209081_s_at	0.66069	7.69284	3.62481	0.00109313	0.0853354	-0.789682	COL18A1
205644_s_at	-0.787908	9.05296	-3.62475	0.00109331	0.0853354	-0.789829	SNRPG
214853_s_at	0.527918	9.08972	3.62424	0.00109478	0.0853354	-0.791019	SHC1
208715_at	-0.432199	8.45695	-3.62264	0.00109946	0.0854004	-0.794784	TMCO1
48580_at	0.280213	10.832	3.62041	0.00110599	0.0854084	-0.800014	CXXC1
214442_s_at	-0.517419	7.7828	-3.61854	0.00111149	0.0854084	-0.804393	PIAS2
212508_at	-1.10902	10.0678	-3.6166	0.00111724	0.0854084	-0.808946	MOAP1
207010_at	-1.03268	10.1	-3.61627	0.00111822	0.0854084	-0.809717	GABRB1
211600_at	0.546218	13.3498	3.61391	0.00112523	0.0854084	-0.815234	PTPRO
215611_at	0.408853	5.35025	3.61298	0.00112803	0.0854084	-0.817432	TCF12
211069_s_at	-0.723175	9.53769	-3.60906	0.00113983	0.0854084	-0.826612	SUMO1
204197_s_at	0.29785	7.31153	3.6073	0.00114514	0.0854084	-0.830718	RUNX3
215612_at	0.213187	5.70798	3.60661	0.00114726	0.0854084	-0.83235	---
213579_s_at	0.38864	5.95572	3.60621	0.00114847	0.0854084	-0.833277	EP300
219618_at	0.256809	6.34586	3.60489	0.00115248	0.0854084	-0.836358	IRAK4
201570_at	-0.656945	9.41646	-3.60379	0.00115587	0.0854084	-0.838946	SAMM50
209714_s_at	-0.242169	6.31772	-3.60268	0.00115928	0.0854084	-0.841551	CDKN3
204198_s_at	0.197947	5.83818	3.60239	0.00116018	0.0854084	-0.842231	RUNX3
200990_at	0.46532	7.80077	3.60222	0.0011607	0.0854084	-0.842628	TRIM28
219572_at	-1.43938	8.8568	-3.60154	0.00116277	0.0854084	-0.8442	CADPS2
213540_at	-0.315003	8.21539	-3.59951	0.00116907	0.0854084	-0.848967	HSD17B8
207749_s_at	0.242965	7.80042	3.59933	0.0011696	0.0854084	-0.849372	PPP2R3A
221727_at	-1.20503	7.94268	-3.59836	0.00117261	0.0854084	-0.851639	SUB1
213222_at	-0.76771	9.05965	-3.5943	0.00118533	0.0858401	-0.861159	PLCB1
213226_at	0.507818	5.87011	3.594	0.00118627	0.0858401	-0.861856	CCNA2
210598_at	0.219668	6.17997	3.59242	0.00119124	0.085901	-0.86555	---
202395_at	-1.64791	9.75945	-3.59128	0.00119484	0.085901	-0.868211	NSF
212548_s_at	0.578711	9.40183	3.58796	0.00120538	0.0860639	-0.875962	FRYL
214230_at	-1.72978	8.40942	-3.58625	0.00121086	0.0860639	-0.879965	CDC42
216264_s_at	0.354315	6.93852	3.58605	0.00121151	0.0860639	-0.880434	LAMB2
209082_s_at	0.786613	7.80757	3.58571	0.0012126	0.0860639	-0.881233	COL18A1
202189_x_at	0.760421	8.47092	3.58268	0.00122236	0.08648	-0.888302	MIR4745 /// PTBP1
219180_s_at	-0.472071	7.22679	-3.57601	0.00124416	0.0875971	-0.903898	PEX26
213967_at	-1.03293	9.15899	-3.57472	0.00124839	0.0875971	-0.906894	RALYL
219895_at	-1.50455	6.72098	-3.57424	0.00124998	0.0875971	-0.908014	TMEM255A
219379_x_at	0.34951	7.87565	3.57009	0.00126379	0.0881223	-0.917709	ZNF358
218807_at	-0.974166	8.24676	-3.56961	0.00126541	0.0881223	-0.918836	VAV3
215754_at	0.402855	8.21903	3.56738	0.0012729	0.088367	-0.924043	SCARB2
206232_s_at	-0.22521	5.49062	-3.56111	0.00129415	0.0892388	-0.938646	B4GALT6
221747_at	0.488871	8.46293	3.56086	0.00129502	0.0892388	-0.939238	TNS1
209435_s_at	0.469633	9.74464	3.55938	0.0013001	0.0892388	-0.942694	ARHGEF2
212365_at	0.227565	6.53949	3.55896	0.00130152	0.0892388	-0.943658	MYO1B
218671_s_at	-0.967736	9.80302	-3.55673	0.00130923	0.0894906	-0.948861	ATPIF1
202123_s_at	0.662648	8.5362	3.55291	0.00132251	0.0900693	-0.957764	ABL1
221509_at	-1.02387	9.77007	-3.55197	0.0013258	0.0900693	-0.959955	DENR
44146_at	0.214684	8.73228	3.55071	0.00133022	0.0900939	-0.962889	GMEB2
204716_at	-0.35325	5.67001	-3.54721	0.00134257	0.0903662	-0.971042	CCDC6
211366_x_at	0.301127	7.2622	3.54697	0.00134343	0.0903662	-0.971604	CASP1
205217_at	-0.233528	5.6964	-3.54612	0.00134644	0.0903662	-0.973579	TIMM8A
216859_x_at	0.405429	8.47038	3.54142	0.00136327	0.0910397	-0.984531	---
206790_s_at	-0.695341	11.3873	-3.54046	0.00136672	0.0910397	-0.986757	NDUFB1
220575_at	0.484893	6.05337	3.53989	0.00136877	0.0910397	-0.988081	FAM106A /// FAM106B
213912_at	-0.356478	7.31944	-3.53769	0.00137673	0.0912957	-0.993193	TBC1D30
213641_at	0.407304	7.35189	3.53032	0.00140379	0.0924472	-1.01035	ZNF500
213013_at	0.401823	7.92471	3.52999	0.001405	0.0924472	-1.01111	LOC101060620 /// LOC644172 /// MAPK8IP1
213815_x_at	0.284211	7.57104	3.52935	0.00140738	0.0924472	-1.0126	CACTIN
219603_s_at	-1.18368	7.91307	-3.52844	0.00141074	0.0924472	-1.01471	ZNF226
202244_at	-0.637919	10.9487	-3.51813	0.00144961	0.0947146	-1.03866	PSMB4
33197_at	0.22097	7.37882	3.51097	0.00147722	0.0959754	-1.05529	MYO7A
200978_at	-1.45805	11.2007	-3.51088	0.00147754	0.0959754	-1.05548	MDH1
205632_s_at	-1.35852	8.00071	-3.50803	0.00148867	0.0964162	-1.06209	PIP5K1B
201613_s_at	0.449232	7.94915	3.50113	0.00151595	0.0972509	-1.0781	AP1G2
217297_s_at	0.219029	5.60606	3.50024	0.00151953	0.0972509	-1.08018	MYO9B
220115_s_at	-0.43745	8.40859	-3.50003	0.00152035	0.0972509	-1.08065	CDH10
208050_s_at	0.26567	6.47889	3.49866	0.00152584	0.0972509	-1.08382	CASP2
212888_at	1.14276	7.95207	3.49842	0.00152683	0.0972509	-1.08439	DICER1
208065_at	-0.166407	4.98692	-3.4978	0.00152928	0.0972509	-1.08581	ST8SIA3
218144_s_at	0.457767	8.69735	3.49577	0.0015375	0.0972509	-1.09053	INF2
218117_at	-0.702506	9.39385	-3.49509	0.00154025	0.0972509	-1.09211	RBX1
203556_at	0.473483	9.09471	3.49491	0.00154095	0.0972509	-1.09251	ZHX2
219013_at	-0.801448	9.01516	-3.49018	0.00156026	0.0980308	-1.10348	GALNT11
220661_s_at	0.407906	8.45385	3.48972	0.00156214	0.0980308	-1.10454	ZNF692
204119_s_at	-0.480727	7.47611	-3.48833	0.00156787	0.0981134	-1.10776	ADK
206377_at	0.400499	7.17454	3.48447	0.00158383	0.098171	-1.11669	FOXF2
58994_at	0.407799	5.87051	3.48232	0.00159282	0.098171	-1.12167	CC2D1A
212369_at	0.291456	8.84699	3.48199	0.00159417	0.098171	-1.12242	ZNF384
209990_s_at	-1.38839	9.49791	-3.48164	0.00159567	0.098171	-1.12324	GABBR2
203303_at	-0.977368	9.57212	-3.4815	0.00159623	0.098171	-1.12355	DYNLT3
218788_s_at	-0.79608	8.1546	-3.48144	0.00159649	0.098171	-1.1237	SMYD3
210740_s_at	0.46388	10.7919	3.48067	0.00159973	0.098171	-1.12548	ITPK1
218568_at	-0.635716	7.16696	-3.4791	0.00160631	0.0983037	-1.1291	AGK
214930_at	-0.630653	7.2127	-3.47687	0.00161577	0.0986106	-1.13427	SLITRK5
215557_at	0.362915	7.69924	3.4734	0.00163054	0.0989619	-1.14228	---
203162_s_at	-0.445094	8.63615	-3.47171	0.0016378	0.0989619	-1.1462	KATNB1
211160_x_at	0.481517	5.91245	3.46926	0.00164838	0.0989619	-1.15187	ACTN1
217783_s_at	-0.735146	9.93396	-3.46889	0.00164996	0.0989619	-1.15271	YPEL5
220350_at	0.1937	6.02032	3.46781	0.00165467	0.0989619	-1.15522	ZNF235
204431_at	0.383257	6.75609	3.46683	0.00165891	0.0989619	-1.15748	TLE2
204424_s_at	-0.990594	10.9885	-3.46435	0.00166973	0.0989619	-1.1632	LMO3
212751_at	-1.00726	7.85436	-3.46379	0.0016722	0.0989619	-1.1645	UBE2N
220359_s_at	-0.824884	6.40319	-3.46329	0.00167437	0.0989619	-1.16564	ARPP21
201622_at	-0.336645	8.74404	-3.46277	0.00167667	0.0989619	-1.16685	SND1
1294_at	0.228532	8.24155	3.46276	0.00167671	0.0989619	-1.16687	MIR5193 /// UBA7
212235_at	0.309953	8.28674	3.4626	0.00167741	0.0989619	-1.16724	PLXND1
50221_at	0.563187	7.84638	3.46147	0.00168241	0.0989619	-1.16986	TFEB
219020_at	0.257404	8.4074	3.4602	0.00168798	0.0989619	-1.17277	HS1BP3
212554_at	-0.80715	7.58222	-3.45871	0.00169459	0.0989619	-1.17621	CAP2
219091_s_at	0.281294	5.74325	3.45785	0.00169843	0.0989619	-1.1782	MMRN2
212796_s_at	0.386705	8.60166	3.45746	0.00170016	0.0989619	-1.1791	TBC1D2B
205178_s_at	0.691386	7.65558	3.45562	0.00170841	0.0989619	-1.18336	RBBP6
219636_s_at	-0.18855	6.00133	-3.45552	0.00170882	0.0989619	-1.18357	ARMC9
218160_at	-0.734753	10.2014	-3.45482	0.00171197	0.0989619	-1.18519	NDUFA8
212190_at	-0.821647	10.696	-3.45413	0.00171507	0.0989619	-1.18679	SERPINE2
218341_at	-0.43673	6.74771	-3.44694	0.00174766	0.100405	-1.20336	PPCS
210347_s_at	-0.470833	7.82119	-3.44662	0.00174912	0.100405	-1.20409	BCL11A
212680_x_at	0.366195	7.618	3.44543	0.00175463	0.100461	-1.20686	PPP1R14B
205257_s_at	-1.45182	8.26791	-3.44323	0.00176476	0.100694	-1.21193	AMPH
215695_s_at	-0.964397	7.90613	-3.44258	0.00176776	0.100694	-1.21342	GYG2
213050_at	0.597698	10.3394	3.43855	0.00178648	0.1015	-1.22269	COBL
204349_at	-0.45855	6.01258	-3.43108	0.00182176	0.103032	-1.2399	MED7
219682_s_at	0.18071	5.23512	3.42962	0.00182869	0.103032	-1.24324	TBX3
205110_s_at	-1.74001	7.88435	-3.42912	0.00183111	0.103032	-1.2444	FGF13
203718_at	0.424134	7.99508	3.428	0.00183645	0.103032	-1.24697	PNPLA6
218335_x_at	0.258201	9.24278	3.42769	0.00183795	0.103032	-1.24768	TNIP2
203940_s_at	0.542728	8.44012	3.427	0.00184127	0.103032	-1.24928	VASH1
59375_at	0.375781	7.89088	3.42336	0.00185888	0.103757	-1.25765	MYO15B
205776_at	0.342911	5.70212	3.42158	0.00186756	0.10398	-1.26175	FMO5 /// LOC101060372
222371_at	0.421114	6.10359	3.41831	0.00188356	0.104608	-1.26925	---
217963_s_at	-0.443001	12.808	-3.41536	0.00189814	0.105155	-1.27604	NGFRAP1
208149_x_at	0.288041	8.9467	3.41056	0.00192205	0.105698	-1.28705	DDX11
218727_at	0.463074	7.31297	3.40944	0.00192769	0.105698	-1.28962	SLC38A7
202155_s_at	0.363271	8.50429	3.40871	0.00193138	0.105698	-1.2913	NUP214
211275_s_at	-0.664662	10.1561	-3.40845	0.0019327	0.105698	-1.29191	GYG1
215268_at	0.493283	5.27702	3.40635	0.0019433	0.105698	-1.29672	KIAA0754
205414_s_at	-0.787433	6.63238	-3.40526	0.00194882	0.105698	-1.29921	ARHGAP44
213721_at	0.62724	8.16071	3.40443	0.00195309	0.105698	-1.30114	SOX2
204675_at	-1.11695	6.85368	-3.4023	0.00196395	0.105698	-1.30601	SRD5A1
218011_at	-0.749176	8.66018	-3.40208	0.00196505	0.105698	-1.30651	UBL5
203546_at	0.458597	9.21078	3.40149	0.00196808	0.105698	-1.30786	IPO13
213183_s_at	0.893852	6.46005	3.40128	0.00196919	0.105698	-1.30836	CDKN1C
209248_at	-0.987699	10.3866	-3.40053	0.00197303	0.105698	-1.31007	GHITM
215088_s_at	-0.604976	8.91303	-3.4003	0.0019742	0.105698	-1.31059	SDHC
204805_s_at	0.545842	6.60309	3.39927	0.00197955	0.105698	-1.31297	H1FX
203576_at	0.404465	8.08553	3.39916	0.0019801	0.105698	-1.31321	BCAT2
210249_s_at	0.48949	9.7711	3.39767	0.0019878	0.105698	-1.31663	NCOA1
201908_at	0.490408	8.08074	3.39747	0.00198884	0.105698	-1.31709	DVL3
208898_at	-0.904228	10.7397	-3.39315	0.00201137	0.106486	-1.32699	ATP6V1D
222132_s_at	-0.361907	8.71777	-3.39264	0.00201401	0.106486	-1.32815	AGK
203389_at	-0.967816	9.9389	-3.39034	0.00202615	0.106486	-1.33343	KIF3C
204677_at	0.45185	6.32243	3.38959	0.00203013	0.106486	-1.33515	CDH5
218109_s_at	-0.832559	8.98901	-3.3894	0.00203111	0.106486	-1.33558	MFSD1
213938_at	-1.08768	6.98457	-3.38915	0.00203242	0.106486	-1.33614	ERC2
211270_x_at	0.84257	9.00982	3.38688	0.00204447	0.106694	-1.34134	PTBP1
203238_s_at	0.445648	7.41332	3.385	0.00205451	0.106694	-1.34565	NOTCH3
214057_at	0.293551	6.46524	3.38373	0.00206133	0.106694	-1.34856	MCL1
209350_s_at	0.485754	7.63671	3.38372	0.0020614	0.106694	-1.34859	GPS2
214053_at	-0.692061	9.33825	-3.3836	0.00206205	0.106694	-1.34887	ERBB4
221558_s_at	0.448508	7.49546	3.37888	0.00208755	0.106694	-1.35967	LEF1
216161_at	0.150428	6.20301	3.37869	0.00208854	0.106694	-1.36009	SBNO1
201134_x_at	-0.581908	11.8779	-3.37869	0.00208856	0.106694	-1.3601	COX7C
203524_s_at	0.270309	8.16152	3.37744	0.00209535	0.106694	-1.36295	MPST
209533_s_at	-0.277298	5.63367	-3.37742	0.00209546	0.106694	-1.363	PLAA
208881_x_at	-0.755236	9.46178	-3.37629	0.00210164	0.106694	-1.36558	IDI1
204139_x_at	0.243363	7.84319	3.37324	0.00211841	0.106694	-1.37257	MZF1
219195_at	-0.436941	6.73547	-3.37298	0.0021198	0.106694	-1.37315	PPARGC1A
202001_s_at	-0.706225	10.4237	-3.37242	0.00212289	0.106694	-1.37443	NDUFA6
212945_s_at	0.338196	6.13999	3.37204	0.00212499	0.106694	-1.3753	MGA
213581_at	-0.570374	6.58676	-3.37198	0.00212535	0.106694	-1.37545	PDCD2
37408_at	0.287123	8.19934	3.37169	0.00212693	0.106694	-1.3761	MRC2
214791_at	0.334014	6.13312	3.37134	0.00212886	0.106694	-1.3769	SP140L
214427_at	0.502505	8.47709	3.37057	0.00213314	0.106694	-1.37866	NOP2
201026_at	0.242881	5.54148	3.37016	0.00213543	0.106694	-1.37961	EIF5B
205796_at	-0.472364	6.93147	-3.36983	0.00213725	0.106694	-1.38035	TCP11L1
209099_x_at	0.608743	7.50186	3.36805	0.00214719	0.106723	-1.38443	JAG1
219019_at	0.377962	8.84238	3.368	0.00214744	0.106723	-1.38453	PIDD
203085_s_at	0.199149	5.77035	3.36342	0.00217319	0.107762	-1.39501	TGFB1
206107_at	0.416491	6.35495	3.36018	0.00219152	0.107935	-1.40239	RGS11
209121_x_at	0.316813	9.1242	3.35976	0.00219394	0.107935	-1.40336	NR2F2
201929_s_at	1.01756	7.76392	3.35972	0.00219416	0.107935	-1.40345	PKP4
221598_s_at	-0.253096	7.31725	-3.35938	0.00219611	0.107935	-1.40423	MED27
204667_at	-0.37004	6.66499	-3.35822	0.00220271	0.107954	-1.40686	FOXA1
213480_at	-0.416319	9.66509	-3.35761	0.00220621	0.107954	-1.40826	VAMP4
202785_at	-0.585592	8.26643	-3.35643	0.00221301	0.108048	-1.41096	NDUFA7
201849_at	-0.732456	10.7532	-3.35503	0.00222108	0.108139	-1.41416	BNIP3
203667_at	-0.553631	10.3148	-3.35313	0.00223203	0.108139	-1.41848	TBCA
203414_at	-0.73736	8.6356	-3.35294	0.00223315	0.108139	-1.41892	MMD
212970_at	0.307538	9.55895	3.35231	0.00223678	0.108139	-1.42035	APBB2
201198_s_at	-0.650344	8.5902	-3.35166	0.0022406	0.108139	-1.42185	PSMD1
213366_x_at	-0.886406	10.5426	-3.35106	0.00224407	0.108139	-1.42321	ATP5C1
208921_s_at	-0.838832	10.131	-3.34721	0.00226662	0.108989	-1.43199	SRI
213334_x_at	0.420123	7.25441	3.34517	0.00227863	0.109279	-1.43663	HAUS7
219521_at	0.482721	10.0218	3.34452	0.00228248	0.109279	-1.43811	B3GAT1
65438_at	-0.124979	5.24177	-3.34207	0.00229706	0.109404	-1.4437	TLDC1
213705_at	0.821373	6.11159	3.34097	0.00230359	0.109404	-1.4462	GGCX
203979_at	0.40204	9.4558	3.34096	0.00230368	0.109404	-1.44623	CYP27A1
55583_at	0.261659	7.63434	3.34077	0.0023048	0.109404	-1.44666	DOCK6
206548_at	0.517307	5.66709	3.33607	0.00233306	0.110308	-1.45736	---
41387_r_at	0.307788	7.79723	3.33595	0.00233377	0.110308	-1.45763	KDM6B
38269_at	0.21278	7.97529	3.33302	0.00235154	0.110561	-1.46429	PRKD2
220954_s_at	0.287507	6.28608	3.33283	0.00235271	0.110561	-1.46473	PILRB
203264_s_at	-0.547971	8.36324	-3.33245	0.00235503	0.110561	-1.46559	ARHGEF9
203468_at	0.414784	7.36827	3.331	0.0023639	0.110561	-1.46889	CDK10
214247_s_at	-0.659661	11.5875	-3.33045	0.00236727	0.110561	-1.47014	DKK3
218565_at	0.257216	7.19041	3.33017	0.00236898	0.110561	-1.47078	C9orf114
219760_at	-0.655064	8.65279	-3.32716	0.00238754	0.110813	-1.47763	LIN7B
211537_x_at	0.19524	6.05157	3.32679	0.00238983	0.110813	-1.47847	MAP3K7
206587_at	-0.256849	6.78254	-3.32648	0.00239172	0.110813	-1.47917	CCT6B
201190_s_at	-0.617057	9.69874	-3.32567	0.00239677	0.110813	-1.48102	PITPNA
203856_at	-0.63113	6.80768	-3.32483	0.00240196	0.110813	-1.48292	VRK1
213905_x_at	0.657771	8.58394	3.32445	0.00240432	0.110813	-1.48378	BGN
219520_s_at	0.368011	8.45199	3.3217	0.00242154	0.111376	-1.49004	WWC3
209014_at	-0.893241	10.8085	-3.31793	0.0024453	0.112236	-1.49861	MAGED1
203701_s_at	0.368917	6.97554	3.31662	0.00245358	0.112384	-1.50158	TRMT1
209545_s_at	0.281957	7.9582	3.31414	0.00246935	0.112874	-1.50721	RIPK2
200827_at	0.363912	8.02942	3.3127	0.00247855	0.113062	-1.51047	PLOD1
200639_s_at	-0.727491	10.1649	-3.31055	0.00249238	0.113459	-1.51535	YWHAZ
210774_s_at	-0.457294	11.56	-3.30844	0.00250604	0.113547	-1.52015	NCOA4
48531_at	0.478535	8.58952	3.30836	0.00250652	0.113547	-1.52032	TNIP2
202450_s_at	0.200034	7.71204	3.30752	0.00251199	0.113547	-1.52223	CTSK
202384_s_at	0.321114	6.73547	3.30599	0.00252196	0.113547	-1.52571	TCOF1
204814_at	-0.568251	7.54484	-3.30475	0.00253003	0.113547	-1.52851	CADPS
40020_at	0.245492	7.98695	3.30034	0.00255902	0.113547	-1.53851	CELSR3
203078_at	-0.123999	4.76162	-3.29948	0.00256471	0.113547	-1.54046	CUL2
214100_x_at	0.459581	8.7543	3.29905	0.00256761	0.113547	-1.54145	NSUN5P1
205013_s_at	0.298996	6.87919	3.29903	0.0025677	0.113547	-1.54148	ADORA2A /// SPECC1L-ADORA2A
204521_at	-0.677357	8.30863	-3.29901	0.00256783	0.113547	-1.54152	FAM216A
209135_at	-0.626046	9.14929	-3.29897	0.00256808	0.113547	-1.54161	ASPH
37152_at	0.484178	8.60245	3.29861	0.00257052	0.113547	-1.54244	PPARD
202596_at	-0.478198	8.81121	-3.29846	0.00257151	0.113547	-1.54278	ENSA
214306_at	-0.63928	7.43572	-3.29806	0.00257414	0.113547	-1.54368	OPA1
202496_at	0.264068	7.64398	3.29725	0.00257956	0.113547	-1.54552	EDC4
205710_at	0.30651	6.99933	3.29682	0.00258242	0.113547	-1.5465	LRP2
219945_at	-0.611964	7.74513	-3.29491	0.00259516	0.113547	-1.55081	DDX25
215378_at	0.170803	5.18638	3.29443	0.00259838	0.113547	-1.5519	---
219179_at	0.189286	5.86036	3.29385	0.0026023	0.113547	-1.55322	DACT1
204093_at	-0.755845	8.37112	-3.29347	0.00260485	0.113547	-1.55408	CCNH
218332_at	-1.03213	11.5672	-3.29213	0.00261389	0.113547	-1.55712	BEX1
209569_x_at	-1.05906	8.54839	-3.29198	0.00261488	0.113547	-1.55745	NSG1
200768_s_at	0.771588	10.6623	3.29169	0.00261683	0.113547	-1.55811	MAT2A
220979_s_at	-0.484418	6.07082	-3.29167	0.00261698	0.113547	-1.55816	ST6GALNAC5
220088_at	0.187732	5.04295	3.28887	0.00263594	0.113981	-1.56449	C5AR1
200928_s_at	-0.352595	5.57208	-3.28822	0.00264035	0.113981	-1.56596	RAB14
212786_at	0.206874	7.25915	3.28776	0.00264349	0.113981	-1.567	CLEC16A
212717_at	0.209037	8.89874	3.28702	0.00264854	0.113981	-1.56867	PLEKHM1
203859_s_at	0.411624	9.04215	3.28626	0.00265376	0.113981	-1.5704	PALM
201030_x_at	-0.829161	12.4579	-3.28568	0.00265776	0.113981	-1.57172	LDHB
203752_s_at	0.674269	10.3106	3.28367	0.00267154	0.114351	-1.57626	JUND
40149_at	0.15499	7.48212	3.28291	0.00267676	0.114354	-1.57797	SH2B1
211421_s_at	-1.3592	6.80049	-3.28156	0.00268614	0.114535	-1.58104	RET
203973_s_at	1.28223	10.1871	3.27925	0.00270215	0.11495	-1.58625	CEBPD
221774_x_at	0.446168	8.04917	3.27867	0.00270623	0.11495	-1.58757	SUPT20H
203447_at	-0.424471	8.43114	-3.2741	0.00273823	0.116087	-1.59788	PSMD5
200747_s_at	0.294527	9.14048	3.27278	0.00274762	0.116263	-1.60088	NUMA1
204021_s_at	0.831377	7.55108	3.27023	0.00276567	0.116799	-1.60662	PURA
211316_x_at	0.449777	9.40345	3.2693	0.00277233	0.116799	-1.60873	CFLAR
217869_at	-0.576583	10.0905	-3.26878	0.00277606	0.116799	-1.60991	HSD17B12
215334_at	0.249258	7.21456	3.26714	0.00278777	0.116883	-1.6136	EFR3B
212144_at	0.447396	9.96837	3.26653	0.00279214	0.116883	-1.61497	SUN2
214104_at	-0.620701	6.82131	-3.2663	0.00279384	0.116883	-1.61551	GPR161
202051_s_at	-0.508814	8.29617	-3.26332	0.00281536	0.117394	-1.62224	ZMYM4
202182_at	0.41053	8.77541	3.26255	0.00282091	0.117394	-1.62396	KAT2A
205830_at	-0.259827	5.12647	-3.26242	0.00282189	0.117394	-1.62426	CLGN
203337_x_at	0.650954	8.09603	3.25974	0.00284137	0.117785	-1.6303	ITGB1BP1
219911_s_at	0.996648	8.50699	3.25967	0.00284189	0.117785	-1.63046	SLCO4A1
37796_at	0.298437	7.94811	3.25759	0.00285711	0.118195	-1.63514	LRCH4 /// SAP25
90265_at	0.435124	11.0128	3.25456	0.0028795	0.118601	-1.64198	ADAP1
218089_at	0.17611	8.58132	3.25446	0.00288027	0.118601	-1.64221	AAR2
204861_s_at	0.579135	6.48078	3.2541	0.00288293	0.118601	-1.64302	LOC101060527 /// NAIP
222311_s_at	0.427308	5.89923	3.25137	0.00290323	0.119213	-1.64917	SCAF4
203860_at	-0.44755	6.03058	-3.25065	0.00290855	0.119213	-1.65078	PCCA
213995_at	-0.293706	5.54029	-3.24939	0.00291801	0.119381	-1.65362	ATP5S
212546_s_at	0.841169	6.7396	3.24862	0.00292377	0.119396	-1.65535	FRYL
208870_x_at	-0.760458	10.7671	-3.24709	0.00293534	0.119571	-1.65881	ATP5C1
219150_s_at	0.27915	7.87691	3.24662	0.00293882	0.119571	-1.65985	ADAP1
209222_s_at	-0.404141	8.54855	-3.24533	0.00294863	0.119751	-1.66277	OSBPL2
210701_at	0.184184	6.80034	3.24191	0.00297465	0.120396	-1.67047	CFDP1
203364_s_at	0.442712	8.37132	3.24181	0.00297535	0.120396	-1.67067	ATG13
220467_at	0.417016	7.52825	3.23638	0.00301714	0.121575	-1.68289	---
214848_at	-0.66967	7.06962	-3.23637	0.00301724	0.121575	-1.68292	YWHAZ
215947_s_at	-0.493298	7.98784	-3.23563	0.00302298	0.121575	-1.68459	FAM136A
203999_at	-1.69103	10.4773	-3.23519	0.00302637	0.121575	-1.68557	SYT1
208285_at	0.583448	7.95558	3.23423	0.00303387	0.121656	-1.68774	OR7A5
219637_at	-0.146522	5.53019	-3.23125	0.00305715	0.122272	-1.69443	ARMC9
209001_s_at	-0.619138	10.6687	-3.23085	0.00306023	0.122272	-1.69532	ANAPC13
213947_s_at	0.284464	7.38205	3.2288	0.00307642	0.122698	-1.69994	NUP210
221476_s_at	-0.618341	12.4055	-3.22741	0.00308735	0.122913	-1.70304	RPL15
201067_at	-0.322728	9.34664	-3.22144	0.003135	0.124587	-1.71646	PSMC2
219368_at	-1.06553	8.78469	-3.21978	0.00314837	0.1247	-1.72018	NAP1L2
204793_at	-0.90583	8.8573	-3.21969	0.00314906	0.1247	-1.72038	GPRASP1
204671_s_at	-0.426887	6.82434	-3.21829	0.00316034	0.124832	-1.7235	ANKRD6
206857_s_at	-1.19152	9.15222	-3.21774	0.00316486	0.124832	-1.72476	FKBP1B
218051_s_at	0.30508	6.35771	3.21719	0.00316927	0.124832	-1.72598	NT5DC2
212596_s_at	0.344974	7.99501	3.21436	0.00319238	0.12552	-1.73234	HMGXB4
60528_at	0.300805	9.40544	3.21273	0.00320566	0.125819	-1.73597	JMJD7 /// JMJD7-PLA2G4B /// PLA2G4B
213087_s_at	0.149022	6.15364	3.21185	0.00321292	0.125882	-1.73795	EEF1D
209840_s_at	-0.675423	7.95992	-3.20902	0.00323624	0.126033	-1.74428	LRRN3
217880_at	-0.505311	7.16987	-3.20877	0.00323833	0.126033	-1.74485	CDC27
33132_at	0.338277	8.62097	3.20875	0.00323855	0.126033	-1.74491	CPSF1 /// MIR1234 /// MIR939
222372_at	0.26544	6.90965	3.20863	0.00323948	0.126033	-1.74516	MAGI1
210115_at	-0.257776	6.33775	-3.20738	0.00324989	0.126134	-1.74797	RPL39L
203229_s_at	0.213992	8.9952	3.20695	0.00325343	0.126134	-1.74892	CLK2
206119_at	0.374789	8.90022	3.20382	0.0032796	0.126789	-1.75593	BHMT
210070_s_at	0.320966	6.70997	3.20357	0.00328173	0.126789	-1.7565	CHKB-CPT1B /// CPT1B
201544_x_at	0.550305	10.6372	3.20279	0.00328827	0.126821	-1.75824	BCL2L2-PABPN1 /// PABPN1
202854_at	-1.27056	8.43771	-3.20078	0.00330523	0.127254	-1.76275	HPRT1
216247_at	0.282009	5.98529	3.19902	0.00332012	0.127606	-1.76668	RPS20 /// SNORD54
213924_at	-0.666703	8.75179	-3.19806	0.00332827	0.127699	-1.76882	GNAL
216047_x_at	-0.338202	7.88058	-3.19625	0.00334373	0.127885	-1.77288	SEZ6L
213849_s_at	-0.796263	9.73943	-3.19614	0.00334464	0.127885	-1.77312	PPP2R2B
204141_at	-1.06893	12.2463	-3.18948	0.00340199	0.129619	-1.78799	TUBB2A
209313_at	-0.289922	9.48686	-3.18904	0.00340589	0.129619	-1.789	GPN1
200638_s_at	-1.25353	8.68903	-3.18877	0.00340819	0.129619	-1.78959	YWHAZ
219241_x_at	0.283537	8.52214	3.18818	0.00341333	0.129619	-1.79091	SSH3
218058_at	0.354631	7.62945	3.18725	0.00342142	0.12964	-1.79298	CXXC1
209469_at	-0.937449	10.7281	-3.18589	0.00343336	0.12964	-1.79602	GPM6A
202245_at	0.542205	10.2875	3.18536	0.00343799	0.12964	-1.79721	LSS
202192_s_at	0.43757	9.78702	3.18485	0.00344244	0.12964	-1.79834	GAS7
211474_s_at	0.463739	9.41775	3.18478	0.00344306	0.12964	-1.79849	SERPINB6
215054_at	0.251364	6.83133	3.18409	0.00344917	0.12965	-1.80004	EPOR
213531_s_at	-0.479623	11.4753	-3.18272	0.00346126	0.129885	-1.80311	RAB3GAP1
213401_s_at	0.210658	5.99884	3.18123	0.0034744	0.130158	-1.80642	TBL1X
215898_at	0.260249	5.48488	3.17862	0.00349759	0.130385	-1.81224	TTLL5
212213_x_at	-0.653473	9.01956	-3.17846	0.00349901	0.130385	-1.81259	OPA1
200786_at	-0.684183	10.0915	-3.17771	0.00350578	0.130385	-1.81428	PSMB7
206487_at	0.211063	5.51612	3.176	0.0035211	0.130385	-1.8181	SUN1
33768_at	0.302227	9.47558	3.17591	0.00352191	0.130385	-1.8183	DMWD
213309_at	-0.515464	7.46757	-3.17583	0.00352257	0.130385	-1.81846	PLCL2
215375_x_at	0.204891	6.41961	3.17533	0.00352713	0.130385	-1.81959	LRRFIP1
219173_at	0.392478	7.19901	3.17481	0.00353176	0.130385	-1.82074	MYO15B
211996_s_at	1.05452	9.32568	3.17464	0.00353327	0.130385	-1.82111	LOC101060455 /// LOC101060564 /// LOC595101 /// LOC613037 /// NPIPB11 /// NPIPB3 /// NPIPB4 /// NPIPB5
202043_s_at	-0.819271	7.80147	-3.17371	0.00354166	0.130478	-1.82319	SMS
211373_s_at	-0.521854	7.3001	-3.1724	0.00355349	0.130546	-1.82611	PSEN2
219073_s_at	-0.753029	6.49237	-3.17168	0.00356001	0.130546	-1.82771	OSBPL10
217720_at	-0.663621	10.8389	-3.17119	0.00356451	0.130546	-1.82881	CHCHD2
212157_at	-0.475707	7.58577	-3.17052	0.00357062	0.130546	-1.83031	SDC2
205311_at	-1.51424	7.9894	-3.16895	0.00358486	0.130546	-1.83379	DDC
219735_s_at	0.34181	7.73648	3.16846	0.00358937	0.130546	-1.83489	TFCP2L1
212961_x_at	-0.630588	8.62546	-3.16819	0.00359188	0.130546	-1.8355	CXorf40B
201342_at	-0.172661	8.77831	-3.16756	0.00359759	0.130546	-1.83689	SNRPC
203413_at	-0.923506	9.03818	-3.16641	0.00360821	0.130546	-1.83947	NELL2
218137_s_at	-0.759942	8.06746	-3.16273	0.00364216	0.130546	-1.84766	SMAP1
218642_s_at	-0.495716	8.62014	-3.16249	0.0036444	0.130546	-1.84819	CHCHD7
217152_at	0.62943	7.11736	3.16233	0.00364586	0.130546	-1.84854	---
213479_at	1.14504	7.94128	3.16219	0.00364715	0.130546	-1.84885	NPTX2
222146_s_at	0.564789	8.64909	3.16166	0.00365206	0.130546	-1.85003	TCF4
202554_s_at	-0.684576	8.86669	-3.1616	0.0036526	0.130546	-1.85016	GSTM3
205202_at	-0.972076	10.6725	-3.16108	0.0036575	0.130546	-1.85133	PCMT1
213527_s_at	0.30278	7.7018	3.16066	0.0036614	0.130546	-1.85226	ZNF688
208914_at	0.263936	7.64711	3.16028	0.00366496	0.130546	-1.85311	GGA2
218078_s_at	-0.345319	8.16215	-3.15992	0.00366825	0.130546	-1.8539	ZDHHC3
218941_at	-0.21924	6.90339	-3.15809	0.00368544	0.130546	-1.85798	FBXW2
208892_s_at	0.586497	6.2151	3.15805	0.00368575	0.130546	-1.85806	DUSP6
204470_at	0.404235	6.07428	3.15724	0.00369344	0.130546	-1.85988	CXCL1
209765_at	0.239872	6.30301	3.15658	0.00369956	0.130546	-1.86133	ADAM19
219371_s_at	0.41958	8.28341	3.15657	0.00369972	0.130546	-1.86136	KLF2
218999_at	0.487067	8.1524	3.1565	0.00370033	0.130546	-1.86151	TMEM140
221453_at	0.254331	7.42288	3.15577	0.00370723	0.130546	-1.86313	G6PC2
210028_s_at	-0.529562	6.6938	-3.15575	0.00370746	0.130546	-1.86319	ORC3
221575_at	0.353258	8.09504	3.15568	0.00370807	0.130546	-1.86333	SCLY
204615_x_at	-0.685066	9.59503	-3.15246	0.00373855	0.131001	-1.87049	IDI1
221916_at	-1.61935	10.5728	-3.15224	0.00374069	0.131001	-1.87099	NEFL
205525_at	0.601069	5.9611	3.15021	0.00375998	0.131001	-1.87548	CALD1
204669_s_at	0.305705	7.98292	3.1494	0.00376774	0.131001	-1.87729	RNF24
207713_s_at	0.321473	8.91238	3.14939	0.00376788	0.131001	-1.87732	RBCK1
201058_s_at	1.01105	7.05302	3.14932	0.00376852	0.131001	-1.87747	MYL9
222057_at	0.213067	7.56853	3.14924	0.00376933	0.131001	-1.87766	NOL12
212783_at	0.630591	8.05595	3.14908	0.00377087	0.131001	-1.87801	RBBP6
217249_x_at	-0.367555	9.64575	-3.14815	0.00377976	0.131001	-1.88007	COX7A2P2 /// COX7A2P2
219264_s_at	0.144917	5.79031	3.14813	0.00377995	0.131001	-1.88011	PPP2R3B
37652_at	0.323387	6.86978	3.14173	0.00384192	0.13282	-1.89432	CABIN1
210686_x_at	0.487083	9.26533	3.14148	0.0038444	0.13282	-1.89489	SLC25A16
60471_at	0.368228	7.05959	3.14066	0.00385241	0.13289	-1.8967	RIN3
210976_s_at	-0.794297	10.4323	-3.13922	0.00386651	0.13317	-1.8999	PFKM
203011_at	-0.806267	9.41937	-3.13843	0.00387424	0.13323	-1.90164	IMPA1
222379_at	0.556622	5.93244	3.13654	0.00389284	0.13327	-1.90583	KCNE4
214041_x_at	0.860845	5.96825	3.13631	0.00389514	0.13327	-1.90634	RPL37A
200987_x_at	-0.725438	7.81919	-3.1349	0.00390914	0.13327	-1.90948	PSME3
208159_x_at	0.352627	9.07474	3.13453	0.00391276	0.13327	-1.91028	DDX11
220526_s_at	-0.604675	10.2791	-3.13412	0.00391688	0.13327	-1.9112	MRPL20
221532_s_at	-0.903231	9.30104	-3.13379	0.00392016	0.13327	-1.91193	WDR61
202774_s_at	0.510447	8.65482	3.13355	0.00392258	0.13327	-1.91247	SFSWAP
201322_at	-0.83789	10.828	-3.1317	0.00394095	0.13327	-1.91656	ATP5B
215825_at	0.156665	7.54112	3.13154	0.0039426	0.13327	-1.91692	OTTHUMG00000175849 /// RP11-255C15.3
215907_at	0.552959	7.65194	3.13069	0.00395111	0.13327	-1.9188	---
38766_at	0.177761	7.84149	3.13063	0.00395172	0.13327	-1.91894	LOC100862671 /// SRCAP
202141_s_at	-0.612001	10.3414	-3.13052	0.00395284	0.13327	-1.91919	COPS8
216110_x_at	0.397121	6.35763	3.13046	0.00395342	0.13327	-1.91931	AC068039.4 /// OTTHUMG00000154281
217822_at	-0.534843	9.00657	-3.12724	0.00398578	0.134092	-1.92644	WBP11
202474_s_at	0.17672	8.51319	3.12684	0.00398985	0.134092	-1.92733	HCFC1
221489_s_at	0.279865	8.71927	3.12532	0.00400527	0.134202	-1.93069	SPRY4
220760_x_at	0.345399	7.30671	3.12514	0.00400711	0.134202	-1.9311	ZNF665
208109_s_at	0.200038	5.56028	3.1246	0.0040126	0.134202	-1.93229	LINC00597
217629_at	0.175418	7.95272	3.1238	0.00402074	0.134202	-1.93406	---
213672_at	0.377178	6.32724	3.12304	0.0040285	0.134202	-1.93574	MARS
213704_at	-0.849565	8.61653	-3.12295	0.00402938	0.134202	-1.93594	RABGGTB /// SNORD45A /// SNORD45B /// SNORD45C
204980_at	0.30584	8.10057	3.12177	0.00404144	0.134402	-1.93855	CLOCK
213564_x_at	-0.827725	12.8124	-3.11996	0.00406005	0.134819	-1.94256	LDHB
214661_s_at	-0.29895	7.72766	-3.11817	0.00407853	0.135075	-1.94652	NOP14
201462_at	-0.819449	11.1848	-3.11803	0.00407993	0.135075	-1.94682	SCRN1
203797_at	-1.43189	10.1866	-3.11667	0.00409404	0.135075	-1.94983	VSNL1
36888_at	0.252122	8.81328	3.1166	0.00409478	0.135075	-1.94999	HAUS5
200697_at	-0.690591	10.1662	-3.11577	0.00410336	0.135075	-1.95182	HK1
203761_at	0.342578	8.46668	3.11531	0.00410813	0.135075	-1.95283	SLA
221515_s_at	-0.518343	8.72135	-3.1151	0.00411032	0.135075	-1.9533	LCMT1
205413_at	-0.735601	7.33309	-3.11298	0.00413248	0.135359	-1.958	MPPED2
213808_at	-0.97577	6.92955	-3.11277	0.00413469	0.135359	-1.95846	ADAM23
204813_at	-0.496161	9.70317	-3.11252	0.00413724	0.135359	-1.959	MAPK10
203680_at	-0.966118	7.42358	-3.11184	0.00414438	0.135393	-1.9605	PRKAR2B
200006_at	-0.408863	12.4818	-3.10827	0.00418205	0.136423	-1.9684	PARK7
47550_at	0.287061	6.40104	3.10282	0.00424003	0.137932	-1.98042	LZTS1
217504_at	0.26036	5.77686	3.10259	0.00424256	0.137932	-1.98094	ABCA6
220942_x_at	-0.527364	9.68844	-3.10218	0.00424693	0.137932	-1.98184	FAM162A
202940_at	0.226734	6.36983	3.10146	0.00425467	0.137982	-1.98343	WNK1
208716_s_at	-0.746204	9.15168	-3.10063	0.00426363	0.138071	-1.98526	TMCO1
211727_s_at	-0.811162	7.09237	-3.09878	0.00428363	0.138517	-1.98935	COX11
208890_s_at	0.365756	8.23667	3.09707	0.00430212	0.138875	-1.9931	PLXNB2
209110_s_at	0.426881	9.34627	3.0966	0.00430722	0.138875	-1.99414	RGL2
203671_at	-0.250784	8.1594	-3.09396	0.0043361	0.139427	-1.99997	TPMT
200931_s_at	0.434895	8.89555	3.09389	0.00433688	0.139427	-2.00013	VCL
219176_at	-0.389839	7.68127	-3.09317	0.00434473	0.139477	-2.0017	C2orf47
37965_at	0.199925	5.91465	3.09255	0.00435152	0.139493	-2.00307	PARVB
210311_at	0.219885	6.02692	3.09166	0.00436134	0.139607	-2.00503	FGF5
202077_at	-0.849767	10.4597	-3.08828	0.00439876	0.140572	-2.01248	NDUFAB1
212600_s_at	-0.834992	10.1031	-3.08745	0.00440791	0.140572	-2.0143	UQCRC2
217942_at	-0.445187	8.93214	-3.08722	0.00441048	0.140572	-2.01481	MRPS35
213738_s_at	-1.02251	11.8921	-3.08495	0.00443583	0.140685	-2.0198	ATP5A1
219425_at	-1.08296	8.99904	-3.08457	0.00444003	0.140685	-2.02063	SULT4A1
208827_at	-0.693198	9.87735	-3.08434	0.0044427	0.140685	-2.02116	PSMB6
219921_s_at	0.157948	5.97781	3.0841	0.00444538	0.140685	-2.02168	DOCK5
205998_x_at	0.318772	8.78595	3.08407	0.00444568	0.140685	-2.02174	CYP3A4
202457_s_at	-0.723024	8.99375	-3.08335	0.00445373	0.140739	-2.02332	PPP3CA
203047_at	0.190551	6.9642	3.08205	0.00446845	0.140849	-2.0262	STK10
205011_at	-0.509533	8.96659	-3.08192	0.00446988	0.140849	-2.02647	VWA5A
216527_at	0.371581	5.50782	3.08033	0.00448783	0.141157	-2.02997	HCG18
215014_at	-0.892304	6.01967	-3.07993	0.00449235	0.141157	-2.03085	KCND3
204640_s_at	0.495217	8.59712	3.07915	0.00450125	0.141236	-2.03257	SPOP
217795_s_at	0.278214	9.15322	3.07813	0.00451274	0.141397	-2.0348	TMEM43
204246_s_at	-0.579403	9.40683	-3.07694	0.0045263	0.141622	-2.03741	DCTN3
213462_at	0.348527	7.42875	3.07532	0.00454488	0.141805	-2.04098	NPAS2
219288_at	-0.703371	8.3083	-3.07532	0.00454491	0.141805	-2.04099	C3orf14
200955_at	-0.665304	9.09671	-3.07223	0.00458044	0.142579	-2.04778	IMMT
220035_at	0.347703	7.05452	3.07204	0.00458255	0.142579	-2.04818	NUP210
200886_s_at	-0.657598	11.3488	-3.07099	0.00459469	0.142727	-2.05049	PGAM1
218517_at	0.401164	8.49572	3.07052	0.00460016	0.142727	-2.05152	PHF17
203522_at	-0.296671	7.79618	-3.06627	0.00464967	0.144062	-2.06086	CCS
212890_at	0.436896	8.44795	3.06511	0.00466323	0.144071	-2.06339	SLC38A10
204058_at	-0.647544	6.31889	-3.06474	0.00466758	0.144071	-2.06421	ME1
221519_at	0.433252	9.64307	3.06458	0.00466942	0.144071	-2.06455	FBXW4
221740_x_at	0.274304	5.58605	3.06278	0.00469068	0.144526	-2.06851	LRRC37A2
206343_s_at	-0.62473	6.50924	-3.06202	0.00469966	0.144572	-2.07018	NRG1
211130_x_at	0.208172	6.72844	3.06155	0.00470517	0.144572	-2.0712	EDA
201501_s_at	-0.885825	8.7948	-3.06039	0.00471895	0.144673	-2.07375	GRSF1
209065_at	-0.679593	8.9063	-3.06005	0.00472303	0.144673	-2.0745	UQCRB
209042_s_at	0.486699	8.23818	3.05914	0.00473383	0.144673	-2.07649	UBE2G2
207390_s_at	0.296323	6.99294	3.05908	0.0047345	0.144673	-2.07662	SMTN
217938_s_at	-0.447428	9.99757	-3.0585	0.00474146	0.144686	-2.07789	KCMF1
219443_at	-0.192357	6.26436	-3.05728	0.00475601	0.144931	-2.08056	TASP1
218042_at	-0.987872	8.91324	-3.05459	0.00478833	0.145099	-2.08647	COPS4
217879_at	-0.605963	7.7328	-3.05455	0.0047888	0.145099	-2.08655	CDC27
219772_s_at	-0.422715	6.60981	-3.0544	0.00479053	0.145099	-2.08687	SMPX
215398_at	0.199074	6.60345	3.05435	0.00479121	0.145099	-2.08699	---
202508_s_at	-1.6406	9.64131	-3.0532	0.00480505	0.145099	-2.0895	SNAP25
202691_at	-0.326899	6.60308	-3.05313	0.00480589	0.145099	-2.08966	SNRPD1
202519_at	0.565582	6.88989	3.05302	0.00480724	0.145099	-2.0899	MLXIP
203606_at	-0.453688	10.4554	-3.05247	0.00481386	0.145102	-2.0911	NDUFS6
213620_s_at	0.758129	9.38272	3.05115	0.00482988	0.145206	-2.09399	ICAM2
38918_at	0.232592	6.76381	3.05111	0.00483038	0.145206	-2.09409	SOX13
207146_at	0.200372	7.15123	3.05051	0.00483767	0.145228	-2.0954	KRT32
200737_at	-1.06127	8.79209	-3.04997	0.00484423	0.145229	-2.09658	PGK1
205858_at	0.272756	5.95889	3.04878	0.00485877	0.145468	-2.09919	NGFR
212423_at	0.709518	10.7161	3.04585	0.00489465	0.146345	-2.1056	ZCCHC24
201584_s_at	0.521291	7.4726	3.04494	0.0049058	0.146374	-2.10758	DDX39A
221794_at	0.363141	7.49387	3.04447	0.00491162	0.146374	-2.10861	DOCK6
214170_x_at	-0.56391	8.72949	-3.04416	0.00491537	0.146374	-2.10928	FH
213558_at	-0.680593	8.21819	-3.04362	0.00492211	0.146378	-2.11047	PCLO
219983_at	-0.577831	7.14897	-3.04055	0.00496023	0.146975	-2.11719	HRASLS
202328_s_at	0.374388	8.26097	3.04045	0.00496145	0.146975	-2.11741	LOC101060429 /// PKD1
201639_s_at	0.394825	7.87748	3.03973	0.00497035	0.146975	-2.11897	CPSF1 /// MIR1234 /// MIR939
212372_at	-0.705247	9.80186	-3.03947	0.00497359	0.146975	-2.11953	MYH10
206001_at	0.328398	8.05241	3.03934	0.00497526	0.146975	-2.11983	NPY
202165_at	-0.545109	6.3231	-3.03818	0.00498981	0.147209	-2.12237	PPP1R2
214070_s_at	0.251359	8.81507	3.03596	0.00501759	0.147542	-2.12721	ATP10B
214285_at	-0.457957	6.36823	-3.03527	0.0050263	0.147542	-2.12871	FABP3
203335_at	-0.60122	8.12084	-3.03517	0.00502755	0.147542	-2.12893	PHYH
212475_at	-0.203322	6.80253	-3.03516	0.00502767	0.147542	-2.12895	AVL9
206382_s_at	-0.392786	5.66224	-3.03409	0.00504125	0.147603	-2.1313	BDNF
202000_at	-0.55657	8.80637	-3.03395	0.00504302	0.147603	-2.13161	NDUFA6
219553_at	-0.482659	7.66752	-3.03271	0.00505866	0.147866	-2.1343	NME7
203409_at	0.238194	6.86946	3.03084	0.00508245	0.148366	-2.13839	DDB2
203262_s_at	0.413911	9.0891	3.0293	0.00510212	0.148745	-2.14175	FAM50A
221884_at	0.627347	7.14086	3.02778	0.00512161	0.149117	-2.14507	MECOM
202822_at	0.812052	9.35128	3.02636	0.00513985	0.149453	-2.14816	LPP
200862_at	1.07558	9.60065	3.02415	0.00516838	0.14971	-2.15298	DHCR24
205391_x_at	-0.634298	7.69185	-3.02411	0.00516888	0.14971	-2.15307	ANK1
201915_at	-0.143595	5.67121	-3.02411	0.00516892	0.14971	-2.15307	SEC63
214928_at	0.28262	7.45153	3.02177	0.00519925	0.150341	-2.15817	OBSL1
201094_at	-0.344846	12.6852	-3.02139	0.00520423	0.150341	-2.159	RPS29
218176_at	-0.284424	7.02992	-3.02053	0.00521538	0.150467	-2.16086	MAGEF1
218392_x_at	-0.546532	6.98391	-3.01917	0.00523323	0.150786	-2.16384	SFXN1
51774_s_at	0.233643	10.0049	3.01683	0.00526393	0.151178	-2.16893	UBE2D4
213557_at	0.42691	7.2228	3.01665	0.00526639	0.151178	-2.16933	---
201310_s_at	-0.875724	9.20141	-3.01658	0.00526726	0.151178	-2.16948	NREP
217773_s_at	-0.55652	11.2353	-3.0158	0.00527748	0.151276	-2.17116	NDUFA4
203817_at	-0.939418	8.1474	-3.01519	0.00528566	0.151316	-2.17251	GUCY1B3
215571_at	0.702855	6.56675	3.01111	0.00533984	0.15267	-2.18138	---
213308_at	-0.455923	6.61981	-3.00978	0.0053576	0.1528	-2.18427	SHANK2
214376_at	-0.517676	8.52304	-3.00914	0.00536617	0.1528	-2.18566	OTTHUMG00000176279 /// RP13-514E23.1
212495_at	0.1967	7.63382	3.00891	0.0053692	0.1528	-2.18616	KDM4B
214260_at	-0.511635	5.68004	-3.00871	0.0053719	0.1528	-2.18659	COPS8
203476_at	-0.868605	8.77497	-3.00768	0.00538575	0.152998	-2.18883	TPBG
212243_at	-0.274751	8.7919	-3.0067	0.00539896	0.153177	-2.19096	GCOM1 /// POLR2M
206935_at	-1.35788	5.66465	-3.00506	0.00542111	0.153396	-2.19452	PCDH8
221750_at	-0.794277	7.06323	-3.00493	0.00542291	0.153396	-2.19481	HMGCS1
218998_at	-0.286377	8.07863	-3.0046	0.00542736	0.153396	-2.19553	FAM206A
213101_s_at	-0.575742	11.2498	-3.00224	0.00545954	0.154109	-2.20067	ACTR3
204448_s_at	-0.205347	7.38308	-2.99951	0.00549685	0.154965	-2.20659	PDCL
201415_at	-0.548497	9.05027	-2.99694	0.0055322	0.155764	-2.21217	GSS
210639_s_at	0.131713	5.8895	2.99573	0.00554902	0.155889	-2.21481	ATG5
208992_s_at	0.292526	8.46433	2.99513	0.00555727	0.155889	-2.2161	STAT3
213654_at	0.161451	8.6105	2.99467	0.00556369	0.155889	-2.2171	TAF5L
221657_s_at	-0.225807	7.50353	-2.99459	0.00556472	0.155889	-2.21727	ASB6
220178_at	0.325489	7.37639	2.99146	0.00560838	0.156749	-2.22406	MFSD12
201507_at	-0.250921	9.14447	-2.9913	0.00561064	0.156749	-2.22441	PFDN1
206023_at	-0.291479	5.8223	-2.99087	0.00561658	0.156749	-2.22533	NMU
217491_x_at	-0.529859	10.9168	-2.98897	0.00564339	0.1573	-2.22947	COX7C
218661_at	0.26892	7.869	2.98833	0.00565237	0.157353	-2.23085	NAA60
215467_x_at	0.432699	7.45667	2.98498	0.00569976	0.158473	-2.23811	LOC647070
216877_at	0.219259	6.07912	2.98372	0.0057176	0.158771	-2.24083	LOC100505498
202111_at	0.254307	7.32901	2.98252	0.00573476	0.158962	-2.24343	SLC4A2
208374_s_at	-0.58491	9.6404	-2.98224	0.00573881	0.158962	-2.24404	CAPZA1
201519_at	-0.528064	9.47898	-2.98148	0.00574959	0.159062	-2.24568	TOMM70A
35617_at	0.177962	6.70237	2.97886	0.00578728	0.159906	-2.25135	MAPK7
208693_s_at	-0.529875	9.75753	-2.97756	0.00580607	0.159962	-2.25417	GARS
202041_s_at	-0.649858	9.2728	-2.97635	0.0058235	0.159962	-2.25678	FIBP
213605_s_at	1.37068	6.94802	2.97576	0.00583213	0.159962	-2.25806	---
201437_s_at	-0.653818	6.69394	-2.97475	0.00584687	0.159962	-2.26026	EIF4E
202614_at	-0.749061	8.61925	-2.97471	0.00584742	0.159962	-2.26034	SLC30A9
221838_at	0.162297	5.96948	2.97459	0.00584908	0.159962	-2.26058	KLHL22
37860_at	0.17956	7.49221	2.97436	0.0058525	0.159962	-2.26109	ZNF337
209793_at	-0.65554	7.1973	-2.9739	0.00585914	0.159962	-2.26208	GRIA1
218084_x_at	0.437291	8.47874	2.97361	0.00586339	0.159962	-2.26271	FXYD5
212916_at	0.19802	7.29367	2.97344	0.00586595	0.159962	-2.26309	PHF8
217613_at	0.996119	5.81423	2.97314	0.00587026	0.159962	-2.26373	TMEM144
219263_at	-0.436227	6.98819	-2.97277	0.00587571	0.159962	-2.26453	RNF128
211245_x_at	0.336305	7.12096	2.97008	0.00591521	0.16084	-2.27035	KIR2DL4
211615_s_at	-0.888958	9.27662	-2.96886	0.00593312	0.161003	-2.27298	LRPPRC
200749_at	-0.763117	9.29465	-2.96811	0.00594422	0.161003	-2.2746	RAN
218739_at	0.295429	7.27129	2.96786	0.00594787	0.161003	-2.27514	ABHD5
207859_s_at	-0.489866	7.49089	-2.9677	0.00595021	0.161003	-2.27548	CHRNB3
38964_r_at	0.201685	9.49804	2.96699	0.00596069	0.161091	-2.27701	WAS
204978_at	0.324674	9.96675	2.96426	0.00600142	0.161677	-2.28292	CLASRP
201709_s_at	-0.305684	9.77787	-2.96415	0.00600293	0.161677	-2.28314	NIPSNAP1
209488_s_at	0.42528	6.55449	2.96383	0.00600775	0.161677	-2.28384	RBPMS
211055_s_at	0.130599	4.81955	2.9631	0.00601861	0.161677	-2.28541	INVS
203225_s_at	-0.390293	5.9324	-2.96309	0.00601878	0.161677	-2.28543	RFK
209694_at	-0.670872	9.28804	-2.96258	0.00602644	0.161688	-2.28653	PTS
206374_at	0.505385	7.85796	2.96097	0.00605069	0.162142	-2.29002	DUSP8
215887_at	0.316283	8.03988	2.96017	0.00606272	0.162269	-2.29175	ZNF277
215528_at	0.518608	7.9783	2.95968	0.00607001	0.162269	-2.29279	---
210580_x_at	0.449276	8.89787	2.95715	0.0061083	0.162726	-2.29825	LOC101060714 /// SLX1A-SULT1A3 /// SLX1B-SULT1A4 /// SULT1A3 /// SULT1A4
215089_s_at	0.449795	9.09199	2.95712	0.00610876	0.162726	-2.29832	RBM10
215470_at	0.235388	5.3764	2.95664	0.00611598	0.162726	-2.29934	GTF2H2B
214395_x_at	0.492257	7.1167	2.95623	0.00612233	0.162726	-2.30024	EEF1D
207395_at	0.251659	6.43812	2.95613	0.00612376	0.162726	-2.30045	BTN1A1
220899_at	0.156109	5.50395	2.9549	0.00614246	0.163028	-2.30309	---
212505_s_at	0.267429	8.73501	2.95379	0.00615952	0.163286	-2.3055	MAU2
203316_s_at	-0.681495	8.97232	-2.95313	0.00616959	0.163358	-2.30692	SNRPE
213451_x_at	0.335637	8.91685	2.95144	0.00619554	0.163736	-2.31057	LOC101060681 /// TNXA /// TNXB
47553_at	0.221603	5.66293	2.95124	0.0061986	0.163736	-2.31099	DFNB31
206811_at	-0.343123	6.631	-2.95004	0.00621703	0.163935	-2.31357	ADCY8
216229_x_at	0.447139	8.59385	2.94954	0.00622469	0.163935	-2.31464	---
213464_at	0.373966	8.79913	2.94931	0.00622827	0.163935	-2.31514	SHC2
38069_at	0.313225	8.93868	2.94782	0.00625138	0.164349	-2.31836	CLCN7
205019_s_at	0.257912	8.2168	2.94603	0.00627924	0.164795	-2.32221	VIPR1
209107_x_at	0.494357	9.6605	2.94577	0.00628321	0.164795	-2.32276	NCOA1
213427_at	-0.477471	6.95417	-2.94477	0.00629886	0.165011	-2.32492	RPP40
212627_s_at	-0.440374	8.18314	-2.94328	0.00632212	0.165425	-2.32812	EXOSC7
207287_at	0.152024	7.0783	2.94144	0.00635099	0.16566	-2.33208	BIN3-IT1
213009_s_at	-0.928455	9.98275	-2.94112	0.00635614	0.16566	-2.33278	TRIM37
214080_x_at	0.305733	10.4228	2.94102	0.00635762	0.16566	-2.33298	PRKCSH
202419_at	0.510355	9.30676	2.94081	0.00636093	0.16566	-2.33343	KDSR
219307_at	-0.47172	6.7192	-2.93941	0.00638312	0.16581	-2.33645	PDSS2
204079_at	0.466982	7.22123	2.93904	0.00638884	0.16581	-2.33723	TPST2
212969_x_at	0.326748	7.32358	2.93899	0.00638963	0.16581	-2.33734	EML3
212207_at	0.255021	6.60443	2.93788	0.00640728	0.16581	-2.33973	MED13L
205412_at	-0.56448	9.50673	-2.93727	0.00641693	0.16581	-2.34104	ACAT1
206502_s_at	-0.387496	6.6373	-2.93626	0.00643299	0.16581	-2.34321	INSM1
219239_s_at	0.162032	5.66634	2.93594	0.00643814	0.16581	-2.3439	ZNF654
207628_s_at	-0.394775	8.49196	-2.93567	0.00644245	0.16581	-2.34448	WBSCR22
208371_s_at	0.221315	8.78459	2.93541	0.00644658	0.16581	-2.34504	RING1
203383_s_at	0.130411	7.65118	2.93511	0.00645142	0.16581	-2.34569	GOLGA1
219646_at	-0.461622	8.21291	-2.93503	0.00645264	0.16581	-2.34585	DEF8
214005_at	-0.564134	7.08768	-2.93468	0.00645827	0.16581	-2.34661	GGCX
219008_at	-0.340546	6.21308	-2.93434	0.00646371	0.16581	-2.34734	C2orf43
221620_s_at	-0.605074	8.74409	-2.93363	0.00647516	0.165912	-2.34888	APOO
204412_s_at	-0.839108	9.52135	-2.93274	0.0064894	0.165933	-2.35078	NEFH
221932_s_at	-0.399574	9.58444	-2.93264	0.0064909	0.165933	-2.35098	GLRX5
211467_s_at	0.156577	6.60334	2.93134	0.00651193	0.166108	-2.35379	NFIB
213502_x_at	0.349656	7.58231	2.93063	0.0065234	0.166108	-2.35532	GUSBP11
200597_at	-0.303995	6.42508	-2.93009	0.00653204	0.166108	-2.35646	EIF3A
201581_at	-0.915257	9.1767	-2.92978	0.00653708	0.166108	-2.35713	TMX4
208922_s_at	0.450516	8.27141	2.92957	0.0065405	0.166108	-2.35759	NXF1
205751_at	-0.908766	9.69933	-2.92944	0.00654263	0.166108	-2.35787	SH3GL2
219233_s_at	0.236327	7.10031	2.92896	0.0065504	0.166115	-2.3589	GSDMB
201286_at	-0.829139	6.67676	-2.92711	0.00658039	0.166686	-2.36286	SDC1
205416_s_at	-0.218429	6.61576	-2.9264	0.0065919	0.166787	-2.36438	ATXN3
61874_at	0.231458	9.93481	2.92405	0.00663037	0.167337	-2.36942	CACFD1
205670_at	0.300527	7.42214	2.92326	0.00664337	0.167337	-2.37112	GAL3ST1
215664_s_at	-0.342867	5.49043	-2.92297	0.00664816	0.167337	-2.37175	EPHA5
212906_at	-0.397994	9.2351	-2.92283	0.00665047	0.167337	-2.37205	GRAMD1B
202616_s_at	0.332857	8.23075	2.92208	0.0066628	0.167337	-2.37365	MECP2
208732_at	-0.604974	7.99191	-2.92197	0.00666458	0.167337	-2.37389	RAB2A
204673_at	0.205277	6.57448	2.92186	0.00666638	0.167337	-2.37412	MUC2
203785_s_at	-0.253785	7.33599	-2.92128	0.00667586	0.167386	-2.37535	DDX28
212109_at	0.204285	7.30046	2.91979	0.00670056	0.167816	-2.37856	HN1L
201104_x_at	0.304461	9.04455	2.9192	0.00671029	0.167822	-2.37981	LOC100288142 /// LOC101059961 /// LOC101060202 /// LOC101060226 /// LOC101060362 /// LOC101060531 /// LOC101060684 /// NBPF10 /// NBPF11 /// NBPF12 /// NBPF14 /// NBPF15 /// NBPF16 /// NBPF24 /// NBPF7 /// NBPF8 /// NBPF9
205581_s_at	0.172006	6.05367	2.91886	0.00671589	0.167822	-2.38054	NOS3
201261_x_at	0.46546	8.3427	2.9174	0.00674027	0.168242	-2.38368	BGN
218018_at	-0.635062	9.46509	-2.91569	0.00676882	0.168631	-2.38734	PDXK
214106_s_at	-0.296651	7.25296	-2.9154	0.00677361	0.168631	-2.38796	GMDS
208051_s_at	-0.807792	7.19933	-2.9147	0.00678533	0.168631	-2.38946	PAIP1
221471_at	-0.725148	10.091	-2.91465	0.00678622	0.168631	-2.38957	SERINC3
209560_s_at	-0.979612	7.83436	-2.91411	0.00679526	0.168664	-2.39072	DLK1
214841_at	-0.539637	5.89229	-2.91366	0.00680275	0.168664	-2.39168	CNIH3
206072_at	0.183092	6.45659	2.91222	0.00682694	0.168911	-2.39476	UCN
211071_s_at	-1.04808	11.1117	-2.91216	0.00682793	0.168911	-2.39488	MLLT11
204001_at	-0.273464	5.91174	-2.91064	0.00685368	0.169094	-2.39814	SNAPC3
212237_at	0.189468	8.26539	2.91025	0.00686022	0.169094	-2.39897	ASXL1
203000_at	-1.54496	10.0462	-2.90994	0.00686545	0.169094	-2.39963	STMN2
221452_s_at	-0.84957	7.06227	-2.90991	0.00686603	0.169094	-2.3997	TMEM14B
217979_at	-0.89979	9.07923	-2.90948	0.00687336	0.169094	-2.40063	TSPAN13
215650_at	0.177945	5.97679	2.90842	0.00689124	0.169212	-2.40288	CTC-453G23.7 /// OTTHUMG00000183192
44783_s_at	-0.564521	11.0194	-2.9083	0.00689339	0.169212	-2.40315	HEY1
209652_s_at	0.226967	6.61034	2.90742	0.00690833	0.169346	-2.40503	PGF
218583_s_at	-0.44072	8.22735	-2.90646	0.00692474	0.169346	-2.40708	DCUN1D1
204495_s_at	0.185396	6.46469	2.90629	0.00692765	0.169346	-2.40745	C15orf39
218615_s_at	0.199168	7.65521	2.90583	0.00693539	0.169346	-2.40842	TMEM39A
204548_at	-0.248071	7.15059	-2.90569	0.00693789	0.169346	-2.40873	STAR
219534_x_at	0.911736	7.28105	2.9053	0.00694461	0.169346	-2.40957	CDKN1C
209282_at	0.200681	5.81955	2.90363	0.00697316	0.169805	-2.41312	PRKD2
214258_x_at	0.280555	8.35056	2.90331	0.00697872	0.169805	-2.41381	KAT5
212822_at	0.396333	8.84106	2.90161	0.00700791	0.170144	-2.41743	HEG1
213086_s_at	-0.848434	8.90606	-2.9015	0.00700981	0.170144	-2.41766	CSNK1A1
221267_s_at	0.637015	9.57886	2.90079	0.00702222	0.170144	-2.4192	ABHD17A
52255_s_at	0.378009	8.63455	2.90062	0.00702509	0.170144	-2.41955	COL5A3
210796_x_at	0.202127	7.12177	2.89993	0.00703712	0.170144	-2.42103	SIGLEC6
201470_at	-0.575077	10.6888	-2.89984	0.0070386	0.170144	-2.42122	GSTO1
201989_s_at	-0.560053	10.126	-2.8985	0.00706196	0.170404	-2.42409	CREBL2
220975_s_at	0.293015	8.15333	2.89781	0.00707397	0.170404	-2.42556	C1QTNF1
213772_s_at	0.218441	7.78136	2.89731	0.00708256	0.170404	-2.42661	GGA2
207124_s_at	-0.294837	6.63353	-2.8973	0.00708277	0.170404	-2.42664	GNB5
201357_s_at	0.207265	6.3388	2.89681	0.00709142	0.170404	-2.42769	SF3A1
201237_at	-0.725734	7.29178	-2.89658	0.00709537	0.170404	-2.42818	CAPZA2
219737_s_at	0.583949	11.8118	2.89557	0.007113	0.170565	-2.43033	PCDH9
218354_at	-0.498361	8.63636	-2.89522	0.00711919	0.170565	-2.43108	TRAPPC2L
209201_x_at	0.486155	7.67304	2.89488	0.00712511	0.170565	-2.4318	CXCR4
207760_s_at	0.420829	10.3599	2.89345	0.00715027	0.170881	-2.43485	NCOR2
202185_at	0.502721	8.74716	2.89291	0.00715982	0.170881	-2.43601	PLOD3
211679_x_at	-0.748261	8.7269	-2.89282	0.0071614	0.170881	-2.4362	GABBR2
218913_s_at	0.268913	6.69459	2.89189	0.00717785	0.17109	-2.43819	GMIP
209499_x_at	0.16985	6.64277	2.8908	0.00719713	0.171366	-2.44051	TNFSF12 /// TNFSF12-TNFSF13 /// TNFSF13
208717_at	-0.240099	9.02019	-2.88982	0.00721447	0.171516	-2.4426	OXA1L
201427_s_at	0.645199	12.2061	2.88957	0.0072189	0.171516	-2.44313	SEPP1
212253_x_at	0.397015	8.54002	2.88789	0.00724872	0.172004	-2.4467	DST
213670_x_at	0.326858	8.74849	2.88755	0.0072549	0.172004	-2.44743	NSUN5P1
205510_s_at	-0.263578	7.96675	-2.88611	0.00728057	0.172405	-2.45049	FLJ10038
217352_at	-0.167565	6.20773	-2.88573	0.00728736	0.172405	-2.4513	GS1-164F24.1 /// OTTHUMG00000022560
219587_at	-0.384742	6.37263	-2.88441	0.00731107	0.172782	-2.45411	TTC12
203748_x_at	0.283802	8.17543	2.88356	0.00732636	0.17296	-2.45592	RBMS1
218731_s_at	0.362667	7.48122	2.88184	0.00735741	0.173401	-2.45958	VWA1
218421_at	-0.704119	9.0246	-2.88166	0.00736067	0.173401	-2.45997	CERK
218665_at	0.350071	8.69832	2.88072	0.00737773	0.173548	-2.46197	FZD4
202810_at	-0.387336	9.69483	-2.88045	0.00738252	0.173548	-2.46253	DRG1
218027_at	-0.763143	8.0651	-2.8797	0.00739627	0.173687	-2.46414	MRPL15
201819_at	0.242186	7.76461	2.87757	0.00743509	0.174414	-2.46868	SCARB1
213069_at	0.533731	8.3148	2.87696	0.00744622	0.174491	-2.46997	HEG1
218776_s_at	-0.176171	7.37983	-2.87524	0.00747779	0.175047	-2.47363	TMEM62
206349_at	-0.468326	8.56865	-2.87005	0.00757352	0.177086	-2.48464	LGI1
215143_at	-0.576576	6.02588	-2.86966	0.00758087	0.177086	-2.48548	DPY19L2P2
219069_at	0.336265	7.97124	2.86852	0.00760213	0.177277	-2.48791	ANKRD49
203830_at	-0.140386	4.92387	-2.86836	0.00760502	0.177277	-2.48823	C17orf75
209853_s_at	-0.624422	7.9266	-2.86762	0.00761882	0.177413	-2.4898	PSME3
204059_s_at	-0.599001	8.73175	-2.86626	0.00764437	0.177822	-2.4927	ME1
201361_at	0.311273	8.99398	2.86525	0.00766336	0.178077	-2.49485	TMEM109
208352_x_at	-0.6631	7.36418	-2.86429	0.0076813	0.178248	-2.49687	ANK1
204365_s_at	-0.916763	9.45519	-2.86395	0.00768768	0.178248	-2.49759	REEP1
204036_at	0.634289	9.7579	2.86353	0.00769562	0.178248	-2.49848	LPAR1
208801_at	-0.644798	8.33454	-2.86071	0.00774911	0.178248	-2.50447	SRP72
203017_s_at	-0.221439	6.52294	-2.85947	0.00777266	0.178248	-2.5071	SSX2IP
219956_at	0.293928	7.03103	2.85921	0.00777762	0.178248	-2.50765	GALNT6
216605_s_at	0.206804	7.36819	2.85872	0.00778698	0.178248	-2.50869	CEACAM21
213213_at	0.393465	7.31533	2.85786	0.0078034	0.178248	-2.51051	DIDO1
213193_x_at	0.213249	8.48533	2.85782	0.00780421	0.178248	-2.5106	TRBC1
218632_at	0.292278	8.36972	2.85687	0.00782238	0.178248	-2.51261	HECTD3
221255_s_at	-0.383785	8.32353	-2.85675	0.00782457	0.178248	-2.51286	EMC6
212617_at	0.236044	7.55714	2.85602	0.00783857	0.178248	-2.5144	ZNF609
218646_at	-0.585454	8.75862	-2.85578	0.00784313	0.178248	-2.5149	C4orf27
208099_x_at	0.298309	6.57705	2.85562	0.00784634	0.178248	-2.51526	TTLL5
216268_s_at	0.679245	7.68445	2.85538	0.00785097	0.178248	-2.51577	JAG1
211643_x_at	0.248313	6.96419	2.85537	0.00785104	0.178248	-2.51578	IGK /// IGKC
204131_s_at	0.616616	10.0498	2.8546	0.00786594	0.178248	-2.51742	FOXO3
215154_at	0.145875	6.74294	2.85398	0.00787789	0.178248	-2.51873	ULK2
202842_s_at	-0.639427	9.67386	-2.85394	0.00787864	0.178248	-2.51881	DNAJB9
212129_at	-0.380149	9.2739	-2.85392	0.00787906	0.178248	-2.51886	NIPA2
208909_at	-0.807308	10.2726	-2.85386	0.00788009	0.178248	-2.51897	UQCRFS1
209524_at	-0.561825	8.65106	-2.85309	0.00789512	0.178248	-2.52062	HDGFRP3
212956_at	-0.91362	8.44567	-2.8527	0.00790266	0.178248	-2.52144	TBC1D9
208392_x_at	0.195707	6.93901	2.85224	0.00791143	0.178248	-2.5224	SP110
215954_s_at	0.247686	6.48188	2.85214	0.00791339	0.178248	-2.52262	CACTIN
216724_at	0.282375	6.47446	2.852	0.00791619	0.178248	-2.52292	DCLK2
211127_x_at	0.205388	5.91889	2.85192	0.0079177	0.178248	-2.52309	EDA
204587_at	-0.591399	9.4298	-2.85188	0.00791847	0.178248	-2.52317	SLC25A14
215203_at	0.315258	6.56221	2.85157	0.0079245	0.178248	-2.52383	GOLGA4
218557_at	-0.627407	7.72998	-2.8515	0.00792591	0.178248	-2.52398	NIT2
219332_at	0.519529	7.62069	2.85137	0.00792842	0.178248	-2.52426	MICALL2
207266_x_at	0.342446	7.86154	2.85102	0.00793515	0.178248	-2.52499	RBMS1
200914_x_at	0.907973	7.56025	2.84972	0.00796046	0.178248	-2.52774	KTN1
212488_at	0.220608	6.44143	2.84966	0.00796158	0.178248	-2.52787	COL5A1
214874_at	-0.758984	7.99183	-2.84955	0.00796366	0.178248	-2.52809	PKP4
219207_at	-0.192036	6.88762	-2.84747	0.00800445	0.178248	-2.53251	EDC3
210463_x_at	0.391424	7.48794	2.8473	0.00800779	0.178248	-2.53287	TRMT1
209913_x_at	0.22007	7.15003	2.84727	0.00800834	0.178248	-2.53293	AP5Z1
204260_at	-1.27501	9.05109	-2.84694	0.00801483	0.178248	-2.53363	CHGB
205323_s_at	0.197691	8.52896	2.8468	0.00801743	0.178248	-2.53391	MTF1
221909_at	-0.330087	6.64194	-2.84632	0.00802691	0.178248	-2.53493	RNFT2
218367_x_at	0.266307	7.79039	2.84588	0.00803546	0.178248	-2.53585	USP21
211417_x_at	0.413323	6.953	2.84578	0.00803746	0.178248	-2.53607	GGT1 /// GGT2 /// GGTLC2
36711_at	1.49052	8.5559	2.84546	0.00804383	0.178248	-2.53675	MAFF
208612_at	-0.635739	8.2911	-2.84542	0.00804466	0.178248	-2.53684	PDIA3
202224_at	0.377594	8.05297	2.84506	0.00805175	0.178248	-2.5376	CRK
203693_s_at	-0.35782	6.35507	-2.84505	0.00805185	0.178248	-2.53761	E2F3
203621_at	-0.683898	9.59375	-2.84485	0.00805585	0.178248	-2.53804	NDUFB5
203835_at	0.579103	9.14364	2.8438	0.00807655	0.178499	-2.54026	LRRC32
213445_at	0.164022	6.3784	2.84346	0.00808326	0.178499	-2.54098	ZC3H3
32811_at	0.269149	9.8224	2.84296	0.00809308	0.178538	-2.54203	MYO1C
212212_s_at	0.291205	7.80521	2.84214	0.00810932	0.17868	-2.54376	INTS1
205390_s_at	-0.275027	6.59341	-2.84164	0.00811934	0.17868	-2.54483	ANK1
218975_at	0.23628	8.22613	2.84141	0.00812386	0.17868	-2.54531	COL5A3
205298_s_at	-0.187448	6.6532	-2.84082	0.00813553	0.17868	-2.54655	BTN2A2
216170_at	0.183671	6.04843	2.84061	0.00813975	0.17868	-2.547	---
201256_at	-0.467551	9.88006	-2.84007	0.00815052	0.17874	-2.54814	COX7A2L
205181_at	0.312566	7.03952	2.83913	0.00816922	0.178974	-2.55012	ZSCAN9
204883_s_at	0.209905	8.19951	2.83834	0.00818495	0.179142	-2.55178	HUS1
216351_x_at	0.203914	5.81653	2.83754	0.00820096	0.179211	-2.55347	DAZ1 /// DAZ2 /// DAZ3 /// DAZ4
217419_x_at	0.340157	8.70393	2.83738	0.00820428	0.179211	-2.55382	AGRN
209991_x_at	-0.511404	7.43817	-2.83694	0.00821304	0.179219	-2.55475	GABBR2
205872_x_at	-0.701848	8.82728	-2.83656	0.00822074	0.179219	-2.55556	LOC101060353 /// PDE4DIP
203345_s_at	-0.361695	7.37862	-2.83516	0.00824892	0.179549	-2.55851	MTF2
202735_at	-0.336787	6.90462	-2.835	0.00825204	0.179549	-2.55884	EBP
213185_at	0.265356	7.89844	2.83342	0.0082839	0.180065	-2.56217	KIAA0556
204912_at	0.412466	7.28688	2.83273	0.00829792	0.180167	-2.56363	IL10RA
213315_x_at	-0.597473	8.74413	-2.83147	0.00832341	0.180167	-2.56628	CXorf40A /// CXorf40B
210150_s_at	0.328697	8.03045	2.83036	0.00834613	0.180167	-2.56864	LAMA5
203065_s_at	0.353685	7.01151	2.83013	0.00835075	0.180167	-2.56911	CAV1
217839_at	-0.244299	9.78963	-2.82944	0.00836471	0.180167	-2.57056	TFG
204683_at	0.514584	7.86644	2.82906	0.00837258	0.180167	-2.57137	ICAM2
219557_s_at	-0.728601	8.41745	-2.82887	0.00837636	0.180167	-2.57176	NRIP3
207195_at	-0.181795	5.92554	-2.82814	0.0083914	0.180167	-2.57331	CNTN6
202998_s_at	0.261753	6.67164	2.82805	0.00839326	0.180167	-2.5735	LOXL2
212432_at	-0.397415	8.03293	-2.82803	0.00839363	0.180167	-2.57354	GRPEL1
201436_at	-0.760416	7.7957	-2.82795	0.00839518	0.180167	-2.5737	EIF4E
33767_at	-1.67103	10.5655	-2.82795	0.00839525	0.180167	-2.5737	NEFH
208250_s_at	0.279941	8.54504	2.82773	0.00839976	0.180167	-2.57417	DMBT1
222325_at	0.379719	5.73319	2.82762	0.00840212	0.180167	-2.57441	---
206742_at	0.265364	6.61359	2.82579	0.00843951	0.180794	-2.57825	FIGF /// PIR-FIGF
209923_s_at	-0.189055	7.69461	-2.82443	0.00846756	0.18089	-2.58111	BRAP
203087_s_at	-0.657685	8.36969	-2.82441	0.00846808	0.18089	-2.58117	KIF2A
212224_at	-1.49349	7.25612	-2.82439	0.00846839	0.18089	-2.5812	ALDH1A1
34868_at	0.264434	7.0263	2.82321	0.00849278	0.181125	-2.58368	SMG5
222164_at	0.298783	6.04976	2.82307	0.00849573	0.181125	-2.58398	FGFR1
220363_s_at	0.178831	7.50913	2.82151	0.00852817	0.181643	-2.58727	ELMO2
208029_s_at	-1.06399	8.96375	-2.81944	0.00857133	0.182038	-2.59163	LAPTM4B
206090_s_at	0.301654	7.69965	2.81897	0.00858098	0.182038	-2.5926	DISC1 /// TSNAX-DISC1
205113_at	-1.41522	9.81508	-2.8188	0.00858459	0.182038	-2.59297	NEFM
205521_at	-0.334148	8.09983	-2.81836	0.0085938	0.182038	-2.59389	EXOG
221555_x_at	0.3531	8.61279	2.81799	0.00860152	0.182038	-2.59467	CDC14B
201506_at	0.428937	7.72137	2.81763	0.00860903	0.182038	-2.59542	TGFBI
209191_at	0.637689	8.02517	2.81761	0.00860954	0.182038	-2.59547	TUBB6
200681_at	-0.655959	10.1689	-2.81748	0.00861227	0.182038	-2.59574	GLO1
210518_at	-0.253713	6.31109	-2.81689	0.00862455	0.182124	-2.59698	CDH8
221485_at	-0.722344	8.64938	-2.81596	0.00864421	0.182137	-2.59894	B4GALT5
210959_s_at	-0.220281	5.63737	-2.81586	0.0086463	0.182137	-2.59915	SRD5A1
201042_at	0.68075	8.84865	2.81533	0.00865754	0.182137	-2.60027	TGM2
209283_at	0.683277	11.943	2.81519	0.0086604	0.182137	-2.60056	CRYAB
207984_s_at	0.26976	8.20192	2.81492	0.00866615	0.182137	-2.60113	MPP2
203977_at	0.253343	7.06656	2.81281	0.00871078	0.182902	-2.60556	TAZ
205711_x_at	-0.793552	10.3239	-2.81228	0.0087219	0.18294	-2.60667	ATP5C1
201513_at	-0.570579	7.14735	-2.81195	0.00872907	0.18294	-2.60737	TSN
203839_s_at	0.485348	9.03191	2.81096	0.00875011	0.183208	-2.60945	TNK2
220604_x_at	0.249665	7.57726	2.81023	0.00876567	0.183361	-2.61099	FTCD
218251_at	0.540272	9.37053	2.80857	0.008801	0.183842	-2.61446	MID1IP1
203273_s_at	-0.274201	8.51869	-2.80838	0.00880523	0.183842	-2.61487	TUSC2
215529_x_at	0.518965	10.9562	2.80764	0.008821	0.183999	-2.61642	DIP2A
206397_x_at	0.739442	10.556	2.80591	0.00885825	0.184602	-2.62005	CERS1 /// GDF1
207718_x_at	0.307873	6.82164	2.80551	0.0088669	0.184609	-2.6209	CYP2A7
216115_at	0.265066	5.8431	2.80474	0.0088835	0.184782	-2.62251	NF1
205818_at	-0.449508	8.71928	-2.80079	0.00896916	0.18625	-2.63079	DBC1
218414_s_at	0.539657	9.34418	2.80066	0.00897189	0.18625	-2.63105	NDE1
203738_at	-0.562326	7.65463	-2.80033	0.00897921	0.18625	-2.63176	C5orf22
218937_at	0.3079	7.41405	2.79979	0.00899091	0.186318	-2.63288	ZSCAN32
209589_s_at	-0.290112	6.50689	-2.79887	0.00901094	0.18643	-2.6348	EPHB2
206918_s_at	0.198329	7.56254	2.79869	0.0090149	0.18643	-2.63518	CPNE1
217716_s_at	0.312681	8.31186	2.79839	0.00902147	0.18643	-2.63581	SEC61A1
218069_at	-0.174262	9.32488	-2.79726	0.00904627	0.186768	-2.63818	DCTPP1
218337_at	0.295789	8.40151	2.79548	0.00908547	0.187058	-2.64191	FAM160B2
207873_x_at	-0.317937	7.7432	-2.79522	0.00909132	0.187058	-2.64246	SEZ6L
209755_at	-0.851037	8.32712	-2.79518	0.0090921	0.187058	-2.64254	NMNAT2
215165_x_at	-0.302097	7.4551	-2.79485	0.00909951	0.187058	-2.64324	UMPS
209230_s_at	0.635466	7.74422	2.79471	0.00910241	0.187058	-2.64351	NUPR1
213205_s_at	0.294676	8.339	2.79412	0.00911549	0.187154	-2.64475	RAD54L2
220777_at	0.460528	6.67302	2.79349	0.00912961	0.187271	-2.64609	KIF13A
222236_s_at	0.304729	8.9855	2.79284	0.00914395	0.187299	-2.64744	ASAP3
216126_at	0.203788	7.88454	2.79225	0.00915698	0.187299	-2.64867	---
211129_x_at	0.170537	6.43222	2.79222	0.0091576	0.187299	-2.64873	EDA
221844_x_at	-0.568707	9.9112	-2.79142	0.00917537	0.187299	-2.6504	SPCS3
218123_at	-0.319039	8.06762	-2.79142	0.00917541	0.187299	-2.6504	C21orf59
200043_at	-0.38256	10.4768	-2.79114	0.0091816	0.187299	-2.65098	ERH
218623_at	-0.931014	9.00835	-2.78962	0.00921558	0.187787	-2.65417	HMP19
212300_at	0.28197	6.79889	2.78828	0.00924563	0.187787	-2.65698	TXLNA
212263_at	1.05205	8.41276	2.78823	0.00924663	0.187787	-2.65707	QKI
219939_s_at	-0.507027	10.0982	-2.78805	0.00925082	0.187787	-2.65746	CSDE1
204257_at	0.391026	7.82614	2.7876	0.00926097	0.187787	-2.65841	FADS3
216173_at	0.108652	4.88673	2.78645	0.00928681	0.187787	-2.66081	---
211207_s_at	-0.391564	5.66025	-2.78622	0.00929192	0.187787	-2.66128	ACSL6
209025_s_at	-0.811359	7.72074	-2.78601	0.00929654	0.187787	-2.66171	SYNCRIP
211276_at	-0.528118	10.9194	-2.78516	0.00931592	0.187787	-2.66351	TCEAL2
215234_at	0.153381	6.01882	2.78426	0.00933607	0.187787	-2.66537	---
214439_x_at	0.470166	10.3582	2.78421	0.00933729	0.187787	-2.66548	BIN1
200740_s_at	-0.889211	10.8315	-2.7842	0.00933743	0.187787	-2.6655	SUMO3
201226_at	-0.529038	10.7994	-2.78407	0.00934047	0.187787	-2.66578	NDUFB8
209075_s_at	-0.71037	10.4537	-2.78394	0.00934342	0.187787	-2.66605	ISCU
202324_s_at	-0.642743	8.72738	-2.78371	0.0093486	0.187787	-2.66653	ACBD3
221809_at	0.143791	7.99425	2.78325	0.00935894	0.187787	-2.66748	RANBP10
221115_s_at	0.227845	7.80717	2.78319	0.00936029	0.187787	-2.6676	LENEP
207979_s_at	-0.221355	7.02262	-2.78291	0.00936671	0.187787	-2.66819	CD8B /// LOC100996919
213182_x_at	0.705748	8.25017	2.78283	0.00936861	0.187787	-2.66837	CDKN1C
203379_at	0.311477	7.90938	2.78257	0.00937458	0.187787	-2.66892	RPS6KA1
214953_s_at	-0.626293	9.31183	-2.78188	0.00939026	0.187932	-2.67036	APP
217549_at	0.242822	7.14158	2.78131	0.00940319	0.188022	-2.67155	---
203257_s_at	-0.446887	8.82264	-2.77941	0.00944652	0.188515	-2.67551	C11orf49
213118_at	-0.679334	6.41146	-2.77931	0.00944882	0.188515	-2.67572	UHRF1BP1L
202322_s_at	-0.269688	8.61782	-2.77884	0.00945951	0.188515	-2.67669	GGPS1
212858_at	0.46346	9.34782	2.77874	0.0094618	0.188515	-2.6769	PAQR4
214861_at	0.296589	6.46809	2.77805	0.00947762	0.188661	-2.67834	KDM4C
217925_s_at	-0.232628	9.02948	-2.77722	0.00949674	0.188872	-2.68008	C6orf106
222266_at	0.861057	7.35559	2.7765	0.00951324	0.188965	-2.68157	---
207087_x_at	-0.603201	7.38246	-2.77628	0.00951842	0.188965	-2.68204	ANK1
216621_at	0.178929	5.56259	2.77519	0.00954362	0.189155	-2.68432	---
222230_s_at	-0.842453	9.89536	-2.77513	0.00954501	0.189155	-2.68445	ACTR10
203230_at	0.240263	8.38052	2.77416	0.00956743	0.18943	-2.68647	DVL1
210511_s_at	0.430789	6.9231	2.77345	0.00958369	0.189583	-2.68793	INHBA
34225_at	0.188739	7.90134	2.77239	0.00960847	0.189764	-2.69016	MIR943 /// NELFA
220920_at	0.305866	7.87156	2.77207	0.0096158	0.189764	-2.69081	ATP10B
211755_s_at	-0.978486	10.4322	-2.77196	0.00961848	0.189764	-2.69106	ATP5F1
221895_at	0.246661	8.67701	2.77085	0.00964433	0.190105	-2.69337	MOSPD2
201114_x_at	-0.428052	9.86261	-2.77002	0.00966365	0.190317	-2.69509	PSMA7
203187_at	0.351474	8.81037	2.76903	0.00968682	0.190605	-2.69715	DOCK1
205105_at	1.06391	9.6041	2.76719	0.00972987	0.191282	-2.70098	MAN2A1
44822_s_at	0.175751	7.89783	2.76659	0.00974409	0.1913	-2.70223	MIER2
209517_s_at	-0.300265	9.28095	-2.76634	0.00975	0.1913	-2.70276	ASH2L
220605_s_at	0.297424	10.1933	2.76558	0.00976793	0.1913	-2.70434	SIRT2
217422_s_at	0.145455	5.44365	2.76507	0.00977986	0.1913	-2.70539	CD22
213181_s_at	0.229826	7.06201	2.76498	0.00978215	0.1913	-2.70559	MOCS1
201393_s_at	0.500901	7.06452	2.76496	0.00978267	0.1913	-2.70564	IGF2R
202273_at	0.322719	8.18623	2.7646	0.00979104	0.1913	-2.70637	PDGFRB
48612_at	0.208034	10.4815	2.76388	0.00980817	0.191426	-2.70788	N4BP1
207174_at	-0.607717	7.22339	-2.76346	0.00981811	0.191426	-2.70875	GPC5
61297_at	0.15886	6.55057	2.76324	0.00982336	0.191426	-2.70921	CASKIN2
201379_s_at	0.326089	8.95204	2.76219	0.00984829	0.191629	-2.7114	TPD52L2
201928_at	0.563299	10.7333	2.76176	0.00985859	0.191629	-2.7123	PKP4
218139_s_at	-0.788755	8.41295	-2.76171	0.00985964	0.191629	-2.71239	AP5M1
218190_s_at	-0.476495	10.2837	-2.76027	0.00989394	0.192077	-2.71538	UQCR10
204743_at	-0.821745	9.81337	-2.76002	0.0099	0.192077	-2.7159	TAGLN3
212923_s_at	0.395219	8.49412	2.75849	0.0099367	0.192621	-2.71909	PXDC1
215994_x_at	0.265786	9.10167	2.75798	0.00994882	0.192688	-2.72014	TBC1D9B
218169_at	0.213206	7.53864	2.757	0.00997252	0.192979	-2.72219	VAC14
205672_at	-0.440377	7.83157	-2.75567	0.0100045	0.193379	-2.72495	XPA
203883_s_at	0.19207	7.32913	2.75491	0.0100229	0.193379	-2.72653	RAB11FIP2
207296_at	0.173454	5.83426	2.75484	0.0100245	0.193379	-2.72666	ZNF343
213685_at	0.305625	8.22699	2.75458	0.0100308	0.193379	-2.72721	LOC100506963
201304_at	-0.971952	9.11283	-2.75417	0.0100408	0.193379	-2.72806	NDUFA5
212149_at	-0.629683	9.67154	-2.75398	0.0100454	0.193379	-2.72846	EFR3A
221047_s_at	-0.290438	6.44176	-2.75266	0.0100773	0.193825	-2.73119	MARK1
220615_s_at	-0.254707	7.77034	-2.75226	0.0100872	0.193847	-2.73204	FAR2
209285_s_at	0.623759	8.19203	2.75074	0.0101242	0.193883	-2.73518	FAM208A
200923_at	0.504231	9.1389	2.75023	0.0101367	0.193883	-2.73625	LGALS3BP
1487_at	0.177602	8.5323	2.75013	0.0101391	0.193883	-2.73645	ESRRA
220711_at	0.333528	6.33402	2.74987	0.0101454	0.193883	-2.73698	---
216858_x_at	0.744162	8.11583	2.74979	0.0101474	0.193883	-2.73716	---
201319_at	0.293852	8.24909	2.74958	0.0101526	0.193883	-2.7376	MYL12A
208899_x_at	-1.06813	8.74471	-2.74846	0.0101799	0.193883	-2.73991	ATP6V1D
217849_s_at	0.701093	6.98825	2.74846	0.0101801	0.193883	-2.73992	CDC42BPB
201862_s_at	0.297427	5.27077	2.74843	0.0101807	0.193883	-2.73998	LRRFIP1
206216_at	0.259881	7.71552	2.74809	0.0101891	0.193883	-2.74068	SRPK3
218427_at	0.266253	7.43053	2.74792	0.0101933	0.193883	-2.74104	SDCCAG3
219659_at	-0.988188	9.26272	-2.74748	0.0102042	0.193883	-2.74196	ATP8A2
219034_at	0.23001	7.74633	2.74716	0.010212	0.193883	-2.74262	PARP16
206355_at	-0.594852	5.4738	-2.74699	0.0102161	0.193883	-2.74296	GNAL
41113_at	0.14426	6.72895	2.74659	0.010226	0.193883	-2.7438	ZNF500
214224_s_at	-0.485169	8.43362	-2.74648	0.0102287	0.193883	-2.74402	PIN4
217342_x_at	0.318246	6.91842	2.74601	0.0102402	0.193935	-2.74499	FLJ11292
221711_s_at	-0.577286	8.84608	-2.74518	0.0102608	0.194016	-2.74672	BABAM1
209440_at	-0.559826	8.98497	-2.74513	0.0102619	0.194016	-2.74681	PRPS1
205879_x_at	-0.31351	7.95058	-2.74456	0.0102761	0.194069	-2.748	RET
216071_x_at	0.232856	7.47417	2.74418	0.0102854	0.194069	-2.74878	MED12
217336_at	0.232745	6.74578	2.74387	0.0102933	0.194069	-2.74944	RPS10P2 /// RPS10P2
210681_s_at	0.204204	6.52466	2.74361	0.0102997	0.194069	-2.74997	USP15
208436_s_at	0.296479	7.11762	2.74311	0.010312	0.194137	-2.75101	IRF7
210056_at	-0.294481	7.14866	-2.74232	0.0103318	0.194344	-2.75265	RND1
210858_x_at	0.502807	7.73159	2.74111	0.010362	0.194747	-2.75516	ATM
209444_at	-0.757793	9.84876	-2.74003	0.0103888	0.19487	-2.75739	RAP1GDS1
36829_at	0.234689	9.11963	2.7393	0.010407	0.19487	-2.75889	PER1
211658_at	-0.292599	7.86266	-2.73929	0.0104074	0.19487	-2.75893	PRDX2
202531_at	0.240595	7.38738	2.73926	0.0104081	0.19487	-2.75899	IRF1
200779_at	0.582183	10.4544	2.73909	0.0104124	0.19487	-2.75934	ATF4
211454_x_at	0.420693	9.66638	2.73827	0.010433	0.194974	-2.76104	FKSG49
209607_x_at	0.334577	8.29008	2.73817	0.0104355	0.194974	-2.76124	LOC101060714 /// SLX1A-SULT1A3 /// SLX1B-SULT1A4 /// SULT1A3 /// SULT1A4
210718_s_at	0.321599	7.46137	2.73744	0.0104538	0.195152	-2.76275	ARL17A /// ARL17B /// LOC100294341 /// LOC100996709
201191_at	-0.611188	8.6495	-2.73472	0.0105225	0.196186	-2.76839	PITPNA
219722_s_at	0.226119	7.40355	2.7345	0.0105281	0.196186	-2.76884	GDPD3
212434_at	-0.453032	8.22364	-2.73388	0.0105436	0.196186	-2.77011	GRPEL1
205549_at	-0.868691	9.99463	-2.7335	0.0105532	0.196186	-2.7709	PCP4
216894_x_at	0.733268	7.30564	2.73345	0.0105545	0.196186	-2.771	CDKN1C
220688_s_at	-0.195373	7.03409	-2.73315	0.0105622	0.196186	-2.77163	MRTO4
203710_at	-0.782606	6.96378	-2.73197	0.0105922	0.196432	-2.77406	ITPR1
201630_s_at	-0.748035	9.23543	-2.73182	0.010596	0.196432	-2.77437	ACP1
201807_at	-0.655633	9.97422	-2.73159	0.0106019	0.196432	-2.77486	VPS26A
207691_x_at	0.167939	6.40625	2.73117	0.0106126	0.196448	-2.77572	ENTPD1
201840_at	-0.355208	8.37117	-2.73086	0.0106205	0.196448	-2.77636	NEDD8
218249_at	-0.38503	7.8981	-2.72912	0.010665	0.197107	-2.77996	ZDHHC6
204298_s_at	0.117552	5.58376	2.72751	0.0107065	0.19771	-2.7833	LOX
219056_at	-0.192165	5.99321	-2.72635	0.0107363	0.197934	-2.78569	RNASEH2B
209089_at	-0.55671	10.7435	-2.72625	0.0107388	0.197934	-2.78588	RAB5A
201617_x_at	0.174392	5.34032	2.72537	0.0107616	0.197934	-2.78771	CALD1
218140_x_at	-0.466013	9.23643	-2.72531	0.0107632	0.197934	-2.78783	SRPRB
204338_s_at	-0.324931	6.07381	-2.72531	0.0107632	0.197934	-2.78784	RGS4
218648_at	0.450349	10.0454	2.7249	0.0107736	0.197962	-2.78867	CRTC3
202825_at	-0.739625	9.24563	-2.72455	0.0107827	0.197965	-2.78939	SLC25A4
211781_x_at	0.17822	6.89677	2.72408	0.010795	0.198027	-2.79037	---
202039_at	0.504961	8.40464	2.723	0.0108231	0.198379	-2.79261	MYO18A /// TIAF1
203937_s_at	0.130209	7.01452	2.72257	0.0108341	0.198417	-2.79348	TAF1C
222005_s_at	-0.816324	9.34382	-2.72217	0.0108446	0.198445	-2.79431	GNG3
201054_at	-0.688802	8.54062	-2.72167	0.0108576	0.19852	-2.79534	HNRNPA0
212723_at	0.891938	7.74506	2.72011	0.0108984	0.198859	-2.79857	JMJD6
208807_s_at	0.207037	8.21383	2.72009	0.0108989	0.198859	-2.7986	CHD3
219309_at	0.253294	6.16416	2.71991	0.0109034	0.198859	-2.79896	C22orf46
221891_x_at	-0.373786	11.7942	-2.71959	0.010912	0.198859	-2.79964	HSPA8 /// SNORD14C /// SNORD14D
220999_s_at	-0.297585	8.95168	-2.71867	0.0109362	0.199137	-2.80154	CYFIP2
202161_at	0.2639	7.14175	2.71824	0.0109474	0.199179	-2.80243	PKN1
215728_s_at	-0.275261	6.93208	-2.71646	0.0109943	0.199608	-2.8061	ACOT7
204132_s_at	0.2317	6.42859	2.71637	0.0109965	0.199608	-2.80627	FOXO3 /// FOXO3B
31837_at	0.257499	9.67983	2.71632	0.010998	0.199608	-2.80639	LMF2
215147_at	0.270093	7.45444	2.7154	0.0110222	0.199884	-2.80827	---
203347_s_at	-0.0822317	4.84073	-2.71419	0.0110542	0.199951	-2.81077	MTF2
208799_at	-0.660982	10.177	-2.71389	0.0110621	0.199951	-2.81138	PSMB5
204083_s_at	0.925677	6.04536	2.71355	0.0110712	0.199951	-2.81209	TPM2
212346_s_at	0.284232	7.89442	2.71342	0.0110746	0.199951	-2.81235	MIR4800 /// MXD4
210761_s_at	0.220024	7.31274	2.7133	0.0110777	0.199951	-2.81259	GRB7
209157_at	-0.550246	6.35479	-2.71322	0.0110799	0.199951	-2.81276	DNAJA2
201394_s_at	0.457374	7.62416	2.71155	0.0111244	0.200592	-2.81621	RBM5
202931_x_at	0.452967	10.06	2.71064	0.0111486	0.200864	-2.81807	BIN1
201533_at	0.322616	7.3211	2.70984	0.0111701	0.201089	-2.81973	CTNNB1
204904_at	0.407257	8.14563	2.70866	0.0112017	0.20122	-2.82216	GJA4
201758_at	-0.559357	9.73404	-2.70862	0.0112028	0.20122	-2.82224	TSG101
201740_at	-0.605135	9.94065	-2.70852	0.0112053	0.20122	-2.82243	NDUFS3
201412_at	0.41179	8.78753	2.70821	0.0112136	0.20122	-2.82307	LRP10
206698_at	-0.512999	5.95762	-2.70748	0.0112333	0.20141	-2.82457	XK
203336_s_at	-0.957636	8.13681	-2.70649	0.0112601	0.20169	-2.82662	ITGB1BP1
209104_s_at	-0.393585	10.1514	-2.70623	0.0112671	0.20169	-2.82715	NHP2
207869_s_at	-0.40984	5.19305	-2.70496	0.0113014	0.202142	-2.82976	CACNA1G
209224_s_at	-0.546111	9.33292	-2.70395	0.0113288	0.202421	-2.83184	NDUFA2
221094_s_at	-0.195143	7.25521	-2.70371	0.0113352	0.202421	-2.83233	ELP3
219522_at	-0.358211	7.16856	-2.70277	0.0113608	0.202716	-2.83427	FJX1
205826_at	-0.464572	8.50875	-2.7023	0.0113736	0.20278	-2.83523	MYOM2
203308_x_at	0.186558	7.99628	2.70104	0.011408	0.203086	-2.83782	HPS1
216333_x_at	0.314974	8.72135	2.701	0.011409	0.203086	-2.8379	LOC101060681 /// TNXA /// TNXB
204493_at	0.363198	6.69014	2.70055	0.0114212	0.20314	-2.83882	BID
222310_at	0.702787	6.05995	2.69977	0.0114425	0.203357	-2.84042	SCAF4
204072_s_at	-0.732851	7.22806	-2.69916	0.0114592	0.203491	-2.84167	FRY
204064_at	0.24789	8.16071	2.69839	0.0114806	0.203556	-2.84327	THOC1
202507_s_at	-0.870018	9.04728	-2.69778	0.0114971	0.203556	-2.84451	SNAP25
211959_at	0.765535	8.77464	2.69758	0.0115028	0.203556	-2.84493	IGFBP5
221846_s_at	0.224638	7.28433	2.69736	0.0115087	0.203556	-2.84537	CASKIN2
200961_at	-0.356577	8.92389	-2.69736	0.0115087	0.203556	-2.84537	SEPHS2
1773_at	0.156088	6.25282	2.69684	0.0115231	0.203647	-2.84644	CHURC1-FNTB /// FNTB
220500_s_at	0.143333	6.39873	2.69647	0.0115333	0.203667	-2.84721	RABL2A /// RABL2B
217048_at	0.140844	5.26237	2.69597	0.0115471	0.203692	-2.84823	SHC1P1 /// SHC1P1
202500_at	0.579826	9.70374	2.69574	0.0115533	0.203692	-2.84869	DNAJB2
214715_x_at	0.757549	10.5042	2.69521	0.011568	0.203692	-2.84978	ZNF160
215694_at	0.103764	5.08221	2.69457	0.0115859	0.203692	-2.85111	SPATA5L1
214252_s_at	0.123386	5.22825	2.69425	0.0115946	0.203692	-2.85175	CLN5
213198_at	-0.3279	9.3864	-2.69361	0.0116123	0.203692	-2.85307	ACVR1B
221504_s_at	-0.780148	9.60209	-2.69353	0.0116146	0.203692	-2.85323	ATP6V1H
213664_at	-0.635416	7.54619	-2.69338	0.0116189	0.203692	-2.85355	SLC1A1
204398_s_at	-0.366103	8.22918	-2.6933	0.0116209	0.203692	-2.8537	EML2
200882_s_at	-0.5011	10.6513	-2.6931	0.0116264	0.203692	-2.85411	PSMD4
214209_s_at	-0.243925	6.94589	-2.69256	0.0116415	0.203795	-2.85522	ABCB9
213533_at	-0.607533	7.66888	-2.69195	0.0116585	0.203903	-2.85647	NSG1
210016_at	-1.10643	8.35213	-2.69168	0.011666	0.203903	-2.85703	MYT1L
209096_at	-0.668978	7.87078	-2.69118	0.0116799	0.203985	-2.85805	UBE2V2
210638_s_at	-0.402572	9.24387	-2.69041	0.0117015	0.204194	-2.85963	FBXO9
209651_at	0.704932	7.0599	2.68986	0.0117169	0.204194	-2.86076	TGFB1I1
64371_at	0.15013	6.34185	2.68977	0.0117194	0.204194	-2.86095	SUGP2
202091_at	0.166601	5.48725	2.68877	0.0117475	0.204435	-2.863	OTTHUMG00000175518 /// RP11-407G23.3
202421_at	-0.296976	7.40273	-2.68862	0.0117517	0.204435	-2.86331	IGSF3
215821_x_at	0.297435	8.14103	2.68716	0.0117927	0.204774	-2.86629	PSG3
34726_at	-0.407821	7.23682	-2.68713	0.0117936	0.204774	-2.86636	CACNB3
221496_s_at	0.669733	7.98937	2.68676	0.0118038	0.204774	-2.86711	TOB2
218085_at	-0.71728	8.9852	-2.68662	0.011808	0.204774	-2.86741	CHMP5
219571_s_at	0.304134	5.73004	2.68626	0.011818	0.204786	-2.86813	ZNF12
204038_s_at	0.281582	8.50536	2.68515	0.0118493	0.205169	-2.8704	LPAR1
208022_s_at	0.465128	6.98919	2.6844	0.0118706	0.205378	-2.87194	CDC14B
205829_at	0.199058	5.17656	2.68292	0.0119127	0.205797	-2.87498	HSD17B1
206630_at	0.190423	7.05594	2.68251	0.0119243	0.205797	-2.87581	TYR
210649_s_at	0.382984	5.86527	2.68201	0.0119386	0.205797	-2.87684	ARID1A
213500_at	-0.21694	8.256	-2.68166	0.0119484	0.205797	-2.87755	---
202852_s_at	-0.466336	7.43774	-2.68147	0.0119538	0.205797	-2.87793	AAGAB
221434_s_at	-0.664307	9.78765	-2.68113	0.0119636	0.205797	-2.87864	SLIRP
203613_s_at	-0.522284	9.45868	-2.68104	0.0119661	0.205797	-2.87882	NDUFB6
206550_s_at	-0.167946	6.51001	-2.68094	0.0119689	0.205797	-2.87902	NUP155
208850_s_at	-0.794148	8.31639	-2.6798	0.0120015	0.206132	-2.88135	THY1
204584_at	-0.686298	7.79439	-2.67961	0.012007	0.206132	-2.88174	L1CAM
208353_x_at	-0.502029	7.24451	-2.67922	0.0120183	0.206168	-2.88255	ANK1
201074_at	0.381011	7.8827	2.67834	0.0120434	0.206438	-2.88434	SMARCC1
206108_s_at	0.188137	6.70323	2.67697	0.0120829	0.206801	-2.88715	SRSF6
219767_s_at	-0.510441	7.56394	-2.67696	0.0120832	0.206801	-2.88717	CRYZL1
204339_s_at	-0.482276	7.79995	-2.67631	0.0121018	0.206961	-2.88849	RGS4
205192_at	0.294979	6.84367	2.67483	0.0121446	0.207532	-2.89152	MAP3K14
53987_at	0.146175	7.63344	2.67343	0.0121852	0.208067	-2.89438	RANBP10
211988_at	-0.545055	9.06481	-2.67217	0.0122217	0.208136	-2.89694	SMARCE1
215204_at	0.297373	5.24449	2.67196	0.0122279	0.208136	-2.89738	---
219855_at	-0.216997	8.55041	-2.67187	0.0122304	0.208136	-2.89755	NUDT11
205854_at	0.479412	7.95754	2.67177	0.0122335	0.208136	-2.89777	TULP3
222133_s_at	0.1481	5.70646	2.67165	0.0122369	0.208136	-2.89801	PHF20L1
206512_at	0.386662	6.74183	2.67136	0.0122455	0.208136	-2.89861	SRP19 /// ZRSR1
211228_s_at	0.214914	7.18894	2.67046	0.0122718	0.208346	-2.90045	RAD17
202368_s_at	0.218293	6.46273	2.66981	0.0122907	0.208346	-2.90177	TRAM2
201987_at	0.473156	9.17342	2.6696	0.0122969	0.208346	-2.9022	MED13
205326_at	0.430108	9.21145	2.66939	0.012303	0.208346	-2.90263	RAMP3
206212_at	0.205531	7.08682	2.66915	0.01231	0.208346	-2.90311	CPA2
214156_at	-0.657417	7.40056	-2.66901	0.0123142	0.208346	-2.9034	MYRIP
208448_x_at	0.198757	6.25617	2.66689	0.0123763	0.209239	-2.90772	IFNA16
204719_at	1.10046	9.57191	2.66466	0.0124422	0.210193	-2.91227	ABCA8
204468_s_at	0.192531	5.81656	2.66374	0.0124695	0.210494	-2.91415	TIE1
222147_s_at	0.145423	5.88379	2.66101	0.0125507	0.211704	-2.91971	ACTR5
217994_x_at	0.290172	8.56596	2.65848	0.0126263	0.212818	-2.92486	CPSF3L
203144_s_at	0.198861	6.79348	2.65796	0.0126421	0.212922	-2.92593	KIAA0040
218148_at	0.213636	6.53433	2.65716	0.012666	0.213162	-2.92755	CENPT
214210_at	-0.190852	6.92417	-2.65626	0.0126933	0.213322	-2.92939	SLC25A17
213920_at	-0.378949	5.72633	-2.65608	0.0126987	0.213322	-2.92976	CUX2
203182_s_at	-0.791134	8.19413	-2.65589	0.0127042	0.213322	-2.93013	SRPK2
209300_s_at	-0.866516	8.30296	-2.65482	0.0127365	0.213582	-2.9323	NECAP1
212285_s_at	0.419076	8.53077	2.65421	0.012755	0.213582	-2.93355	AGRN
202391_at	-0.815057	11.2409	-2.65408	0.0127591	0.213582	-2.93382	BASP1
206053_at	-0.139148	7.61358	-2.65404	0.0127603	0.213582	-2.9339	ZNF510
212632_at	-0.828472	9.04718	-2.65379	0.0127678	0.213582	-2.93441	STX7
216309_x_at	0.209926	8.97187	2.65235	0.0128116	0.214153	-2.93734	JRK
209797_at	-0.549256	8.44727	-2.65155	0.012836	0.214324	-2.93897	CNPY2
212242_at	-1.00937	9.51952	-2.65138	0.0128411	0.214324	-2.93931	TUBA4A
203254_s_at	0.232095	6.51868	2.65098	0.0128533	0.214366	-2.94012	TLN1
205660_at	0.225663	7.55692	2.6506	0.0128649	0.214388	-2.9409	OASL
221886_at	-0.431866	7.17586	-2.6503	0.0128739	0.214388	-2.94149	DENND2A
201396_s_at	0.229881	8.4233	2.64758	0.0129575	0.215439	-2.94704	SGTA
215062_at	0.761314	7.45334	2.64743	0.012962	0.215439	-2.94733	---
204386_s_at	-0.537641	9.90028	-2.6473	0.0129661	0.215439	-2.9476	MRP63
201133_s_at	-0.934134	8.85215	-2.64641	0.0129935	0.215733	-2.94941	PJA2
205747_at	-0.419784	6.04822	-2.64583	0.0130112	0.215866	-2.95058	CBLN1
31874_at	0.458714	9.30772	2.64469	0.0130465	0.215938	-2.9529	GAS2L1
218118_s_at	-0.384997	6.85965	-2.64451	0.013052	0.215938	-2.95326	TIMM23 /// TIMM23B
214437_s_at	0.213968	5.93959	2.64449	0.0130528	0.215938	-2.95331	SHMT2
212823_s_at	0.257547	8.27789	2.64443	0.0130545	0.215938	-2.95342	PLEKHG3
212589_at	-0.398784	7.08617	-2.64381	0.0130739	0.216092	-2.95469	RRAS2
202731_at	-0.172661	5.80364	-2.6435	0.0130832	0.216092	-2.9553	MIR4680 /// PDCD4
206307_s_at	0.233221	6.17192	2.64114	0.0131566	0.216616	-2.96009	FOXD1
218070_s_at	0.218154	7.19722	2.64111	0.0131576	0.216616	-2.96016	GMPPA
205774_at	-0.220309	7.67561	-2.64111	0.0131578	0.216616	-2.96017	F12
213630_at	0.5027	9.48342	2.64095	0.0131627	0.216616	-2.96049	NACAD
209095_at	-0.770508	8.0925	-2.64092	0.0131637	0.216616	-2.96055	DLD
218662_s_at	-0.190802	5.4342	-2.63996	0.0131936	0.216718	-2.96249	NCAPG
208212_s_at	-0.338332	7.76915	-2.6399	0.0131955	0.216718	-2.96262	ALK
220324_at	-0.0865359	5.07773	-2.63948	0.0132086	0.216718	-2.96347	LINC00472
201068_s_at	-0.646242	9.96847	-2.6392	0.0132172	0.216718	-2.96402	PSMC2
214458_at	-0.123018	5.39143	-2.63916	0.0132187	0.216718	-2.96412	TRAF3IP1
206925_at	0.132274	5.45189	2.63784	0.0132598	0.216975	-2.96678	ST8SIA4
214268_s_at	-0.610115	9.28898	-2.6378	0.0132611	0.216975	-2.96686	MTMR4
211429_s_at	0.434916	7.0654	2.63772	0.0132636	0.216975	-2.96703	SERPINA1
206855_s_at	0.371118	7.23287	2.63667	0.0132966	0.217344	-2.96915	HYAL2
200816_s_at	-0.89545	9.29217	-2.63638	0.0133058	0.217344	-2.96974	PAFAH1B1
40359_at	0.22798	9.24544	2.63567	0.0133281	0.217549	-2.97118	RASSF7
211348_s_at	0.258092	6.17998	2.6352	0.0133432	0.217636	-2.97215	CDC14B
221039_s_at	0.182183	6.21038	2.6339	0.0133843	0.218145	-2.97477	ASAP1
219714_s_at	-0.45071	6.04256	-2.63317	0.0134073	0.21836	-2.97625	CACNA2D3
218125_s_at	-0.236893	9.03161	-2.63238	0.0134325	0.218611	-2.97785	CCDC25
217286_s_at	-0.391096	10.9446	-2.63199	0.0134448	0.218644	-2.97863	NDRG3
202702_at	0.318604	8.23522	2.63134	0.0134656	0.218644	-2.97996	TRIM26
215303_at	-0.535711	5.72166	-2.63117	0.0134711	0.218644	-2.9803	DCLK1
218189_s_at	-0.606143	7.9693	-2.63098	0.0134771	0.218644	-2.98069	NANS
220853_at	0.224264	6.64871	2.63076	0.013484	0.218644	-2.98112	GTDC1
219668_at	-0.21236	6.83727	-2.63046	0.0134936	0.218644	-2.98174	GDAP1L1
211713_x_at	0.36621	6.64857	2.62862	0.0135525	0.219015	-2.98546	KIAA0101
215706_x_at	0.32526	8.82872	2.62852	0.0135556	0.219015	-2.98565	ZYX
218009_s_at	-0.362728	6.35077	-2.62799	0.0135727	0.219015	-2.98674	PRC1
205691_at	-1.27519	10.2559	-2.62796	0.0135735	0.219015	-2.98678	SYNGR3
204799_at	0.0848436	5.06882	2.62748	0.0135889	0.219015	-2.98775	ZBED4
209914_s_at	-0.715023	7.03906	-2.62722	0.0135974	0.219015	-2.98829	NRXN1
211023_at	-0.554269	9.9693	-2.62666	0.0136153	0.219015	-2.98941	PDHB
[truncated: 20,837 more rows]

## Sheet: PD_putamen_limma
Parkinson's disease putamen cortex (GSE20295).
[truncated: 22,216 more rows]
